# Supplementary material for: miRNeye: a microRNA expression atlas of the mouse eye
Source: BMC Genomics. 2010 Dec 20;11:715. doi: 10.1186/1471-2164-11-715 (PMC3018480; doi:10.1186/1471-2164-11-715)
Supplement: Additional file 2 — Complete dataset of the Gene Ontology analysis. The worksheet 'gsea_results_intersection' includes all the enriched GO/KEGG terms in biological processes and pathways for each of the predicted targets of the miRNAs present within each selected sub-cluster. The worksheet 'gsea_results_occurencies' summarizes the occurrence of each GO/KEGG term among the miRNA members of each selected node. The number of the miRNA members of each sub-cluster considered in the analysis is given in the last column. [file 1471-2164-11-715-S2.XLS]

## Sheet: gsea_results_intersection.txt
Sub-cluster	Members	miRNAfile	Category	Term	Count	X.	PValue	Genes	List.Total	Pop.Hits	Pop.Total	Fold.Enrichment	Bonferroni	Benjamini	FDR
sc_1	mmu-miR-126-5p	mmu-miR-126-5p	GOTERM_BP_FAT	GO:0007155~cell adhesion	72	1.00474	1.94785e-05	PCDHA6,CLDN8,PCDHA7,KLRA15,PCDHA8,PCDHA9,NRP1,PCDHA2,CADM1,PCDHA3,PCDHA4,PCDHA5,PCDHA1,EDIL3,MEGF10,TGFB2,PNN,ARHGAP6,CDH20,DAB1,CD44,TGFBI,RHOA,CNTNAP2,ROBO2,FNDC3A,NEGR1,COL11A1,DLG1,F11R,CLCA5,VEZT,NRXN1,AJAP1,NCAM2,DDR1,CLDN1,CNTN4,LAMC2,CNTN3,ADAM12,EDA,CHL1,CLDN18,EPDR1,TNC,ITGB2,CLDN11,CLDN12,PCDHAC2,PCDHAC1,CDH8,ALCAM,ANXA9,KLRA9,AGGF1,FAT3,ITGB8,ITGAV,BCL2,ACAN,PCDHA10,PCDHA11,PCDHA12,SS…	1047	561	13588	1.66563	0.0555295	0.00158571	0.0349803
sc_1	mmu-miR-126-5p	mmu-miR-126-5p	GOTERM_BP_FAT	GO:0022610~biological adhesion	72	1.00474	2.07503e-05	PCDHA6,CLDN8,PCDHA7,KLRA15,PCDHA8,PCDHA9,NRP1,PCDHA2,CADM1,PCDHA3,PCDHA4,PCDHA5,PCDHA1,EDIL3,MEGF10,TGFB2,PNN,ARHGAP6,CDH20,DAB1,CD44,TGFBI,RHOA,CNTNAP2,ROBO2,FNDC3A,NEGR1,COL11A1,DLG1,F11R,CLCA5,VEZT,NRXN1,AJAP1,NCAM2,DDR1,CLDN1,CNTN4,LAMC2,CNTN3,ADAM12,EDA,CHL1,CLDN18,EPDR1,TNC,ITGB2,CLDN11,CLDN12,PCDHAC2,PCDHAC1,CDH8,ALCAM,ANXA9,KLRA9,AGGF1,FAT3,ITGB8,ITGAV,BCL2,ACAN,PCDHA10,PCDHA11,PCDHA12,SS…	1047	562	13588	1.66267	0.0590463	0.00164355	0.037264
sc_1	mmu-miR-451	mmu-miR-451	GOTERM_BP_FAT	GO:0007155~cell adhesion	30	1.90961	1.20267e-07	CLDN18,PCDHA4,PCDHGA9,PCDHGA8,PCDHGA7,PCDHGC5,PCDHGA6,PCDHGC4,PCDHGA5,PCDHGC3,PCDHGA4,PCDHGA3,PCDHGA2,CTNNB1,PCDHGA1,TGFB2,PCDHGB1,DAB1,PCDHGA12,PCDHGA10,PCDHGA11,MPDZ,PCDHGB7,PCDHGB6,PCDHGB8,PCDH17,KITL,PCDHGB2,SIRPA,PCDHGB5,PCDHGB4,AMIGO2,WNT7B,PSEN1,ATP2C1,PKP4,PECAM1,VCAN,PARVA	235	561	13588	3.09205	0.000193491	6.45011e-05	0.000201523
sc_1	mmu-miR-451	mmu-miR-451	GOTERM_BP_FAT	GO:0022610~biological adhesion	30	1.90961	1.24966e-07	CLDN18,PCDHA4,PCDHGA9,PCDHGA8,PCDHGA7,PCDHGC5,PCDHGA6,PCDHGC4,PCDHGA5,PCDHGC3,PCDHGA4,PCDHGA3,PCDHGA2,CTNNB1,PCDHGA1,TGFB2,PCDHGB1,DAB1,PCDHGA12,PCDHGA10,PCDHGA11,MPDZ,PCDHGB7,PCDHGB6,PCDHGB8,PCDH17,KITL,PCDHGB2,SIRPA,PCDHGB5,PCDHGB4,AMIGO2,WNT7B,PSEN1,ATP2C1,PKP4,PECAM1,VCAN,PARVA	235	562	13588	3.08655	0.000201051	5.02665e-05	0.000209398
sc_1	mmu-miR-652	mmu-miR-652	GOTERM_BP_FAT	GO:0007155~cell adhesion	29	2.46599	1.26154e-09	MPZL3,CADM3,PCDHA4,PCDHGA9,PCDHGA8,PCDHGA7,PCDHGC5,ITGA10,PCDHGA6,PCDHGC4,PCDHGA5,PCDHGC3,PCDHGA4,PCDHGA3,PCDHGA2,PCDHGA1,NRCAM,PCDHGB1,ARHGAP6,DAB1,PVRL1,ITGAV,ROBO2,LMLN,PCDHGA12,PCDHGA10,PCDHGA11,PIK3CB,PCDHGB7,PCDHGB6,CELSR3,PCDHGB8,PCDHGB2,PCDHGB5,CTNNA2,PCDHGB4,PKP4,EDA	181	561	13588	3.88072	1.73084e-06	5.76946e-07	2.07348e-06
sc_1	mmu-miR-652	mmu-miR-652	GOTERM_BP_FAT	GO:0022610~biological adhesion	29	2.46599	1.31289e-09	MPZL3,CADM3,PCDHA4,PCDHGA9,PCDHGA8,PCDHGA7,PCDHGC5,ITGA10,PCDHGA6,PCDHGC4,PCDHGA5,PCDHGC3,PCDHGA4,PCDHGA3,PCDHGA2,PCDHGA1,NRCAM,PCDHGB1,ARHGAP6,DAB1,PVRL1,ITGAV,ROBO2,LMLN,PCDHGA12,PCDHGA10,PCDHGA11,PIK3CB,PCDHGB7,PCDHGB6,CELSR3,PCDHGB8,PCDHGB2,PCDHGB5,CTNNA2,PCDHGB4,PKP4,EDA	181	562	13588	3.87381	1.80129e-06	4.50322e-07	2.15788e-06
sc_10	mmu-let-7g	mmu-let-7g	GOTERM_BP_FAT	GO:0045449~regulation of transcription	264	3.43705	1.00566e-09	EIF2C1,RORC,HOXD13,CITED2,TAF7L,ZFP92,EPC2,APP,CRY2,PATZ1,RARA,IKBKAP,MECP2,EOMES,PPARGC1A,PPARGC1B,ABT1,PARP14,MNT,ZZZ3,VGLL3,PRDM2,PRDM1,C920016K16RIK,TAF9B,AHCTF1,DMD,PBRM1,LHX6,TCF4,LHX9,TCF3,PLAGL2,DMBX1,MDFI,YEATS4,IKZF2,ZBTB46,KLF8,KLF9,ESRRG,SMAD2,ZFP606,ABCG4,ZBTB43,ABCG1,ZFHX4,DMRTC2,ETS1,ZFP740,NOTCH4,TGFBR3,ZFHX2,RBPJ,BACH1,NKAP,HLF,TAF1C,PPARA,BACH2,ELF2,ZFP41,ELF4,EZH2,MITF,DDI2,WBP…	1146	2227	13588	1.40558	3.12457e-06	3.12457e-06	1.81793e-06
sc_10	mmu-let-7g	mmu-let-7g	GOTERM_BP_FAT	GO:0006350~transcription	216	2.81213	5.78072e-09	EIF2C1,RORC,HOXD13,CITED2,TAF7L,ZFP92,EPC2,CRY2,RARA,IKBKAP,EOMES,MECP2,PPARGC1A,PPARGC1B,ABT1,PARP14,MNT,ZZZ3,VGLL3,PRDM1,C920016K16RIK,TAF9B,AHCTF1,PBRM1,LHX6,TCF4,TCF3,DMBX1,YEATS4,IKZF2,ZBTB46,KLF8,KLF9,ESRRG,SMAD2,ZFP606,ZBTB43,ZFHX4,DMRTC2,ETS1,ZFP740,NOTCH4,RBPJ,BACH1,TAF1C,PPARA,HLF,ELF2,BACH2,ZFP41,ELF4,EZH2,MITF,DDI2,WBP7,HIF1AN,ZFP354A,MYB,AR,CCNC,MXD1,SENP2,HNRPDL,MED6,BRWD1,EREG,GTF2…	1146	1772	13588	1.44531	1.79605e-05	8.9803e-06	1.04498e-05
sc_10	mmu-let-7g	mmu-let-7g	KEGG_PATHWAY	mmu05200:Pathways in cancer	58	0.75511	1.39208e-08	E2F2,FGF5,PDGFB,STK36,FGF16,MITF,FGF11,FGF12,PTEN,ACVR1C,CCNE2,ACVR1B,CUL2,WNT1,CASP3,RALB,RHOA,RARA,FAS,AKT2,AR,BRAF,SKP2,FGF23,CDK6,RB1,DAPK1,CCND1,CRKL,LAMB1-1,WNT9B,WNT9A,LAMC1,WNT16,FGFR3,EGLN2,BCL2L1,TCF7L2,ARNT,IGF1R,RAC1,FASL,TRAF3,TRP53,DVL3,IL6,COL4A2,COL4A1,TGFBR1,CBL,SMAD2,FZD4,STAT3,DVL1,NRAS,GSK3B,ARAF,JAK1	474	323	5738	2.17374	2.32477e-06	2.32477e-06	1.69321e-05
sc_10	mmu-let-7g	mmu-let-7g	GOTERM_BP_FAT	GO:0007242~intracellular signaling cascade	122	1.58833	2.58667e-07	EFNA1,THOP1,EDN1,IQGAP2,RPS6KB1,FGF12,RBM9,ADORA1,GAB1,RALB,SPRED3,SPRED1,PRKACB,RAB27B,FRS2,BRAF,SOCS1,PSD3,SOCS4,SOCS5,MARK1,PPARGC1B,MAP4K3,MAP4K4,LAT2,RAB14,SDCBP,RAB15,RALGPS2,PLCXD3,CAV1,FGFR3,RALGPS1,CNIH,ADORA2B,RAB40C,PPT2,ADRB3,RAC1,DUSP16,DYRK2,TRP53,MDFI,OBSCN,GUCY2F,DVL3,VAV3,RAB8B,KLF9,RASEF,MAP2K4,SMAD2,BRCA1,DVL1,RAB1,NOTCH4,RGS6,ADRA1A,CACNA1D,OPRM1,RAB5B,NDST1,ARL5A,NOD2,CLCF1,A…	1146	915	13588	1.58092	0.000803356	0.000160723	0.000467592
sc_10	mmu-let-7g	mmu-let-7g	KEGG_PATHWAY	mmu04360:Axon guidance	26	0.338498	5.14271e-05	PLXNC1,PLXNA4,EFNA1,1500003O03RIK,SEMA5A,UNC5A,RAC1,NFAT5,RHOA,PAK1,NFATC3,EFNB3,LIMK2,PLXNB1,NTN1,EPHA3,SEMA6A,EPHA4,NRAS,EPHA7,SEMA4G,SEMA4F,GSK3B,SRGAP3,SEMA4C,EFNA5	474	131	5738	2.40262	0.00855178	0.00214483	0.0625337
sc_10	mmu-let-7g	mmu-let-7g	KEGG_PATHWAY	mmu04310:Wnt signaling pathway	28	0.364536	6.68758e-05	NKD1,WNT16,SKP1A,TCF7L2,1500003O03RIK,WNT1,CSNK2A1,RAC1,NFAT5,RHOA,PRKACB,NFATC3,TRP53,PPP2R1B,DVL3,TBL1XR1,NLK,VANGL2,SMAD2,FZD4,DVL1,SENP2,CCND1,CCND3,CCND2,GSK3B,WNT9B,WNT9A	474	149	5738	2.27486	0.0111065	0.00185971	0.0813117
sc_10	mmu-let-7g	mmu-let-7g	GOTERM_BP_FAT	GO:0045893~positive regulation of transcription, DNA-dependent	58	0.75511	0.000166035	PPARA,ELF4,MITF,CASK,HOXD13,CITED2,APP,PAX9,GATA6,RARA,IHH,AR,TCFAP2B,SOX11,MECP2,FGF23,RB1,PPARGC1A,PPARGC1B,MED6,ADRB2,HIPK2,USP21,SMARCA1,CLOCK,UBE3A,ONECUT2,ELK1,TCF7L2,SRF,ARNT,HOXA1,MEIS2,HAND1,TEAD4,PTH,TEF,NFAT5,NFATC3,TCF3,PLAGL2,TRP53,IL6,IKZF2,CEBPD,TBX5,CREB1,ESRRG,SMAD2,AFF1,TEAD3,STAT3,ATXN1,SALL4,ETS1,PBX1,IRF4,PBX2	1146	416	13588	1.65312	0.403045	0.0204251	0.299717
sc_10	mmu-let-7g	mmu-let-7g	GOTERM_BP_FAT	GO:0010557~positive regulation of macromolecule biosynthetic process	70	0.91134	0.000172432	PPARA,ELF4,MITF,CASK,HOXD13,CD1D1,IL10,CITED2,FNTB,APP,PAX9,GATA6,RARA,IHH,AR,TCFAP2B,SOX11,MECP2,FGF23,RB1,HMGA1,PPARGC1A,PPARGC1B,MED6,PRKCQ,ADRB2,EREG,HIPK2,USP21,SMARCA1,EIF5A2,CLOCK,ING2,UBE3A,ONECUT2,ELK1,AHCTF1,SRF,TCF7L2,ARNT,HOXA1,MEIS2,HAND1,POU2F2,TEAD4,PTH,NFAT5,TEF,DYRK2,NFATC3,TCF3,PLAGL2,TRP53,IL6,IKZF2,CEBPD,CREB1,TBX5,ESRRG,SMAD2,AFF1,TEAD3,STAT3,ATXN1,SALL4,ETS1,YAF2,PBX1,IRF4,P…	1146	530	13588	1.566	0.414795	0.0203965	0.311247
sc_10	mmu-let-7g	mmu-let-7g	GOTERM_BP_FAT	GO:0045941~positive regulation of transcription	64	0.833225	0.000195056	PPARA,ELF4,MITF,CASK,HOXD13,CITED2,FNTB,APP,PAX9,GATA6,RARA,IHH,AR,TCFAP2B,SOX11,MECP2,FGF23,RB1,HMGA1,PPARGC1A,PPARGC1B,MED6,ADRB2,HIPK2,USP21,SMARCA1,CLOCK,ING2,UBE3A,ONECUT2,ELK1,AHCTF1,SRF,TCF7L2,ARNT,HOXA1,MEIS2,HAND1,TEAD4,PTH,POU2F2,TEF,NFAT5,NFATC3,TCF3,PLAGL2,TRP53,IL6,IKZF2,CEBPD,TBX5,CREB1,ESRRG,SMAD2,AFF1,TEAD3,STAT3,ATXN1,SALL4,ETS1,YAF2,PBX1,IRF4,PBX2	1146	475	13588	1.59756	0.454525	0.0200006	0.352016
sc_10	mmu-let-7g	mmu-let-7g	GOTERM_BP_FAT	GO:0031328~positive regulation of cellular biosynthetic process	72	0.937378	0.000200923	PPARA,ELF4,MITF,CASK,HOXD13,CD1D1,CITED2,FNTB,NOD2,APP,PAX9,GATA6,RARA,IHH,AR,TCFAP2B,SOX11,MECP2,FGF23,RB1,HMGA1,PPARGC1A,PPARGC1B,MED6,PRKCQ,ADRB2,EREG,HIPK2,USP21,SMARCA1,EIF5A2,CLOCK,ING2,ADORA2B,UBE3A,ONECUT2,ELK1,AHCTF1,SRF,TCF7L2,ARNT,HOXA1,MEIS2,HAND1,POU2F2,TEAD4,NPM1,PTH,NFAT5,TEF,DYRK2,NFATC3,TCF3,PLAGL2,TRP53,IL6,IKZF2,CEBPD,CREB1,TBX5,ESRRG,SMAD2,AFF1,TEAD3,STAT3,ATXN1,SALL4,ETS1,YAF…	1146	552	13588	1.54655	0.46438	0.0193212	0.362586
sc_10	mmu-let-7g	mmu-let-7g	GOTERM_BP_FAT	GO:0051254~positive regulation of RNA metabolic process	58	0.75511	0.000202292	PPARA,ELF4,MITF,CASK,HOXD13,CITED2,APP,PAX9,GATA6,RARA,IHH,AR,TCFAP2B,SOX11,MECP2,FGF23,RB1,PPARGC1A,PPARGC1B,MED6,ADRB2,HIPK2,USP21,SMARCA1,CLOCK,UBE3A,ONECUT2,ELK1,TCF7L2,SRF,ARNT,HOXA1,MEIS2,HAND1,TEAD4,PTH,TEF,NFAT5,NFATC3,TCF3,PLAGL2,TRP53,IL6,IKZF2,CEBPD,TBX5,CREB1,ESRRG,SMAD2,AFF1,TEAD3,STAT3,ATXN1,SALL4,ETS1,PBX1,IRF4,PBX2	1146	419	13588	1.64129	0.466654	0.0188677	0.365052
sc_10	mmu-let-7g	mmu-let-7g	GOTERM_BP_FAT	GO:0010628~positive regulation of gene expression	65	0.846244	0.000239446	PPARA,ELF4,MITF,CASK,HOXD13,CITED2,FNTB,APP,PAX9,GATA6,RARA,IHH,AR,TCFAP2B,SOX11,MECP2,FGF23,RB1,HMGA1,PPARGC1A,PPARGC1B,MED6,ADRB2,HIPK2,USP21,PRDM1,SMARCA1,CLOCK,ING2,UBE3A,ONECUT2,ELK1,AHCTF1,SRF,TCF7L2,ARNT,HOXA1,MEIS2,HAND1,TEAD4,PTH,POU2F2,TEF,NFAT5,NFATC3,TCF3,PLAGL2,TRP53,IL6,IKZF2,CEBPD,TBX5,CREB1,ESRRG,SMAD2,AFF1,TEAD3,STAT3,ATXN1,SALL4,ETS1,YAF2,PBX1,IRF4,PBX2	1146	488	13588	1.5793	0.524813	0.0199085	0.431962
sc_10	mmu-let-7g	mmu-let-7g	KEGG_PATHWAY	mmu05210:Colorectal cancer	17	0.221325	0.0015165	TRP53,DVL3,BRAF,TGFBR1,SMAD2,FZD4,TCF7L2,ACVR1C,DVL1,IGF1R,ACVR1B,CCND1,CASP3,GSK3B,RAC1,ARAF,AKT2	474	86	5738	2.39294	0.22388	0.0277681	1.82902
sc_10	mmu-let-7g	mmu-let-7g	KEGG_PATHWAY	mmu04722:Neurotrophin signaling pathway	20	0.260383	0.0096494	TRP53,IRS2,BRAF,MAPK11,RPS6KA6,NRAS,RPS6KA3,CRKL,MAP3K3,GSK3B,MAP3K1,RAC1,GAB1,RHOA,SH2B3,FASL,FRS2,AKT2,NGF,CALM1	474	130	5738	1.86238	0.801958	0.0816944	11.1248
sc_10	mmu-miR-132	mmu-miR-132	GOTERM_BP_FAT	GO:0051254~positive regulation of RNA metabolic process	65	1.07367	3.52121e-11	MEF2C,GM98,ELF1,FOXO3,GLI2,HNRPLL,GATA2,MLL5,MDFIC,GATA3,SERTAD2,SATB2,SOX11,MED12,MECP2,RB1,NPAS4,SIX4,AHR,HIF1A,EP300,MTF1,FUS,GLIS3,CRTC1,SOX5,CYTL1,SOX4,NFYB,SOX6,NFYA,TCFE3,ZBTB17,ARID2,TCF7L2,TCF7L1,WT1,MEIS2,NFAT5,POU3F1,RUNX1,NFATC3,TCF3,PLAGL2,SREBF1,MAF,RFX4,KLF12,CREB1,FOXA1,SMAD5,MAML2,ESRRG,NR4A2,TEAD1,CREB5,SMAD2,ZFP148,WWTR1,ISL1,ATXN1,RNF6,EAF1,NFIC,NFIB	862	419	13588	2.44539	9.48264e-08	9.48264e-08	6.26432e-08
sc_10	mmu-miR-132	mmu-miR-132	GOTERM_BP_FAT	GO:0045893~positive regulation of transcription, DNA-dependent	64	1.05715	7.29355e-11	MEF2C,GM98,ELF1,FOXO3,GLI2,GATA2,MLL5,MDFIC,GATA3,SERTAD2,SATB2,SOX11,MED12,MECP2,RB1,NPAS4,SIX4,AHR,EP300,HIF1A,MTF1,FUS,GLIS3,CRTC1,SOX5,CYTL1,SOX4,NFYB,SOX6,NFYA,TCFE3,ZBTB17,ARID2,TCF7L2,TCF7L1,WT1,MEIS2,NFAT5,POU3F1,RUNX1,NFATC3,TCF3,PLAGL2,SREBF1,MAF,RFX4,KLF12,CREB1,FOXA1,SMAD5,MAML2,NR4A2,ESRRG,TEAD1,CREB5,SMAD2,ZFP148,WWTR1,ISL1,ATXN1,RNF6,EAF1,NFIC,NFIB	862	416	13588	2.42513	1.96415e-07	9.82077e-08	1.29754e-07
sc_10	mmu-miR-132	mmu-miR-132	GOTERM_BP_FAT	GO:0045449~regulation of transcription	209	3.45226	8.74728e-10	MEF2C,SIN3A,SFRS5,MED28,ZFP90,WDR77,SAP30L,TWIST1,D330038O06RIK,RCOR3,TAF4A,MECP2,MED12,CPHX,MAPK1,BAZ1A,MTF1,RFC1,FUS,CRTC1,MYBL1,ARX,TCF3,LHX9,PLAGL2,AEBP2,DNMT3A,ZBTB46,KLF8,NRBF2,KLF12,KLF9,SMAD5,MAML2,ASXL1,ESRRG,RYBP,KLF17,SMAD2,ABCG4,NOTCH3,NOTCH2,RNF6,PPRC1,TGFBR3,RBPJ,KCNH1,NKAP,GM98,ELF1,ZEB2,GLI2,MBTD1,ZFP238,ANP32A,MKX,SERTAD2,CTBP1,ZCCHC11,TLE4,TLE1,GTF2H1,BRWD1,NAB1,ASH1L,MED9,LIN54…	862	2227	13588	1.47936	2.35564e-06	7.85213e-07	1.55616e-06
sc_10	mmu-miR-132	mmu-miR-132	GOTERM_BP_FAT	GO:0006350~transcription	173	2.85761	2.44128e-09	MORF4L1,MEF2C,CCDC85B,LMO4,TBP,PNN,IGHMBP2,GATA2,GTF2E1,MLL5,SFRS5,SIN3A,MED28,CGGBP1,MIER1,MDFIC,ZFP90,GATA3,SAP30L,TWIST1,D330038O06RIK,RCOR3,TAF4B,RELB,TAF4A,MED12,MECP2,AHR,FOXN3,ZFP593,FOXN4,SLTM,HIF1A,BAZ1A,TRIM33,MTF1,RFC1,ZFP697,MGA,ZFP516,MYNN,TSHZ3,LITAF,CRTC1,SOX3,SOX5,SOX4,MYBL1,SOX6,MEIS1,WT1,ATF2,ARX,TRAF7,RUNX1,TCF3,CREBL2,SREBF1,SETDB1,AEBP2,DNMT3A,NRBF2,ZBTB46,KLF8,KLF12,RFX4,KLF…	862	1772	13588	1.53897	6.57434e-06	1.64359e-06	4.34309e-06
sc_10	mmu-miR-132	mmu-miR-132	GOTERM_BP_FAT	GO:0045941~positive regulation of transcription	66	1.09019	2.68439e-09	MEF2C,GM98,ELF1,FOXO3,GLI2,GATA2,MLL5,MDFIC,GATA3,SERTAD2,SATB2,SOX11,MED12,MECP2,RB1,NPAS4,SIX4,AHR,HIF1A,EP300,MTF1,FUS,GLIS3,CRTC1,SOX5,CYTL1,SOX4,NFYB,SOX6,NFYA,TCFE3,ZBTB17,ARID2,TCF7L2,TCF7L1,WT1,MEIS2,NFAT5,POU3F1,RUNX1,NFATC3,TCF3,PLAGL2,SREBF1,MAF,RFX4,KLF12,CREB1,FOXA1,SMAD5,MAML2,ESRRG,NR4A2,TEAD1,CREB5,SMAD2,ZFP148,WWTR1,ISL1,ATXN1,RNF6,EAF1,EBF2,EBF1,NFIC,NFIB	862	475	13588	2.19027	7.22904e-06	1.20484e-06	4.77559e-06
sc_10	mmu-miR-132	mmu-miR-132	GOTERM_BP_FAT	GO:0010628~positive regulation of gene expression	66	1.09019	8.01609e-09	MEF2C,GM98,ELF1,FOXO3,GLI2,GATA2,MLL5,MDFIC,GATA3,SERTAD2,SATB2,SOX11,MED12,MECP2,RB1,NPAS4,SIX4,AHR,HIF1A,EP300,MTF1,FUS,GLIS3,CRTC1,SOX5,CYTL1,SOX4,NFYB,SOX6,NFYA,TCFE3,ZBTB17,ARID2,TCF7L2,TCF7L1,WT1,MEIS2,NFAT5,POU3F1,RUNX1,NFATC3,TCF3,PLAGL2,SREBF1,MAF,RFX4,KLF12,CREB1,FOXA1,SMAD5,MAML2,ESRRG,NR4A2,TEAD1,CREB5,SMAD2,ZFP148,WWTR1,ISL1,ATXN1,RNF6,EAF1,EBF2,EBF1,NFIC,NFIB	862	488	13588	2.13193	2.15871e-05	2.69841e-06	1.42608e-05
sc_10	mmu-miR-132	mmu-miR-132	GOTERM_BP_FAT	GO:0010557~positive regulation of macromolecule biosynthetic process	68	1.12322	3.81066e-08	MEF2C,GM98,ELF1,FOXO3,GLI2,GATA2,MLL5,MDFIC,GATA3,SERTAD2,SATB2,SOX11,MECP2,MED12,RB1,NPAS4,SIX4,AHR,HIF1A,EP300,MTF1,EIF5A2,FUS,GLIS3,CRTC1,SOX5,CYTL1,SOX4,NFYB,SOX6,NFYA,TCFE3,ZBTB17,ARID2,TCF7L2,TCF7L1,WT1,MEIS2,NFAT5,POU3F1,DYRK2,RUNX1,NFATC3,TCF3,PLAGL2,SREBF1,MAF,RFX4,KLF12,CREB1,FOXA1,SMAD5,MAML2,ESRRG,NR4A2,TEAD1,CREB5,SMAD2,ZFP148,WWTR1,ISL1,ATXN1,RNF6,EAF1,EBF2,EBF1,NFIC,NFIB	862	530	13588	2.02247	0.000102616	1.0262e-05	6.77924e-05
sc_10	mmu-miR-132	mmu-miR-132	GOTERM_BP_FAT	GO:0031328~positive regulation of cellular biosynthetic process	68	1.12322	1.79401e-07	MEF2C,GM98,ELF1,FOXO3,GLI2,GATA2,MLL5,MDFIC,GATA3,SERTAD2,SATB2,SOX11,MECP2,MED12,RB1,NPAS4,SIX4,AHR,HIF1A,EP300,MTF1,EIF5A2,FUS,GLIS3,CRTC1,SOX5,CYTL1,SOX4,NFYB,SOX6,NFYA,TCFE3,ZBTB17,ARID2,TCF7L2,TCF7L1,WT1,MEIS2,NFAT5,POU3F1,DYRK2,RUNX1,NFATC3,TCF3,PLAGL2,SREBF1,MAF,RFX4,KLF12,CREB1,FOXA1,SMAD5,MAML2,ESRRG,NR4A2,TEAD1,CREB5,SMAD2,ZFP148,WWTR1,ISL1,ATXN1,RNF6,EAF1,EBF2,EBF1,NFIC,NFIB	862	552	13588	1.94186	0.000483011	3.45085e-05	0.000319158
sc_10	mmu-miR-132	mmu-miR-132	GOTERM_BP_FAT	GO:0007242~intracellular signaling cascade	96	1.58573	8.86076e-07	ADCY3,ADCY1,NDST1,GNA12,RRAD,CDC42,MLL5,ARHGAP5,GALR1,MDFIC,KIFAP3,ACOT11,RAPGEF6,RAPGEF5,TGFA,RAB6B,SPRED1,PRKACB,NRG1,MAPKBP1,FRS2,RAP2B,ARHGEF3,RSU1,RAB39B,BRAF,LYN,RALBP1,BAIAP2,G3BP2,ARHGEF9,ARHGEF12,IRS1,BRAP,ARHGEF10,ARHGEF11,MAP4K3,MAPK1,MAP4K4,KSR2,DOK4,GNB1,RRAS2,HTR7,ASB1,RAB15,MAPK8,INPP4B,GNAS,ARL4C,ING4,CNIH,GRB2,STK17B,ARF6,NR3C1,ARFGEF2,PXN,RAB43,KRAS,RASGRP3,MAP3K3,RB1CC1,RASGRP1…	862	915	13588	1.65386	0.00238336	0.000140355	0.00157634
sc_10	mmu-miR-132	mmu-miR-132	KEGG_PATHWAY	mmu04360:Axon guidance	22	0.363396	1.78752e-05	DCC,LIMK2,NTNG1,ARHGEF12,SLIT2,EPHA5,SEMA5A,CDC42,SEMA6A,NRAS,MAPK1,KRAS,SEMA4G,SEMA6D,FYN,CFL2,NCK1,NFAT5,SRGAP3,ABL1,NFATC3,RASA1	335	131	5738	2.87652	0.00249943	0.000833838	0.021089
sc_10	mmu-miR-132	mmu-miR-132	KEGG_PATHWAY	mmu05200:Pathways in cancer	37	0.611166	0.000101566	DCC,FGFR2,GRB2,MMP9,FGF10,GLI2,TCF7L2,PTEN,TCF7L1,CCNE2,IGF1R,CDC42,KRAS,SOS1,TGFA,RUNX1,PIK3R1,APC,CTBP1,BRAF,RALBP1,TGFBR2,SMAD2,RB1,NRAS,MAPK1,CBLB,CDKN1A,EP300,HIF1A,BAX,RASSF1,MAPK8,LAMC2,PTCH1,ABL1,CRK	335	323	5738	1.96207	0.0141193	0.00236718	0.119772
sc_10	mmu-miR-132	mmu-miR-132	KEGG_PATHWAY	mmu04722:Neurotrophin signaling pathway	20	0.33036	0.000162356	BRAF,GRB2,FOXO3,IRS1,MAPK1,NRAS,CDC42,BDNF,YWHAG,KRAS,MAP3K3,SOS1,BAX,MAPK8,SH2B1,ABL1,CRK,FRS2,PIK3R1,CALM1	335	130	5738	2.63513	0.0224752	0.00283742	0.191396
sc_10	mmu-miR-132	mmu-miR-132	KEGG_PATHWAY	mmu05210:Colorectal cancer	15	0.24777	0.000385273	DCC,BRAF,GRB2,TGFBR2,SMAD2,TCF7L2,TCF7L1,IGF1R,MAPK1,KRAS,SOS1,BAX,MAPK8,PIK3R1,APC	335	86	5738	2.9875	0.0525192	0.00489242	0.45364
sc_10	mmu-miR-132	mmu-miR-132	KEGG_PATHWAY	mmu04310:Wnt signaling pathway	17	0.280806	0.0124479	CTBP1,PPP2R5C,CXXC4,SMAD2,DAAM1,TCF7L2,TCF7L1,EP300,PRICKLE2,NFAT5,FRAT2,MAPK8,PPP2R5E,PRKACB,FBXW11,NFATC3,APC	335	149	5738	1.95424	0.826857	0.0586782	13.7391
sc_10	mmu-miR-138	mmu-miR-138	GOTERM_BP_FAT	GO:0045449~regulation of transcription	254	3.61309	3.40373e-12	EIF2C1,HIRA,HOXD13,MXI1,EPC2,SFRS5,SIN3A,MED26,ZFP90,TRAK1,CREB3L1,PATZ1,RARA,RARB,SUPT5H,PHOX2B,RCOR3,RREB1,MECP2,ZFP467,PPARGC1A,BAZ1B,PRDM4,ZFP280C,MED16,PIAS2,PRDM2,PIAS1,LRCH4,SUV420H1,CRTC2,CRTC1,TAF9B,DMD,LHX6,TCF4,TCF3,HIP1,PLAGL2,NKX2-3,AEBP2,DNMT3A,KLF6,KLF10,KLF11,ESRRG,SMAD3,EN2,SMAD1,ZBTB44,UBP1,SFMBT2,USF2,ZFP446,ZFHX4,RNF4,DCP1A,TRPS1,JAZF1,TGFBR3,FOXI1,TCF12,KCNH1,HNF1B,PPARD,ZFP4…	1038	2227	13588	1.49304	9.80953e-09	9.80953e-09	6.1016e-09
sc_10	mmu-miR-138	mmu-miR-138	KEGG_PATHWAY	mmu04360:Axon guidance	35	0.497866	3.8588e-12	DCC,ABLIM2,PLXNA4,GNAI2,PLXNA2,EFNA2,SEMA5B,PTK2,PAK2,ROBO1,UNC5A,PAK4,PPP3CB,NFAT5,UNC5D,NFATC2,EFNB3,LIMK1,PLXNB1,ROCK2,PLXNB2,MET,NTNG1,DPYSL5,ARHGEF12,NTN1,EPHA5,SEMA6B,SEMA6D,SEMA4F,EPHA8,GSK3B,SRGAP3,SEMA4C,SRGAP2	393	131	5738	3.9009	5.90397e-10	5.90397e-10	4.62383e-09
sc_10	mmu-miR-138	mmu-miR-138	GOTERM_BP_FAT	GO:0006350~transcription	207	2.94452	8.88233e-11	EIF2C1,HIRA,HOXD13,MXI1,EPC2,SFRS5,SIN3A,ZFP90,MED26,CREB3L1,RARA,RARB,SUPT5H,RCOR3,RREB1,ZFP467,MECP2,PPARGC1A,PRDM4,BAZ1B,MED16,ZFP280C,PIAS2,PIAS1,SUV420H1,CRTC2,CRTC1,TAF9B,LHX6,TCF4,TCF3,NKX2-3,HIP1,AEBP2,DNMT3A,KLF6,KLF10,KLF11,ESRRG,SMAD3,SMAD1,UBP1,ZBTB44,USF2,ZFP446,ZFHX4,RNF4,TRPS1,JAZF1,TCF12,FOXI1,HNF1B,PPARD,ZFP46,TBX22,ELF5,MITF,EZH2,ZEB2,PHF20,ZEB1,HIF1AN,ELOF1,SERTAD3,SERTAD2,RBBP…	1038	1772	13588	1.5292	2.55989e-07	1.27994e-07	1.59227e-07
sc_10	mmu-miR-138	mmu-miR-138	GOTERM_BP_FAT	GO:0045941~positive regulation of transcription	71	1.00996	6.07013e-08	HNF1B,THRB,MITF,CASK,HOXD13,ZEB1,MLL5,TRP63,SERTAD3,RARA,RARB,YAP1,ALX4,RHOG,ALX1,MYST3,SERTAD2,RELA,SOX11,MECP2,PPARGC1A,CDK2,NCOA1,HIF1A,NCOA2,ZMIZ1,ZFPM2,FOXC1,MAPRE3,MED1,ABLIM2,CRTC1,FOXM1,ONECUT2,SOX4,NFIX,SOX6,TCF7L2,WT1,HAND2,BCL11B,NFAT5,NFATC2,ING1,TCF3,NKX2-3,PLAGL2,TRP53,KLF6,EPAS1,NR4A2,ESRRG,IGF1,SMAD3,NR4A1,CREB5,TRIM24,SMAD1,ZFP148,WWTR1,USF2,HDAC4,YWHAH,DCP1A,EBF2,THRAP3,EBF1,NEU…	1038	475	13588	1.95669	0.000174926	2.91564e-05	0.000108815
sc_10	mmu-miR-138	mmu-miR-138	GOTERM_BP_FAT	GO:0010628~positive regulation of gene expression	72	1.02418	8.18477e-08	HNF1B,THRB,MITF,CASK,HOXD13,ZEB1,MLL5,TRP63,SERTAD3,RARA,RARB,YAP1,ALX4,RHOG,ALX1,MYST3,SERTAD2,RELA,SOX11,ESR1,MECP2,PPARGC1A,CDK2,NCOA1,HIF1A,NCOA2,ZMIZ1,ZFPM2,FOXC1,MAPRE3,MED1,ABLIM2,CRTC1,FOXM1,ONECUT2,SOX4,NFIX,SOX6,TCF7L2,WT1,HAND2,BCL11B,NFAT5,NFATC2,ING1,TCF3,NKX2-3,PLAGL2,TRP53,KLF6,EPAS1,NR4A2,ESRRG,IGF1,SMAD3,NR4A1,CREB5,TRIM24,SMAD1,ZFP148,WWTR1,USF2,HDAC4,YWHAH,DCP1A,EBF2,THRAP3,EBF…	1038	488	13588	1.93139	0.000235857	3.36973e-05	0.000146722
sc_10	mmu-miR-138	mmu-miR-138	GOTERM_BP_FAT	GO:0010557~positive regulation of macromolecule biosynthetic process	75	1.06686	2.33407e-07	HNF1B,THRB,MITF,CASK,HOXD13,ZEB1,MLL5,TRP63,SERTAD3,IL1B,RARA,YAP1,RARB,ALX4,RHOG,ALX1,MYST3,SERTAD2,CD3E,RELA,SOX11,MECP2,PPARGC1A,CDK2,NCOA1,HIF1A,NCOA2,ZMIZ1,ZFPM2,FOXC1,EIF5A2,MAPRE3,MED1,ABLIM2,CRTC1,FOXM1,ONECUT2,SOX4,NFIX,SOX6,TCF7L2,WT1,HAND2,BCL11B,NFAT5,NFATC2,ING1,TCF3,NKX2-3,PLAGL2,CD28,TRP53,KLF6,EPAS1,NR4A2,ESRRG,IGF1,SMAD3,NR4A1,CREB5,TRIM24,SMAD1,ZFP148,WWTR1,USF2,HDAC4,YWHAH,DCP1…	1038	530	13588	1.85244	0.000672452	5.17432e-05	0.00041841
sc_10	mmu-miR-138	mmu-miR-138	GOTERM_BP_FAT	GO:0051254~positive regulation of RNA metabolic process	62	0.881935	6.65652e-07	HNF1B,THRB,MITF,CASK,HOXD13,ZEB1,MLL5,TRP63,RARA,RARB,YAP1,ALX4,SUPT5H,ALX1,SERTAD2,RELA,SOX11,MECP2,PPARGC1A,NCOA1,HIF1A,NCOA2,ZMIZ1,ZFPM2,FOXC1,MAPRE3,MED1,ABLIM2,CRTC1,FOXM1,ONECUT2,SOX4,NFIX,SOX6,TCF7L2,WT1,HAND2,BCL11B,NFAT5,NFATC2,TCF3,PLAGL2,NKX2-3,TRP53,KLF6,EPAS1,NR4A2,ESRRG,IGF1,SMAD3,NR4A1,CREB5,SMAD1,ZFP148,WWTR1,USF2,HDAC4,THRAP3,NEUROD1,HOXB9,FOXI1,NFIB	1038	419	13588	1.93703	0.00191657	0.000119893	0.00119326
sc_10	mmu-miR-138	mmu-miR-138	GOTERM_BP_FAT	GO:0045893~positive regulation of transcription, DNA-dependent	61	0.86771	1.12822e-06	HNF1B,THRB,MITF,CASK,HOXD13,ZEB1,MLL5,TRP63,RARA,RARB,YAP1,ALX4,ALX1,SERTAD2,RELA,SOX11,MECP2,PPARGC1A,NCOA1,HIF1A,NCOA2,ZMIZ1,ZFPM2,FOXC1,MAPRE3,MED1,ABLIM2,CRTC1,FOXM1,ONECUT2,SOX4,NFIX,SOX6,TCF7L2,WT1,HAND2,BCL11B,NFAT5,NFATC2,TCF3,PLAGL2,NKX2-3,TRP53,KLF6,EPAS1,NR4A2,ESRRG,IGF1,SMAD3,NR4A1,CREB5,SMAD1,ZFP148,WWTR1,USF2,HDAC4,THRAP3,NEUROD1,HOXB9,FOXI1,NFIB	1038	416	13588	1.91953	0.00324625	0.000180624	0.00202246
sc_10	mmu-miR-138	mmu-miR-138	GOTERM_BP_FAT	GO:0031328~positive regulation of cellular biosynthetic process	75	1.06686	1.15252e-06	HNF1B,THRB,MITF,CASK,HOXD13,ZEB1,MLL5,TRP63,SERTAD3,IL1B,RARA,YAP1,RARB,ALX4,RHOG,ALX1,MYST3,SERTAD2,CD3E,RELA,SOX11,MECP2,PPARGC1A,CDK2,NCOA1,HIF1A,NCOA2,ZMIZ1,ZFPM2,FOXC1,EIF5A2,MAPRE3,MED1,ABLIM2,CRTC1,FOXM1,ONECUT2,SOX4,NFIX,SOX6,TCF7L2,WT1,HAND2,BCL11B,NFAT5,NFATC2,ING1,TCF3,NKX2-3,PLAGL2,CD28,TRP53,KLF6,EPAS1,NR4A2,ESRRG,IGF1,SMAD3,NR4A1,CREB5,TRIM24,SMAD1,ZFP148,WWTR1,USF2,HDAC4,YWHAH,DCP1…	1038	552	13588	1.77861	0.00331606	0.000174804	0.00206602
sc_10	mmu-miR-138	mmu-miR-138	KEGG_PATHWAY	mmu05200:Pathways in cancer	45	0.640114	5.46737e-06	DCC,WNT5A,E2F2,PPARD,MITF,FGF10,TCF7L2,PTEN,ACVR1C,ACVR1B,CUL2,CCNE1,CASP3,PTK2,BCL2,CSF3R,TGFA,RARA,RARB,PIK3R1,TRAF3,DVL2,TRP53,COL4A4,COL4A2,COL4A1,EPAS1,RELA,TGFBR1,MET,TGFBR2,SMAD3,IGF1,FZD5,STK4,CDK2,HIF1A,ITGA6,GSK3B,ARAF,PDGFRA,PIAS2,LAMC1,PIAS1,CRK	393	323	5738	2.03413	0.000836159	0.000418167	0.00655111
sc_10	mmu-miR-138	mmu-miR-138	KEGG_PATHWAY	mmu04310:Wnt signaling pathway	24	0.341394	0.000166314	PPP2R1B,DVL2,CSNK1A1,WNT5A,TRP53,TBL1XR1,PPARD,ROCK2,SMAD3,CXXC4,FZD5,DAAM2,TCF7L2,CSNK2A2,PLCB3,CSNK2A1,CCND3,GSK3B,PPP3CB,CAMK2D,NFAT5,FRAT1,PPP2R5E,NFATC2	393	149	5738	2.35176	0.0251271	0.0050767	0.199105
sc_10	mmu-miR-138	mmu-miR-138	KEGG_PATHWAY	mmu05210:Colorectal cancer	17	0.241821	0.000189998	TRP53,DVL2,DCC,TGFBR1,TGFBR2,MET,SMAD3,FZD5,TCF7L2,ACVR1C,ACVR1B,CASP3,GSK3B,BCL2,ARAF,PDGFRA,PIK3R1	393	86	5738	2.88615	0.0286539	0.00483369	0.227429
sc_10	mmu-miR-138	mmu-miR-138	GOTERM_BP_FAT	GO:0007242~intracellular signaling cascade	100	1.42248	0.00020615	ADCY1,CASR,PLEKHM1,THOP1,TIRAP,RAB1B,RASGEF1C,MLL5,TIAM1,TRP63,RAB23,TLK1,MLL3,RAPGEF2,MAP2K7,ROCK2,SOCS6,NTSR2,PCLO,DEPDC5,SPAG9,MAP4K5,MED16,PIAS1,RAB10,WNT5A,RALGPS1,GNAI2,RIMS2,ARFGEF2,PXN,PLCH2,PLCH1,RHOBTB2,RHOBTB1,DVL2,TRP53,MET,SMAD1,VAV1,BRCA1,UIMC1,PTPN11,TULP4,RAB1,RGS6,ADRA1A,NDST1,RAB5B,SYNJ1,PLCB3,CLCF1,ACOT11,TGFA,RHOC,GKAP1,MAPKBP1,ARL5B,HTR5A,RHOG,SHC4,RAP2A,ARHGEF3,SRPK2,PIK3C2A…	1038	915	13588	1.43066	0.447988	0.012053	0.368906
sc_10	mmu-miR-138	mmu-miR-138	KEGG_PATHWAY	mmu04722:Neurotrophin signaling pathway	21	0.29872	0.000460525	TRP53,RELA,PTPN11,NTRK3,BDNF,YWHAH,PRDM4,RPS6KA1,MAP3K3,GSK3B,BCL2,NTRK2,CAMK2D,SH2B3,CALM3,SORT1,SH2B2,CRK,MAP2K7,PIK3R1,SHC4	393	130	5738	2.35854	0.0680504	0.0100176	0.550433
sc_10	mmu-miR-197	mmu-miR-197	GOTERM_BP_FAT	GO:0006350~transcription	115	14.1451	5.1e-06	MEF2C,CDX2,BBX,CBX3,MXI1,NR2E1,ZIC3,NONO,GATA2,MLL5,ATOH1,TARDBP,D330038O06RIK,RREB1,RCOR1,MECP2,RFC1,ZFP697,MNT,ZZZ3,ZFP516,ZFP513,CNBP,ELL,SOX5,HOXB13,NR1H2,VDR,TAL1,TEAD4,HNRNPD,TCF4,BCOR,EWSR1,CREBL2,HIP1,KLF6,KLF17,ZFP148,FOXP2,SAFB2,SALL3,NOTCH2,NRF1,ZFHX4,EAF1,EBF3,TRPS1,SMARCC1,EBF1,HIVEP2,RBPJ,NCOR1,FOXA3,TBX21,HR,ZKSCAN1,NFKB2,1600027N09RIK,PAX1,YBX1,PCGF3,ZFP354A,POU4F1,MYB,RBPJL,SERTA…	587	1772	13588	1.50228	0.0107038	0.0107038	0.00881965
sc_10	mmu-miR-197	mmu-miR-197	GOTERM_BP_FAT	GO:0045449~regulation of transcription	130	15.9902	0.000174	MEF2C,CDX2,SNIP1,BBX,TGFB3,CBX3,MXI1,LASS6,NR2E1,ZIC3,CBX5,NONO,GATA2,MLL5,ATOH1,TARDBP,TRAK1,D330038O06RIK,RREB1,RCOR1,MECP2,RFC1,ZFP697,MNT,ZZZ3,ZFP516,ZFP513,FUS,CNBP,ELL,SOX5,HOXB13,NR1H2,VDR,TAL1,TEAD4,HNRNPD,TCF4,BCOR,EWSR1,HIP1,CREBL2,KLF6,GRIN1,MAML2,KLF17,ZFP148,FOXP2,SAFB2,SALL3,NOTCH2,NRF1,ZFHX4,EAF1,EBF3,TRPS1,SMARCC1,EBF1,HIVEP2,RBPJ,NCOR1,FOSL2,FOXA3,TBX21,HR,ZKSCAN1,NFKB2,1600027N0…	587	2227	13588	1.35127	0.30793	0.0449662	0.301212
sc_10	mmu-miR-197	mmu-miR-197	GOTERM_BP_FAT	GO:0045941~positive regulation of transcription	38	4.67405	0.000376	FUS,MEF2C,CNBP,ING2,SOX5,TGFB3,PAX1,CALCOCO1,ZIC3,STAT6,GATA2,ATOH1,MLL5,SDPR,TEAD4,YAP1,NFATC2,RBPJL,SERTAD1,SERTAD2,KLF6,CREB1,GRIN1,MAML2,MECP2,CREB5,ZFP148,EAF1,ZMIZ2,EBF3,IRF6,HIPK2,EBF1,NR5A2,PBX2,NSD1,NFIA,NFIB	587	475	13588	1.85186	0.547756	0.0843951	0.648265
sc_10	mmu-miR-197	mmu-miR-197	GOTERM_BP_FAT	GO:0007242~intracellular signaling cascade	62	7.62608	0.00042	ADCY7,STK38,RAB9B,SNIP1,RP1L1,TGFB3,RHOQ,ITSN1,BTK,AGTR2,MLL5,RASL10B,RAB6B,DEPDC1B,SHC4,E130112L23RIK,RAB27A,ARHGEF3,BRCC3,PIK3C2G,RABL3,PTGER3,ROCK2,MADD,STMN4,ECT2,PCLO,RND3,RND1,HIPK2,RAB15,MAPK9,MAPK8,UNC13B,RAPGEFL1,ARL4C,ARL4A,RAB3B,FGFR3,RALGPS1,ADORA2B,CDC42SE1,ARFGEF2,CALCOCO1,HCRTR2,RASGRP1,RASA2,FGD4,DVL2,PDK1,NGEF,MAP2K1,NLK,BMX,SPSB4,MAPK10,RCAN2,PTPN11,NRAS,ARF2,BRE,SYNGAP1	587	915	13588	1.56851	0.588195	0.0848988	0.724512
sc_10	mmu-miR-197	mmu-miR-197	GOTERM_BP_FAT	GO:0010628~positive regulation of gene expression	38	4.67405	0.000616	FUS,MEF2C,CNBP,ING2,SOX5,TGFB3,PAX1,CALCOCO1,ZIC3,STAT6,GATA2,ATOH1,MLL5,SDPR,TEAD4,YAP1,NFATC2,RBPJL,SERTAD1,SERTAD2,KLF6,CREB1,GRIN1,MAML2,MECP2,CREB5,ZFP148,EAF1,ZMIZ2,EBF3,IRF6,HIPK2,EBF1,NR5A2,PBX2,NSD1,NFIA,NFIB	587	488	13588	1.80252	0.727889	0.11159	1.06107
sc_10	mmu-miR-197	mmu-miR-197	GOTERM_BP_FAT	GO:0045893~positive regulation of transcription, DNA-dependent	33	4.05904	0.001115	FUS,MEF2C,CNBP,TGFB3,SOX5,PAX1,CALCOCO1,ZIC3,STAT6,GATA2,ATOH1,MLL5,SDPR,TEAD4,YAP1,NFATC2,RBPJL,SERTAD2,KLF6,CREB1,GRIN1,MAML2,MECP2,CREB5,ZFP148,EAF1,ZMIZ2,HIPK2,NR5A2,PBX2,NSD1,NFIA,NFIB	587	416	13588	1.83628	0.905114	0.165698	1.9117
sc_10	mmu-miR-197	mmu-miR-197	GOTERM_BP_FAT	GO:0051254~positive regulation of RNA metabolic process	33	4.05904	0.00125423	FUS,MEF2C,CNBP,TGFB3,SOX5,PAX1,CALCOCO1,ZIC3,STAT6,GATA2,ATOH1,MLL5,SDPR,TEAD4,YAP1,NFATC2,RBPJL,SERTAD2,KLF6,CREB1,GRIN1,MAML2,MECP2,CREB5,ZFP148,EAF1,ZMIZ2,HIPK2,NR5A2,PBX2,NSD1,NFIA,NFIB	587	419	13588	1.82313	0.929303	0.161904	2.14798
sc_10	mmu-miR-197	mmu-miR-197	GOTERM_BP_FAT	GO:0010557~positive regulation of macromolecule biosynthetic process	39	4.79705	0.00147026	FUS,MEF2C,CNBP,ING2,SOX5,TGFB3,EIF5A,PAX1,CALCOCO1,ZIC3,STAT6,GATA2,MLL5,ATOH1,SDPR,TEAD4,YAP1,NFATC2,RBPJL,SERTAD1,SERTAD2,KLF6,CREB1,GRIN1,MAML2,MECP2,CREB5,ZFP148,EAF1,ZMIZ2,EBF3,IRF6,HIPK2,EBF1,NR5A2,PBX2,NSD1,NFIA,NFIB	587	530	13588	1.70336	0.95522	0.176445	2.51353
sc_10	mmu-miR-197	mmu-miR-197	GOTERM_BP_FAT	GO:0031328~positive regulation of cellular biosynthetic process	40	4.92005	0.00163726	FUS,MEF2C,CNBP,ING2,ADORA2B,SOX5,TGFB3,EIF5A,PAX1,CALCOCO1,ZIC3,STAT6,GATA2,MLL5,ATOH1,SDPR,TEAD4,YAP1,NFATC2,RBPJL,SERTAD1,SERTAD2,KLF6,CREB1,GRIN1,MAML2,MECP2,CREB5,ZFP148,EAF1,ZMIZ2,EBF3,IRF6,HIPK2,EBF1,NR5A2,PBX2,NSD1,NFIA,NFIB	587	552	13588	1.67741	0.968541	0.18411	2.79523
sc_10	mmu-miR-197	mmu-miR-197	KEGG_PATHWAY	mmu04310:Wnt signaling pathway	21	2.58303	6.73e-07	DVL2,PPP2R1A,ROCK2,NLK,PPP2R5C,PPP3R1,FZD3,MAPK10,FZD5,WNT2B,1500003O03RIK,CCND3,CCND2,SFRP4,FRAT1,MAPK9,MAPK8,PPP2R5E,CAMK2B,PPP3CA,NFATC2	219	149	5738	3.69275	9.28e-05	9.28e-05	0.000792
sc_10	mmu-miR-197	mmu-miR-197	KEGG_PATHWAY	mmu04360:Axon guidance	18	2.21402	7.65e-06	DCC,NGEF,ROCK2,EFNB1,NTNG1,PPP3R1,LRRC4C,CXCL12,1500003O03RIK,NCK2,PAK7,NRAS,RND1,RGS3,PPP3CA,UNC5C,NFATC2,SRGAP2	219	131	5738	3.60013	0.00105556	0.000528	0.00900657
sc_10	mmu-miR-197	mmu-miR-197	KEGG_PATHWAY	mmu05210:Colorectal cancer	14	1.72202	1.79e-05	DVL2,DCC,MAP2K1,TGFB3,FZD3,MAPK10,APPL1,FZD5,IGF1R,ACVR1B,MAPK9,MAPK8,AKT3,PIK3R1	219	86	5738	4.26526	0.00246528	0.000822	0.0210487
sc_10	mmu-miR-197	mmu-miR-197	KEGG_PATHWAY	mmu04722:Neurotrophin signaling pathway	15	1.84502	0.000376	PDK1,MAP2K1,YWHAB,MAPK10,PTPN11,NTRK3,NRAS,MAPK9,SORT1,MAPK8,CAMK2B,NGFRAP1,AKT3,PIK3R1,SHC4	219	130	5738	3.02318	0.0505471	0.0128836	0.441387
sc_10	mmu-miR-197	mmu-miR-197	KEGG_PATHWAY	mmu05200:Pathways in cancer	24	2.95203	0.00246909	DVL2,DCC,FGFR3,MAP2K1,PTGS2,TGFB3,FZD3,MAPK10,NFKB2,CTNNA1,APPL1,FZD5,WNT2B,JUP,NRAS,ACVR1B,IGF1R,CDKN1A,MAPK9,MAPK8,LAMC2,TRAF4,PIK3R1,AKT3	219	323	5738	1.94682	0.289052	0.041748	2.8676
sc_10	mmu-miR-29c	mmu-miR-29c	GOTERM_BP_FAT	GO:0045449~regulation of transcription	237	3.44878	4.59885e-11	MED22,ZFP91,EPC1,MED26,PHTF2,IFNG,PATZ1,TIGD5,RARB,CCNA2,L3MBTL4,WNT10B,YY1,RCOR1,ZHX1,EOMES,MECP2,ZHX3,HNF4G,SUV420H2,MSX1,VEGFA,PIAS2,SUV420H1,MYBL2,MYT1,LIF,AHRR,DMD,HOXA10,PBRM1,TCF4,DNMT3B,HIP1,PLAGL2,PLAG1,NKRF,DNMT3A,KLF6,ZBTB46,KLF12,IKZF1,KLF13,ASXL1,ZFP449,ZBTB41,RYBP,SKI,ZFP445,ZFP606,ZBTB43,ZFHX4,RNF4,ETS1,JAZF1,KLF2,NCOR2,RERE,KLF4,BACH1,HLF,PPARD,ZFP46,ELF2,BACH2,TBX21,TBX20,NFKB2,G…	976	2227	13588	1.48161	1.39345e-07	1.39345e-07	8.29021e-08
sc_10	mmu-miR-29c	mmu-miR-29c	GOTERM_BP_FAT	GO:0006350~transcription	194	2.82305	5.14856e-10	MED22,EPC1,ZFP91,MED26,PHTF2,RARB,RCOR1,YY1,ZHX1,EOMES,MECP2,ZHX3,HNF4G,SUV420H2,MSX1,PIAS2,SUV420H1,MYBL2,MYT1,AHRR,HOXA10,PBRM1,TCF4,HIP1,NKRF,PLAG1,DNMT3A,KLF6,ZBTB46,KLF12,IKZF1,KLF13,ASXL1,ZFP449,ZBTB41,RYBP,ZFP445,ZFP606,ZBTB43,ZFHX4,RNF4,ETS1,JAZF1,KLF2,RERE,KLF4,NCOR2,BACH1,HLF,PPARD,ZFP46,ELF2,BACH2,TBX21,TBX20,NFKB2,GLI3,DAXX,ZFP354A,SERTAD2,SPEN,MXD1,MXD4,GTF2H1,BRWD1,TAF13,NSD1,THOC1,…	976	1772	13588	1.52421	1.56001e-06	7.80006e-07	9.28114e-07
sc_10	mmu-miR-29c	mmu-miR-29c	KEGG_PATHWAY	mmu05200:Pathways in cancer	50	0.72759	9.4898e-08	PPARD,PDGFB,PDGFA,NFKB2,GLI3,MMP2,PTEN,TGFB2,FOS,CDC42,ACVR1B,RALA,RARB,AKT3,RET,WNT10B,RELA,CDK6,STK4,NCOA4,VEGFA,PDGFRA,PDGFRB,MAPK8,PIAS2,LAMC1,DCC,ITGB1,ARNT,FASL,RUNX1,PIK3R3,PIK3R1,TRAF4,TRAF3,COL4A4,COL4A2,COL4A1,IGF1,MAPK10,FZD5,APPL1,COL4A6,WNT2B,LAMA2,NRAS,CDKN1A,ITGA6,HDAC1,GSK3B	400	323	5738	2.22059	1.41397e-05	4.71326e-06	0.000113193
sc_10	mmu-miR-29c	mmu-miR-29c	GOTERM_BP_FAT	GO:0045941~positive regulation of transcription	63	0.916764	2.88436e-06	TBX20,CASK,FOXO3,GLI3,CBFB,FOS,EPC1,MLL5,PAX9,IFNG,RARB,CCNA2,SERTAD2,WNT10B,TCFAP2B,RELA,MECP2,NPAS4,AHR,MSX1,ZMIZ1,VEGFA,SMARCA1,NSD1,GLIS3,ING2,GLIS2,ONECUT2,ELK1,NFIX,ARNT,LIF,TNFRSF1A,BCL11B,POU2F2,NFAT5,RUNX1,NFATC3,ING1,ETV4,MYSM1,PLAGL2,KLF6,IKZF1,KLF12,MAFB,KLF13,CREB1,IGF1,CREB5,ISL1,ATXN1,HDAC4,SP1,ETS1,EBF1,IRF1,PBX1,KLF2,PBX2,NFIA,KLF4,NFIB	976	475	13588	1.84651	0.00870156	0.000873582	0.00519943
sc_10	mmu-miR-29c	mmu-miR-29c	GOTERM_BP_FAT	GO:0010628~positive regulation of gene expression	63	0.916764	6.96498e-06	TBX20,CASK,FOXO3,GLI3,CBFB,FOS,EPC1,MLL5,PAX9,IFNG,RARB,CCNA2,SERTAD2,WNT10B,TCFAP2B,RELA,MECP2,NPAS4,AHR,MSX1,ZMIZ1,VEGFA,SMARCA1,NSD1,GLIS3,ING2,GLIS2,ONECUT2,ELK1,NFIX,ARNT,LIF,TNFRSF1A,BCL11B,POU2F2,NFAT5,RUNX1,NFATC3,ING1,ETV4,MYSM1,PLAGL2,KLF6,IKZF1,KLF12,MAFB,KLF13,CREB1,IGF1,CREB5,ISL1,ATXN1,HDAC4,SP1,ETS1,EBF1,IRF1,PBX1,KLF2,PBX2,NFIA,KLF4,NFIB	976	488	13588	1.79732	0.0208828	0.00124064	0.0125548
sc_10	mmu-miR-29c	mmu-miR-29c	KEGG_PATHWAY	mmu04722:Neurotrophin signaling pathway	25	0.363795	7.6677e-06	CAMK2G,FOXO3,CDC42,GAB1,CAMK2D,FASL,SH2B1,PIK3R3,PIK3R1,AKT3,SHC4,RELA,MAPK10,YWHAE,PTPN11,RPS6KA6,NRAS,RPS6KA3,YWHAG,RPS6KA2,GSK3B,NTRK2,SORT1,CALM3,MAPK8,CALM1	400	130	5738	2.75865	0.00114184	0.000285582	0.00914552
sc_10	mmu-miR-29c	mmu-miR-29c	GOTERM_BP_FAT	GO:0045893~positive regulation of transcription, DNA-dependent	54	0.785797	2.97931e-05	TBX20,CASK,FOXO3,CBFB,FOS,EPC1,MLL5,PAX9,IFNG,RARB,SERTAD2,WNT10B,TCFAP2B,RELA,MECP2,NPAS4,AHR,MSX1,ZMIZ1,VEGFA,SMARCA1,NSD1,GLIS3,ONECUT2,ELK1,NFIX,ARNT,LIF,TNFRSF1A,BCL11B,NFAT5,RUNX1,NFATC3,MYSM1,PLAGL2,KLF6,KLF12,IKZF1,MAFB,KLF13,CREB1,IGF1,CREB5,ISL1,ATXN1,HDAC4,SP1,ETS1,IRF1,PBX1,PBX2,NFIA,KLF4,NFIB	976	416	13588	1.8072	0.0863195	0.00300462	0.0536934
sc_10	mmu-miR-29c	mmu-miR-29c	GOTERM_BP_FAT	GO:0051254~positive regulation of RNA metabolic process	54	0.785797	3.61037e-05	TBX20,CASK,FOXO3,CBFB,FOS,EPC1,MLL5,PAX9,IFNG,RARB,SERTAD2,WNT10B,TCFAP2B,RELA,MECP2,NPAS4,AHR,MSX1,ZMIZ1,VEGFA,SMARCA1,NSD1,GLIS3,ONECUT2,ELK1,NFIX,ARNT,LIF,TNFRSF1A,BCL11B,NFAT5,RUNX1,NFATC3,MYSM1,PLAGL2,KLF6,KLF12,IKZF1,MAFB,KLF13,CREB1,IGF1,CREB5,ISL1,ATXN1,HDAC4,SP1,ETS1,IRF1,PBX1,PBX2,NFIA,KLF4,NFIB	976	419	13588	1.79426	0.103625	0.00330955	0.0650631
sc_10	mmu-miR-29c	mmu-miR-29c	GOTERM_BP_FAT	GO:0010557~positive regulation of macromolecule biosynthetic process	64	0.931315	4.71912e-05	TBX20,CASK,FOXO3,GLI3,CBFB,FOS,EPC1,MLL5,PAX9,IFNG,RARB,CCNA2,SERTAD2,WNT10B,TCFAP2B,RELA,MECP2,NPAS4,IL21,AHR,MSX1,ZMIZ1,VEGFA,SMARCA1,NSD1,GLIS3,ING2,GLIS2,ONECUT2,ELK1,NFIX,ARNT,LIF,TNFRSF1A,BCL11B,POU2F2,NFAT5,RUNX1,NFATC3,ING1,ETV4,MYSM1,PLAGL2,KLF6,IKZF1,KLF12,MAFB,KLF13,CREB1,IGF1,CREB5,ISL1,ATXN1,HDAC4,SP1,ETS1,EBF1,IRF1,PBX1,KLF2,PBX2,NFIA,KLF4,NFIB	976	530	13588	1.68116	0.13324	0.00396414	0.0850359
sc_10	mmu-miR-29c	mmu-miR-29c	GOTERM_BP_FAT	GO:0031328~positive regulation of cellular biosynthetic process	66	0.960419	4.7799e-05	TBX20,CASK,FOXO3,GLI3,CBFB,FOS,EPC1,NOD2,MLL5,PAX9,IFNG,RARB,CCNA2,SERTAD2,WNT10B,TCFAP2B,RELA,MECP2,NPAS4,IL21,AHR,MSX1,ZMIZ1,VEGFA,SMARCA1,NSD1,GLIS3,ING2,GLIS2,ONECUT2,ELK1,NFIX,ARNT,LIF,TNFRSF1A,BCL11B,POU2F2,NFAT5,PTX3,RUNX1,NFATC3,ING1,ETV4,MYSM1,PLAGL2,KLF6,IKZF1,KLF12,MAFB,KLF13,CREB1,IGF1,CREB5,ISL1,ATXN1,HDAC4,SP1,ETS1,EBF1,IRF1,PBX1,KLF2,PBX2,NFIA,KLF4,NFIB	976	552	13588	1.6646	0.134834	0.00390679	0.0861306
sc_10	mmu-miR-29c	mmu-miR-29c	KEGG_PATHWAY	mmu04360:Axon guidance	23	0.334692	8.35193e-05	DCC,GNAI3,PLXNA1,DPYSL5,DPYSL2,ARHGEF12,EPHB3,EPHA1,ITGB1,SEMA6A,CDC42,NRAS,RND1,SEMA4F,ROBO1,GSK3B,NFAT5,SRGAP3,EFNA5,NFATC4,SEMA3A,NFATC3,SRGAP2	400	131	5738	2.51859	0.0123678	0.00177626	0.099575
sc_10	mmu-miR-29c	mmu-miR-29c	GOTERM_BP_FAT	GO:0007242~intracellular signaling cascade	95	1.38242	0.000210332	NDST1,ADCY7,CSPG4,ITSN1,RBM9,DAXX,CDC42,NOD2,AGTR2,MLL5,DAB1,ARHGAP5,TIAM1,GAB1,ACOT11,IFNG,RALA,RAB6B,MAPKBP1,MAP2K6,SHC4,ZFP36,RET,RABL3,STMN2,BAIAP2,ARHGEF5,PSD3,SOCS7,SOCS5,ARHGEF12,RND3,MAP4K4,SS18,RND1,GNAQ,UBR5,HTR7,DEF8,RAB14,CARTPT,RAB15,MAPK8,RAB12,ASB3,GNAS,UNC13B,RAPGEFL1,NKIRAS2,ARL4A,CALCR,ING4,RALGPS1,CNIH,MRAS,MAP4K2,RAB40C,ASB11,AKAP13,ARF5,ARFGEF2,LIF,ERCC6,DGKD,PLCH2,RASGRP1,DC…	976	915	13588	1.44547	0.471321	0.0126666	0.378481
sc_10	mmu-miR-29c	mmu-miR-29c	KEGG_PATHWAY	mmu04310:Wnt signaling pathway	21	0.305588	0.00318476	WNT10B,PPARD,PPP2R5A,CAMK2G,MAPK10,FZD5,DAAM1,WNT2B,CTNNBIP1,CCND2,PPP2CA,GSK3B,SFRP4,PRICKLE2,CAMK2D,NFAT5,LRP6,FRAT2,MAPK8,NFATC4,NFATC3	400	149	5738	2.02178	0.378293	0.0275708	3.73332
sc_10	mmu-miR-29c	mmu-miR-29c	KEGG_PATHWAY	mmu05210:Colorectal cancer	14	0.203725	0.00601061	DCC,MAPK10,APPL1,FZD5,TGFB2,FOS,ACVR1B,GSK3B,PDGFRA,PDGFRB,MAPK8,PIK3R3,AKT3,PIK3R1	400	86	5738	2.33523	0.592732	0.0418735	6.93853
sc_10	mmu-miR-345-5p	mmu-miR-345-5p	KEGG_PATHWAY	mmu05210:Colorectal cancer	15	0.448029	2.08672e-06	TGFBR2,MET,TGFB3,SMAD2,APPL1,FZD7,IGF1R,MAPK1,ACVR1B,CCND1,KRAS,GSK3B,BCL2,JUN,MAPK8	210	86	5738	4.76578	0.000294185	0.000294185	0.00246517
sc_10	mmu-miR-345-5p	mmu-miR-345-5p	KEGG_PATHWAY	mmu05200:Pathways in cancer	30	0.896057	4.53802e-06	TGFB3,SUFU,TPM3,ACVR1B,IGF1R,KRAS,BCL2,TGFA,BMP2,WNT10B,RET,TGFBR2,MET,SMAD2,ITGA3,HGF,APPL1,DAPK2,FZD7,STAT3,MAPK1,SMO,CCND1,CDKN1A,HSP90B1,JUN,GSK3B,RASSF1,MAPK8,LAMC2	210	323	5738	2.53782	0.000639658	0.00031988	0.00536097
sc_10	mmu-miR-345-5p	mmu-miR-345-5p	KEGG_PATHWAY	mmu04360:Axon guidance	17	0.507766	1.83021e-05	ABLIM1,PLXNA3,EFNA1,MET,DPYSL5,DPYSL2,EPHB3,CXCL12,EPHB4,SLIT2,PAK6,MAPK1,KRAS,GSK3B,SEMA3E,NFAT5,EFNA5	210	131	5738	3.54584	0.0025773	0.000859838	0.0216195
sc_10	mmu-miR-345-5p	mmu-miR-345-5p	GOTERM_BP_FAT	GO:0010628~positive regulation of gene expression	37	1.10514	9.41941e-05	ABLIM1,GM98,HNF1B,TGFB3,NFIX,SRF,FNTB,CHD8,NFAT5,BCL3,ETV5,MLL1,MYST3,BMP2,WNT10B,KLF12,MAFB,MAML1,ESR1,MECP2,CREB5,SMAD2,ZFP148,WWTR1,PPARGC1A,ATXN7L3,STAT3,SMO,NCOA1,EAF1,HNF4A,MTF1,ZMIZ1,JUN,THRAP3,IRF1,HOXB9	513	488	13588	2.00826	0.183182	0.0396598	0.163174
sc_10	mmu-miR-345-5p	mmu-miR-345-5p	GOTERM_BP_FAT	GO:0045893~positive regulation of transcription, DNA-dependent	33	0.985663	0.00010696	ABLIM1,GM98,HNF1B,TGFB3,NFIX,SRF,CHD8,NFAT5,BCL3,MLL1,BMP2,WNT10B,KLF12,MAFB,MAML1,MECP2,CREB5,SMAD2,ZFP148,WWTR1,PPARGC1A,ATXN7L3,STAT3,SMO,NCOA1,EAF1,HNF4A,MTF1,JUN,ZMIZ1,THRAP3,IRF1,HOXB9	513	416	13588	2.10116	0.205278	0.0283119	0.18527
sc_10	mmu-miR-345-5p	mmu-miR-345-5p	GOTERM_BP_FAT	GO:0045449~regulation of transcription	117	3.49462	0.000109173	TGFB3,NR2E1,FNTB,NLRC3,SCRT1,ZFP276,MLL1,MYST3,WNT10B,MECP2,GRHL1,PPARGC1A,CPHX,MAPK1,MTF1,HNF4A,JUN,SMARCAL1,ZFP697,NFE2L1,PRDM2,SMARCA2,ZFP512,CRTC2,CAMTA1,C920016K16RIK,TSHZ1,SRF,JRK,TRIM66,SLC30A9,TCF23,BMP2,KLF8,KLF12,CREBZF,MAFB,MAML1,LMCD1,SUV39H1,KLF17,CELSR2,SMAD2,EN2,ZFP148,NOTCH3,ZFHX4,EAF1,HOXB5,ZFP740,HIVEP2,HOXB9,KLF3,DNAJB5,GM98,HNF1B,RAI1,FOSL2,E2F7,NR6A1,PRRX1,ZFP641,HIF1AN,ZFP23…	513	2227	13588	1.39157	0.209047	0.0231788	0.1891
sc_10	mmu-miR-345-5p	mmu-miR-345-5p	GOTERM_BP_FAT	GO:0045941~positive regulation of transcription	36	1.07527	0.000120792	ABLIM1,GM98,HNF1B,TGFB3,NFIX,SRF,FNTB,CHD8,NFAT5,BCL3,ETV5,MLL1,MYST3,BMP2,WNT10B,KLF12,MAFB,MAML1,MECP2,CREB5,SMAD2,ZFP148,WWTR1,PPARGC1A,ATXN7L3,STAT3,SMO,NCOA1,EAF1,HNF4A,MTF1,JUN,ZMIZ1,THRAP3,IRF1,HOXB9	513	475	13588	2.00746	0.228544	0.0233127	0.209204
sc_10	mmu-miR-345-5p	mmu-miR-345-5p	GOTERM_BP_FAT	GO:0051254~positive regulation of RNA metabolic process	33	0.985663	0.000123057	ABLIM1,GM98,HNF1B,TGFB3,NFIX,SRF,CHD8,NFAT5,BCL3,MLL1,BMP2,WNT10B,KLF12,MAFB,MAML1,MECP2,CREB5,SMAD2,ZFP148,WWTR1,PPARGC1A,ATXN7L3,STAT3,SMO,NCOA1,EAF1,HNF4A,MTF1,JUN,ZMIZ1,THRAP3,IRF1,HOXB9	513	419	13588	2.08611	0.232289	0.0217877	0.213123
sc_10	mmu-miR-345-5p	mmu-miR-345-5p	GOTERM_BP_FAT	GO:0007242~intracellular signaling cascade	56	1.67264	0.000374177	RAB5B,EFNA1,ADCY6,TGFB3,TNFSF14,STAC3,ADORA1,MCF2L,RGL1,NLRC3,STAC2,ARHGAP5,GAB1,RHOB,TGFA,MAP2K5,ARL1,RET,PTGER3,SOCS1,SYNJ2BP,DAPK2,BRAP,MARK1,MARK2,MAPK1,MAST1,CCND1,GNAQ,RAB15,MAPK8,PPM1L,RAB10,NKIRAS1,MRAS,ASB11,ARFGEF2,PXN,LINGO1,KRAS,DUSP16,RHOBTB1,BCL3,MET,SMAD2,HGF,NPR3,SHANK3,STAT3,PTPN11,CDC42BPG,ARF3,RASSF1,GSK3B,YWHAQ,RHEB	513	915	13588	1.62108	0.552412	0.041427	0.646713
sc_10	mmu-miR-345-5p	mmu-miR-345-5p	GOTERM_BP_FAT	GO:0010557~positive regulation of macromolecule biosynthetic process	37	1.10514	0.000465176	ABLIM1,GM98,HNF1B,TGFB3,NFIX,SRF,FNTB,CHD8,NFAT5,BCL3,ETV5,MLL1,CD28,MYST3,BMP2,WNT10B,KLF12,MAFB,MAML1,MECP2,CREB5,SMAD2,ZFP148,WWTR1,PPARGC1A,ATXN7L3,STAT3,SMO,NCOA1,EAF1,HNF4A,MTF1,JUN,ZMIZ1,THRAP3,IRF1,HOXB9	513	530	13588	1.84912	0.631911	0.0487435	0.803395
sc_10	mmu-miR-345-5p	mmu-miR-345-5p	KEGG_PATHWAY	mmu04722:Neurotrophin signaling pathway	14	0.41816	0.000828669	PTPN11,MAPK1,YWHAG,KRAS,CALML3,GSK3B,BCL2,JUN,NTRK2,GAB1,YWHAQ,CAMK2D,MAPK8,MAP2K5	210	130	5738	2.94256	0.110318	0.023107	0.974593
sc_10	mmu-miR-345-5p	mmu-miR-345-5p	GOTERM_BP_FAT	GO:0031328~positive regulation of cellular biosynthetic process	37	1.10514	0.00097347	ABLIM1,GM98,HNF1B,TGFB3,NFIX,SRF,FNTB,CHD8,NFAT5,BCL3,ETV5,MLL1,CD28,MYST3,BMP2,WNT10B,KLF12,MAFB,MAML1,MECP2,CREB5,SMAD2,ZFP148,WWTR1,PPARGC1A,ATXN7L3,STAT3,SMO,NCOA1,EAF1,HNF4A,MTF1,JUN,ZMIZ1,THRAP3,IRF1,HOXB9	513	552	13588	1.77542	0.876564	0.0652582	1.67431
sc_10	mmu-miR-345-5p	mmu-miR-345-5p	KEGG_PATHWAY	mmu04310:Wnt signaling pathway	15	0.448029	0.000979868	PPP2R1B,WNT10B,SMAD2,FZD7,CCND1,CHD8,CSNK2A1,CCND3,CSNK1E,GSK3B,JUN,NFAT5,CAMK2D,MAPK8,PPP2R5E	210	149	5738	2.75072	0.129101	0.0195533	1.15148
sc_10	mmu-miR-345-5p	mmu-miR-345-5p	GOTERM_BP_FAT	GO:0006350~transcription	90	2.68817	0.00247499	GM98,HNF1B,E2F7,NR6A1,CRCP,ZFP641,NR2E1,FNTB,HIF1AN,ZFP238,HSF5,ANP32A,SCRT1,ZFP276,MLL1,MYST3,RBBP4,FOXJ2,ARID5B,DMRT3,ARID5A,MECP2,ESR1,AW146154,BANP,SPEN,GRHL1,PPARGC1A,NCOA1,HNF4A,MTF1,NCOA5,JUN,ZMIZ1,ZFP697,ZFP512,SCML4,CRTC2,CAMTA1,DPF3,C920016K16RIK,TSHZ1,2410016O06RIK,LCORL,NFIX,SRF,AI987944,TCFCP2L1,HIC2,CHD8,NPAS3,NR1D2,NFAT5,BCL3,GATAD2B,PER3,SLC30A9,SSRP1,INSM2,ERF,KLF8,CREBZF,KLF12,M…	513	1772	13588	1.34529	0.995121	0.102938	4.20511
sc_10	mmu-miR-500	mmu-miR-500	GOTERM_BP_FAT	GO:0045449~regulation of transcription	122	3.85466	6.61564e-08	MEF2A,CASK,TCEAL5,HOXD10,IL11,ZFP92,RCBTB1,NONO,MLL5,MIER1,GATA3,WWP1,PSIP1,ZFP503,D330038O06RIK,PHOX2B,YY1,RELA,MTA3,GABPA,TAF4A,MECP2,GRHL1,TBR1,PKIA,AHR,TIMELESS,HES5,RAB18,MTF1,MGA,TSHZ3,ONECUT2,MEIS1,NR1H2,HOXA3,LHX4,TEF,TFDP2,THAP11,SLC30A9,PLAGL2,ASXL2,AEBP2,KLF6,NRBF2,KLF12,TAF5,SMAD6,ESRRG,ARID3B,SFMBT2,ZBTB43,FOXP2,NRF1,ZFHX4,ATF7,TMPO,DNAJB6,HDAC6,HLF,DEDD,PRRX1,NFKB2,GLI2,CBFA2T2,FUBP…	468	2227	13588	1.59056	0.000139448	0.000139448	0.000114442
sc_10	mmu-miR-500	mmu-miR-500	GOTERM_BP_FAT	GO:0006350~transcription	98	3.09637	1.46713e-06	MEF2A,TCEAL5,HOXD10,ZFP92,RCBTB1,NONO,MLL5,MIER1,GATA3,PSIP1,ZFP503,D330038O06RIK,YY1,RELA,GABPA,TAF4A,MECP2,GRHL1,TBR1,AHR,TIMELESS,HES5,MTF1,MGA,TSHZ3,ONECUT2,MEIS1,NR1H2,HOXA3,LHX4,TEF,TFDP2,SLC30A9,THAP11,ASXL2,AEBP2,KLF6,NRBF2,KLF12,TAF5,SMAD6,ESRRG,ARID3B,ZBTB43,FOXP2,NRF1,ZFHX4,ATF7,HDAC6,HLF,DEDD,NFKB2,FUBP1,HEY1,HEY2,POU4F1,SERTAD2,TBL1XR1,CTBP1,CTBP2,FOXJ2,GMEB1,TLE4,BANP,HLTF,HMGA2,MXD…	468	1772	13588	1.60573	0.00308794	0.00154516	0.00253793
sc_10	mmu-miR-500	mmu-miR-500	KEGG_PATHWAY	mmu04360:Axon guidance	15	0.473934	9.59619e-05	DCC,GNAI1,NTNG1,PPP3R1,1500003O03RIK,EPHA3,EPHA7,KRAS,SEMA3G,SEMA4F,SRGAP3,PPP3CC,SEMA3C,PAK1,PPP3CA	191	131	5738	3.43991	0.0128719	0.00430918	0.112445
sc_10	mmu-miR-500	mmu-miR-500	GOTERM_BP_FAT	GO:0045893~positive regulation of transcription, DNA-dependent	30	0.947867	0.000249938	TNF,ONECUT2,CASK,GLI2,HOXD10,IL11,FOS,MLL5,BCL11B,GATA3,TEF,MYSM1,PLAGL2,SERTAD2,KLF6,KLF12,RELA,MECP2,ESRRG,IGF1,TBR1,ATXN7L3,AHR,ATXN1,PKNOX1,HES5,MTF1,MAPK14,CLOCK,TBX19	468	416	13588	2.09381	0.409588	0.0467739	0.431482
sc_10	mmu-miR-500	mmu-miR-500	GOTERM_BP_FAT	GO:0051254~positive regulation of RNA metabolic process	30	0.947867	0.00028204	TNF,ONECUT2,CASK,GLI2,HOXD10,IL11,FOS,MLL5,BCL11B,GATA3,TEF,MYSM1,PLAGL2,SERTAD2,KLF6,KLF12,RELA,MECP2,ESRRG,IGF1,TBR1,ATXN7L3,AHR,ATXN1,PKNOX1,HES5,MTF1,MAPK14,CLOCK,TBX19	468	419	13588	2.07882	0.44823	0.0483443	0.486775
sc_10	mmu-miR-500	mmu-miR-500	KEGG_PATHWAY	mmu04310:Wnt signaling pathway	15	0.473934	0.000377121	CSNK1A1,TBL1XR1,CTBP1,CTBP2,NLK,PPP3R1,FZD4,1500003O03RIK,CCND1,CCND2,FRAT1,CAMK2D,PPP3CC,PPP2R5E,PPP3CA	191	149	5738	3.02435	0.0496463	0.0101325	0.441233
sc_10	mmu-miR-500	mmu-miR-500	GOTERM_BP_FAT	GO:0007242~intracellular signaling cascade	52	1.64297	0.000416756	PTGES3,ADCY1,ADCY2,STK38,WASF2,RGL1,MLL5,ACOT11,SPRED3,TLK1,RAPGEF2,PRL,AGPAT1,RAP2B,BRAF,STMN2,PIK3CB,RINT1,PSD3,ARHGEF11,DAPK1,CCND1,RAB18,GNAQ,RAB14,GUCY1B3,TNF,LST1,NR3C1,RAB9,KRAS,SOS1,PLCH2,PKD2,DCLK1,CNKSR2,PDK1,NLK,DGKK,RALGDS,TULP4,RAB30,ARF3,MAPK14,WSB2,ADRA1A,RAP1A,RGS9,RAB38,CIT,DRD1A,SLC9A1	468	915	13588	1.65003	0.58468	0.0653589	0.718494
sc_10	mmu-miR-500	mmu-miR-500	GOTERM_BP_FAT	GO:0045941~positive regulation of transcription	31	0.979463	0.0010048	MEF2A,TNF,ONECUT2,CASK,GLI2,HOXD10,IL11,FOS,MLL5,BCL11B,GATA3,TEF,MYSM1,PLAGL2,SERTAD2,KLF6,KLF12,RELA,MECP2,ESRRG,IGF1,TBR1,ATXN7L3,AHR,ATXN1,PKNOX1,HES5,MTF1,MAPK14,CLOCK,TBX19	468	475	13588	1.89486	0.87987	0.111066	1.72402
sc_10	mmu-miR-500	mmu-miR-500	GOTERM_BP_FAT	GO:0010557~positive regulation of macromolecule biosynthetic process	33	1.04265	0.00144038	MEF2A,TNF,ONECUT2,CASK,GLI2,HOXD10,IL11,FOS,MLL5,GATA3,BCL11B,TEF,DAZL,MYSM1,PLAGL2,SERTAD2,KLF6,KLF12,RELA,MECP2,ESRRG,IGF1,TBR1,ATXN7L3,AHR,ATXN1,PKNOX1,HES5,MTF1,MAPK14,EIF5A2,CLOCK,TBX19	468	530	13588	1.80779	0.952093	0.13471	2.46264
sc_10	mmu-miR-500	mmu-miR-500	GOTERM_BP_FAT	GO:0010628~positive regulation of gene expression	31	0.979463	0.00152369	MEF2A,TNF,ONECUT2,CASK,GLI2,HOXD10,IL11,FOS,MLL5,BCL11B,GATA3,TEF,MYSM1,PLAGL2,SERTAD2,KLF6,KLF12,RELA,MECP2,ESRRG,IGF1,TBR1,ATXN7L3,AHR,ATXN1,PKNOX1,HES5,MTF1,MAPK14,CLOCK,TBX19	468	488	13588	1.84438	0.95982	0.13043	2.60333
sc_10	mmu-miR-500	mmu-miR-500	KEGG_PATHWAY	mmu05200:Pathways in cancer	22	0.695103	0.00214168	DCC,CTBP1,CTBP2,BRAF,PIK3CB,RELA,CBL,IGF1,CDK6,ITGA3,NFKB2,GLI2,FZD4,STK4,RALGDS,DAPK1,FOS,CCNE1,CCND1,KRAS,NCOA4,SOS1	191	323	5738	2.0462	0.251315	0.0259693	2.48221
sc_10	mmu-miR-500	mmu-miR-500	GOTERM_BP_FAT	GO:0031328~positive regulation of cellular biosynthetic process	33	1.04265	0.00273956	MEF2A,TNF,ONECUT2,CASK,GLI2,HOXD10,IL11,FOS,MLL5,GATA3,BCL11B,TEF,DAZL,MYSM1,PLAGL2,SERTAD2,KLF6,KLF12,RELA,MECP2,ESRRG,IGF1,TBR1,ATXN7L3,AHR,ATXN1,PKNOX1,HES5,MTF1,MAPK14,EIF5A2,CLOCK,TBX19	468	552	13588	1.73574	0.99692	0.180787	4.63476
sc_10	mmu-miR-500	mmu-miR-500	KEGG_PATHWAY	mmu05210:Colorectal cancer	9	0.28436	0.00727303	DCC,FOS,CCND1,KRAS,BRAF,PIK3CB,SOS1,FZD4,RALGDS	191	86	5738	3.14392	0.626728	0.0563194	8.20189
sc_10	mmu-miR-500	mmu-miR-500	KEGG_PATHWAY	mmu04722:Neurotrophin signaling pathway	11	0.347551	0.0106296	PDK1,KRAS,BRAF,PIK3CB,RELA,SOS1,MAPK14,NTRK2,CAMK2D,RAP1A,SORT1	191	130	5738	2.54201	0.763707	0.0731195	11.7755
sc_10	mmu-miR-9	mmu-miR-9	GOTERM_BP_FAT	GO:0006350~transcription	270	12.7841	1.21e-09	MEF2A,CDX2,RORC,MXI1,PRIM1,ZFP92,ZFP91,SFRS5,FLI1,SIN3A,ZFP90,PHTF2,CREB3L2,PHTF1,TBPL1,RARG,RREB1,RXRA,TAF4B,RCOR1,MED12,MECP2,EOMES,HMG20A,MED14,HES1,UHRF1,MSX1,ASCC2,PIAS3,PRDM6,FOXG1,TGIF1,ZZZ3,PRDM1,VGLL4,SUDS3,HOXA11,ZFP619,ARX,TCF21,LHX2,LHX5,PBRM1,LHX6,TCF4,KLF5,AEBP2,IKZF4,DNMT3A,TCF7,IKZF2,ZBTB46,KLF8,KLF12,KLF13,KLF10,MAML1,ASXL1,SRA1,SMAD4,ESRRG,ZBTB41,RYBP,ZBTB44,NOTCH2,ZFHX4,NOTCH1,…	1477	1772	13588	1.40176	4.21e-06	1.4e-06	2.21e-06
sc_10	mmu-miR-9	mmu-miR-9	GOTERM_BP_FAT	GO:0045449~regulation of transcription	323	15.2936	4.8e-09	MEF2A,CDX2,SNIP1,RORC,MXI1,ZFP92,ZFP91,SFRS5,FLI1,SIN3A,ZFP90,IFNG,PHTF2,CREB3L2,PHTF1,TBPL1,RARG,RREB1,RXRA,RCOR1,MED12,MECP2,EOMES,HMG20A,MED14,HES1,UHRF1,MSX1,ASCC2,ZFP462,PIAS3,PRDM6,FOXG1,ZZZ3,TGIF1,PRDM1,VGLL4,LRCH4,SUDS3,FUS,HOXA11,ZFP619,ARX,TCF21,DMD,LHX2,LHX5,PBRM1,LHX6,NKX2-4,TCF4,LHX9,DNMT3B,KLF5,AEBP2,IKZF4,DNMT3A,TCF7,IKZF2,ZBTB46,KLF8,KLF12,KLF13,KLF10,MAML1,ASXL1,SRA1,SMAD4,ESRRG,…	1477	2227	13588	1.33431	1.67e-05	3.34e-06	8.78e-06
sc_10	mmu-miR-9	mmu-miR-9	GOTERM_BP_FAT	GO:0007242~intracellular signaling cascade	156	7.38636	5.9e-09	RAB9B,ADCY7,EFNA1,FGF14,ADCY5,ADCY6,SNIP1,FGF13,RPS6KB1,FGF12,RBM9,ITSN1,IQGAP1,RGL1,STAC,WNK4,IFNG,PIK3C3,TRP63,TLK1,RAB27B,RAPGEF2,MLL3,MAP2K7,RAB21,MAP2K5,DBNL,RET,RARG,BRAF,BAIAP2,RXRA,PSD3,SOCS5,SYNJ2BP,PCLO,STK3,SPAG9,UBR5,RAB14,RAB15,RAB12,UNC13C,UNC13B,UNC13A,PLCXD3,DRD2,MAP4K2,RAB6,ARF6,ARFGEF2,RAB40B,HCRTR2,PLCH1,RHOBTB1,DYRK2,STK38L,ARHGDIA,DNAJA3,FGD4,GUCY2F,RAB8A,VAV3,MAP2K4,MET,HGF,…	1477	915	13588	1.56848	2.05e-05	3.42e-06	1.08e-05
sc_10	mmu-miR-9	mmu-miR-9	GOTERM_BP_FAT	GO:0010628~positive regulation of gene expression	90	4.26136	5.25e-07	ENY2,PPARA,GM98,ELF1,HNF1B,MEF2A,FOXA2,TBX20,PAX6,FOXO1,CASK,FOXO3,RFXANK,ZBTB38,PAX9,MYOCD,PAX8,IFNG,TRP63,MKL2,SERTAD2,RARG,RXRA,MECP2,MED12,MED14,ARNTL,SIX4,HES1,MSX1,EP300,TNFSF13B,ZFP462,NRL,HIPK2,PRDM1,CLOCK,FUS,ING2,RAG1AP1,UBE3A,ONECUT2,EHF,PRDM16,SRF,TCF7L2,TCF21,POU2F3,POU2F2,TEAD4,NFAT5,BCL3,TCEA1,SUPT4H1,POU3F1,RUNX1,NFATC3,MYSM1,TFDP1,MAF,KLF5,IL6,IKZF2,EPAS1,KLF12,KLF13,MAML1,CREB1,…	1477	488	13588	1.69667	0.00182659	0.000102	0.000962
sc_10	mmu-miR-9	mmu-miR-9	GOTERM_BP_FAT	GO:0045893~positive regulation of transcription, DNA-dependent	79	3.74053	8.7e-07	ENY2,PPARA,GM98,ELF1,HNF1B,FOXA2,TBX20,PAX6,CASK,FOXO1,FOXO3,RFXANK,ZBTB38,MYOCD,PAX9,PAX8,IFNG,TRP63,MKL2,SERTAD2,RARG,RXRA,MECP2,MED12,MED14,ARNTL,SIX4,HES1,MSX1,EP300,ZFP462,NRL,HIPK2,CLOCK,FUS,UBE3A,ONECUT2,EHF,PRDM16,SRF,TCF7L2,TCF21,POU2F3,TEAD4,NFAT5,BCL3,TCEA1,POU3F1,RUNX1,NFATC3,MYSM1,TFDP1,MAF,IL6,IKZF2,EPAS1,KLF12,KLF13,MAML1,CREB1,SRA1,ESRRG,SMAD4,IGF1,CREB5,AFF1,ZFP148,ISL1,HDAC4,RNF…	1477	416	13588	1.74706	0.00302267	0.000144	0.00159228
sc_10	mmu-miR-9	mmu-miR-9	GOTERM_BP_FAT	GO:0045941~positive regulation of transcription	87	4.11932	1.11e-06	ENY2,PPARA,GM98,ELF1,HNF1B,MEF2A,FOXA2,TBX20,PAX6,FOXO1,CASK,FOXO3,RFXANK,ZBTB38,PAX9,MYOCD,PAX8,IFNG,TRP63,MKL2,SERTAD2,RARG,RXRA,MECP2,MED12,MED14,ARNTL,SIX4,HES1,MSX1,EP300,ZFP462,NRL,HIPK2,CLOCK,FUS,ING2,UBE3A,ONECUT2,EHF,PRDM16,SRF,TCF7L2,TCF21,POU2F3,POU2F2,TEAD4,NFAT5,BCL3,TCEA1,SUPT4H1,POU3F1,RUNX1,NFATC3,MYSM1,TFDP1,MAF,KLF5,IL6,IKZF2,EPAS1,KLF12,KLF13,MAML1,CREB1,SRA1,ESRRG,SMAD4,IGF1,C…	1477	475	13588	1.685	0.0038644	0.000176	0.00203654
sc_10	mmu-miR-9	mmu-miR-9	GOTERM_BP_FAT	GO:0051254~positive regulation of RNA metabolic process	79	3.74053	1.17e-06	ENY2,PPARA,GM98,ELF1,HNF1B,FOXA2,TBX20,PAX6,CASK,FOXO1,FOXO3,RFXANK,ZBTB38,MYOCD,PAX9,PAX8,IFNG,TRP63,MKL2,SERTAD2,RARG,RXRA,MECP2,MED12,MED14,ARNTL,SIX4,HES1,MSX1,EP300,ZFP462,NRL,HIPK2,CLOCK,FUS,UBE3A,ONECUT2,EHF,PRDM16,SRF,TCF7L2,TCF21,POU2F3,TEAD4,NFAT5,BCL3,TCEA1,POU3F1,RUNX1,NFATC3,MYSM1,TFDP1,MAF,IL6,IKZF2,EPAS1,KLF12,KLF13,MAML1,CREB1,SRA1,ESRRG,SMAD4,IGF1,CREB5,AFF1,ZFP148,ISL1,HDAC4,RNF…	1477	419	13588	1.73456	0.00405987	0.000177	0.00213976
sc_10	mmu-miR-9	mmu-miR-9	GOTERM_BP_FAT	GO:0010557~positive regulation of macromolecule biosynthetic process	93	4.40341	3.02e-06	ENY2,PPARA,GM98,ELF1,HNF1B,MEF2A,FOXA2,TBX20,PAX6,FOXO1,CASK,FOXO3,RFXANK,ZBTB38,PAX9,MYOCD,PAX8,IFNG,TRP63,IL1B,MKL2,SERTAD2,RARG,RXRA,MECP2,MED12,MED14,ARNTL,SIX4,HES1,MSX1,EP300,ZFP462,EREG,NRL,HIPK2,EIF5A2,CLOCK,FUS,ING2,UBE3A,ONECUT2,EHF,PRDM16,SRF,TCF7L2,TCF21,POU2F3,POU2F2,TEAD4,NFAT5,BCL3,TCEA1,SUPT4H1,DYRK2,POU3F1,RUNX1,NFATC3,MYSM1,TFDP1,CD28,MAF,KLF5,IL6,IKZF2,EPAS1,KLF12,KLF13,MAML1,C…	1477	530	13588	1.61429	0.0104532	0.000328	0.005527
sc_10	mmu-miR-9	mmu-miR-9	GOTERM_BP_FAT	GO:0031328~positive regulation of cellular biosynthetic process	94	4.45076	9.55e-06	ENY2,PPARA,GM98,ELF1,HNF1B,MEF2A,FOXA2,TBX20,PAX6,FOXO1,CASK,FOXO3,RFXANK,ZBTB38,PAX9,MYOCD,PAX8,IFNG,TRP63,IL1B,MKL2,SERTAD2,RARG,RXRA,MECP2,MED12,MED14,ARNTL,SIX4,HES1,MSX1,EP300,ZFP462,EREG,NRL,HIPK2,EIF5A2,CLOCK,FUS,ING2,UBE3A,ONECUT2,EHF,PRDM16,SRF,TCF7L2,TCF21,POU2F3,POU2F2,TEAD4,NFAT5,BCL3,TCEA1,SUPT4H1,DYRK2,POU3F1,RUNX1,NFATC3,MYSM1,TFDP1,CD28,MAF,KLF5,IL6,IKZF2,EPAS1,KLF12,KLF13,MAML1,C…	1477	552	13588	1.56662	0.0326827	0.00081	0.0174763
sc_10	mmu-miR-9	mmu-miR-9	KEGG_PATHWAY	mmu05200:Pathways in cancer	63	2.98295	4.29e-07	FGF18,FGF5,PPARD,FGF14,FGF16,FGF10,FOXO1,FGF13,FGF12,PTEN,CCNE2,ACVR1B,WNT4,PAX8,CHUK,PRKCA,RET,CTBP2,BRAF,RXRA,CDK6,CTNNA1,JUP,CCDC6,EP300,PIAS3,PDGFRB,DCC,EGLN3,PML,TFG,CDH1,TCF7L2,ITGB1,TPM3,SOS1,ITGAV,BCL2,PIK3R3,RUNX1,TRAF4,PIK3R1,TRAF3,TCF7,IL6,COL4A2,COL4A1,MSH3,EPAS1,TGFBR1,CBL,TGFBR2,MET,SMAD4,IGF1,HGF,KITL,RALGDS,ITGA6,GSK3B,IKBKG,JAK1,PTCH1	588	323	5738	1.90336	7.76e-05	2.59e-05	0.000529
sc_10	mmu-miR-9	mmu-miR-9	KEGG_PATHWAY	mmu04360:Axon guidance	31	1.4678	1.49e-05	DCC,PLXNA4,NRP1,EFNA1,ITGB1,EPHB4,EPHB1,EPHB2,PAK6,PAK7,PAK2,ROBO1,CXCR4,PAK4,NFAT5,ROBO2,UNC5C,RHOD,NFATC3,LIMK2,EFNB2,MET,NTNG1,EPHA5,EPHA7,SEMA6D,RGS3,FYN,CFL2,GSK3B,SRGAP3	588	131	5738	2.30926	0.00269877	0.00054	0.0184059
sc_10	mmu-miR-9	mmu-miR-9	KEGG_PATHWAY	mmu04722:Neurotrophin signaling pathway	26	1.23106	0.00128911	MAPKAPK2,FOXO3,MAP3K3,SOS1,MAP3K1,BCL2,CAMK2D,SH2B3,SHC1,SH2B1,PIK3R3,MAP2K7,SHC2,PIK3R1,ARHGDIA,MAP2K5,ARHGDIB,PDK1,NTF5,BRAF,RPS6KA6,RPS6KA4,PSEN1,GSK3B,SORT1,RAP1B	588	130	5738	1.9517	0.208227	0.0256086	1.57778
sc_10	mmu-miR-9	mmu-miR-9	KEGG_PATHWAY	mmu05210:Colorectal cancer	17	0.804924	0.012542	DCC,TCF7,MSH3,BRAF,TGFBR1,TGFBR2,MET,SMAD4,TCF7L2,RALGDS,ACVR1B,SOS1,GSK3B,BCL2,PDGFRB,PIK3R3,PIK3R1	588	86	5738	1.92901	0.89817	0.107941	14.4104
sc_10	mmu-miR-9	mmu-miR-9	KEGG_PATHWAY	mmu04310:Wnt signaling pathway	25	1.18371	0.0158128	PPARD,PPP2R5D,CXXC4,TCF7L2,WNT4,CSNK2A1,NFAT5,CAMK2D,FRAT1,PLCB2,NFATC3,CSNK1A1,PPP2R1B,PRKCA,TBL1XR1,TCF7,CTBP2,VANGL1,NLK,SMAD4,EP300,PSEN1,PRICKLE1,CCND2,GSK3B	588	149	5738	1.63733	0.944145	0.122901	17.8409
sc_11	mmu-miR-101a	mmu-miR-101a	GOTERM_BP_FAT	GO:0045449~regulation of transcription	230	3.60784	2.21065e-12	MEF2A,RORB,EPC1,APP,FOXF2,D330038O06RIK,WNT10B,RXRB,RREB1,YY1,ZFP629,MED14,MED13,HNF4G,MAPK1,MSX1,MTF1,RAB18,TGIF1,TGIF2,PIAS2,ST18,C920016K16RIK,PLAGL1,TAL1,DMD,PBRM1,MAML3,TCF4,LHX9,HNRNPAB,DMBX1,IKZF5,ASXL2,IKZF4,AEBP2,DNMT3A,KLF6,IKZF2,KLF8,KLF12,NTF3,SUB1,SMAD5,ASXL1,ZBTB41,SMAD2,EN2,NOTCH2,ZFHX4,ETS1,TGFBR3,ZFHX3,KLF3,ENY2,NKAP,HNF1B,ZFP46,BACH2,TBX22,ELF5,EZH2,MITF,ZEB2,ZEB1,GLI3,ZBTB38,MK…	914	2227	13588	1.53538	6.34464e-09	6.34464e-09	3.96106e-09
sc_11	mmu-miR-101a	mmu-miR-101a	GOTERM_BP_FAT	GO:0010628~positive regulation of gene expression	74	1.16078	6.17559e-11	ENY2,E2F3,HNF1B,MEF2A,THRB,MITF,CASK,CTCF,RORB,ZEB1,GLI3,ZIC3,ZBTB38,FOS,EPC1,APP,PAX9,SDPR,TRP63,MKL2,TOP2A,MLL1,MYST4,WNT10B,RXRB,SOX11,MED14,SIX4,MED13,TCFAP2E,HIF1A,NCOA2,MSX1,MTF1,SMARCA1,NSD1,TBX19,ABLIM1,ABLIM2,ABLIM3,ONECUT2,SOX6,SOX9,SRF,ARID2,STAT6,PLAGL1,HOXA1,MEIS2,HAND2,NFAT5,ETV1,MAML3,RUNX1,ETV5,HNRNPAB,CEBPA,KLF6,IKZF2,KLF12,NTF3,SMAD5,SMAD2,AFF1,ZFP148,TEAD3,ATXN7L3,ATXN1,PKNOX1,…	914	488	13588	2.25435	1.7724e-07	2.53199e-08	1.10654e-07
sc_11	mmu-miR-101a	mmu-miR-101a	GOTERM_BP_FAT	GO:0006796~phosphate metabolic process	108	1.69412	3.11e-10	PRPF4B,STK38,CASK,PTPN22,RPS6KB1,TTN,TGFB2,PRKAR2B,CTTNBP2,APP,MAP3K4,PSKH1,MAP3K8,GAB1,CLK4,TLK2,FRS2,PTPRJ,STK25,ROCK2,STK24,RPS6KC1,WNK3,CDKL2,STK4,MARK1,CDKL4,SPAG9,MAPK1,ROR1,RIPK4,CSNK1G3,MAPK7,NEK7,FGFR2,ERBB4,CHEK1,OCRL,UHMK1,GPD1L,2610018G03RIK,TTBK2,TTBK1,SPNB2,TEK,FGD4,PTPN9,PTPN2,MAP2K3,TGFBR1,MET,MAP2K4,BMX,DUSP22,TRIO,SMAD2,PTPN11,EPHA5,DYRK1A,NTRK2,TGFBR3,PTPN1,FUK,ABL2,CDC14A,CAD,…	914	866	13588	1.85402	8.92569e-07	8.11426e-08	5.57246e-07
sc_11	mmu-miR-101a	mmu-miR-101a	GOTERM_BP_FAT	GO:0006793~phosphorus metabolic process	108	1.69412	3.11e-10	PRPF4B,STK38,CASK,PTPN22,RPS6KB1,TTN,TGFB2,PRKAR2B,CTTNBP2,APP,MAP3K4,PSKH1,MAP3K8,GAB1,CLK4,TLK2,FRS2,PTPRJ,STK25,ROCK2,STK24,RPS6KC1,WNK3,CDKL2,STK4,MARK1,CDKL4,SPAG9,MAPK1,ROR1,RIPK4,CSNK1G3,MAPK7,NEK7,FGFR2,ERBB4,CHEK1,OCRL,UHMK1,GPD1L,2610018G03RIK,TTBK2,TTBK1,SPNB2,TEK,FGD4,PTPN9,PTPN2,MAP2K3,TGFBR1,MET,MAP2K4,BMX,DUSP22,TRIO,SMAD2,PTPN11,EPHA5,DYRK1A,NTRK2,TGFBR3,PTPN1,FUK,ABL2,CDC14A,CAD,…	914	866	13588	1.85402	8.92569e-07	8.11426e-08	5.57246e-07
sc_11	mmu-miR-101a	mmu-miR-101a	GOTERM_BP_FAT	GO:0006357~regulation of transcription from RNA polymerase II promoter	84	1.31765	6.17618e-10	BMI1,HNF1B,JDP2,THRB,NR6A1,MITF,CBX4,CASK,ZEB1,ZIC3,ZBTB38,EPC1,FOS,APP,PAX9,SDPR,TRP63,RHOA,MKL2,NR2F2,TOP2A,MLL1,WNT10B,RXRB,SOX11,RBL1,MED14,SIX4,TCFAP2E,HES6,MED13,RBBP7,HLTF,GZF1,BRWD1,HIF1A,NCOA2,MSX1,MTF1,TGIF1,ST18,NSD1,TBX19,ZFP367,SMARCA4,ABLIM1,EID1,ABLIM2,MTDH,ABLIM3,ONECUT2,SOX6,SOX9,SRF,ARID2,STAT6,PLAGL1,HOXA1,TAL1,MEIS2,HAND2,NFAT5,MAML3,RUNX1,TCF4,CEBPA,DMBX1,DNMT3A,KLF6,IKZF2,EH…	914	616	13588	2.02725	1.77256e-06	1.26612e-07	1.10664e-06
sc_11	mmu-miR-101a	mmu-miR-101a	GOTERM_BP_FAT	GO:0045944~positive regulation of transcription from RNA polymerase II promoter	58	0.909804	7.91211e-10	HNF1B,THRB,MITF,CASK,ZEB1,ZIC3,ZBTB38,FOS,EPC1,APP,PAX9,SDPR,TRP63,MKL2,TOP2A,MLL1,WNT10B,RXRB,SOX11,MED14,MED13,TCFAP2E,SIX4,HIF1A,MSX1,NCOA2,MTF1,TBX19,ABLIM1,ABLIM2,ABLIM3,ONECUT2,SOX6,SOX9,SRF,ARID2,STAT6,PLAGL1,HOXA1,MEIS2,HAND2,NFAT5,MAML3,RUNX1,CEBPA,KLF6,IKZF2,KLF12,NTF3,SMAD5,SMAD2,ZFP148,TEAD3,ATXN1,PKNOX1,ETS1,NEUROD1,NFIB	914	358	13588	2.40854	2.27077e-06	1.51385e-07	1.41768e-06
sc_11	mmu-miR-101a	mmu-miR-101a	GOTERM_BP_FAT	GO:0051252~regulation of RNA metabolic process	157	2.46275	4.96249e-09	JDP2,MEF2A,THRB,CBX4,CASK,RORB,FOXO6,ZIC3,EPC1,APP,FOXF2,TRP63,MYST2,MLL1,D330038O06RIK,WNT10B,RXRB,YY1,RBL1,MED14,MED13,HES6,TCFAP2E,HNF4G,SIX4,MSX1,HIF1A,MTF1,RAB18,HOXD4,TGIF1,TGIF2,ST18,SMARCA1,SMARCA4,EID1,TSHZ3,C920016K16RIK,ONECUT2,SOX6,SOX9,LIN28B,SRF,PLAGL1,TAL1,HOXA1,VDR,TRIM66,MEIS2,ELK4,ZFP157,TFDP2,MAML3,TCF4,RUNX1,LHX9,HNRNPAB,DMBX1,IKZF4,KLF6,DNMT3A,AEBP2,IKZF2,EHMT1,KLF12,NTF3,SUB…	914	1488	13588	1.56858	1.42422e-05	7.91241e-07	8.89173e-06
sc_11	mmu-miR-101a	mmu-miR-101a	GOTERM_BP_FAT	GO:0006350~transcription	180	2.82353	4.99429e-09	JDP2,MEF2A,THRB,LMO3,CBX4,CNOT1,RORB,ZIC3,FOXO6,EPC1,MIER3,FOXF2,EED,TRP63,ZFP503,MYST2,MYST4,MLL1,D330038O06RIK,RXRB,RREB1,YY1,RBL1,ZFP629,MED14,MED13,HES6,TCFAP2E,HNF4G,ELL2,SLTM,MSX1,HIF1A,MTF1,ZFP518,HOXD4,TGIF1,TGIF2,PIAS2,ST18,ZFP516,SMARCA1,ZFP512,EID1,TSHZ3,C920016K16RIK,CAMTA1,ONECUT2,SOX6,SOX9,SRF,TAL1,HOXA1,VDR,ZFP157,TFDP2,PBRM1,TCF4,RUNX1,ASF1A,HNRNPAB,DMBX1,ASXL2,IKZF5,IKZF4,KLF6,DN…	914	1772	13588	1.51014	1.43335e-05	7.54401e-07	8.94872e-06
sc_11	mmu-miR-101a	mmu-miR-101a	GOTERM_BP_FAT	GO:0006355~regulation of transcription, DNA-dependent	155	2.43137	5.40934e-09	JDP2,MEF2A,THRB,CBX4,CASK,RORB,FOXO6,ZIC3,EPC1,APP,FOXF2,TRP63,MYST2,MLL1,D330038O06RIK,WNT10B,RXRB,YY1,RBL1,MED14,MED13,HES6,TCFAP2E,HNF4G,SIX4,MSX1,HIF1A,MTF1,RAB18,HOXD4,TGIF1,TGIF2,ST18,SMARCA1,SMARCA4,EID1,TSHZ3,C920016K16RIK,ONECUT2,SOX6,SOX9,LIN28B,SRF,PLAGL1,TAL1,HOXA1,VDR,TRIM66,MEIS2,ELK4,ZFP157,TFDP2,MAML3,TCF4,RUNX1,LHX9,HNRNPAB,DMBX1,IKZF4,KLF6,DNMT3A,AEBP2,IKZF2,EHMT1,KLF12,NTF3,SUB…	914	1465	13588	1.57291	1.55247e-05	7.76241e-07	9.6924e-06
sc_11	mmu-miR-101a	mmu-miR-101a	GOTERM_BP_FAT	GO:0007242~intracellular signaling cascade	106	1.66275	2.67139e-08	STK38,ADCY6,RASGEF1A,RPS6KB1,RGL1,GAB1,TRP63,RAPGEF6,SPRED1,TLK2,RAB27B,FRS2,SOCS2,STMN2,ROCK2,RXRB,BAIAP2,PSD3,SOCS5,SYNJ2BP,PCLO,MARK1,BRAP,SPAG9,MAPK1,RND3,RAB18,RAB15,SDCBP,STMN1,ASB5,RALGPS2,RALGPS1,RAB6,CDC42SE1,CHEK1,HCRTR2,RAC1,FGD4,VAV3,RAB8B,MAP2K3,MET,MAP2K4,BMX,TRIO,SMAD2,PTPN11,CBLB,TULP4,ARF1,PLCG1,RAB1,ARF4,RHOT1,RAP1B,SYNGAP1,PTGES3,NDST1,RHOQ,ACOT11,RHOA,MAPKBP1,AGPAT1,RAP2B,ARHG…	914	915	13588	1.72224	7.66661e-05	3.6509e-06	4.78657e-05
sc_11	mmu-miR-101a	mmu-miR-101a	KEGG_PATHWAY	mmu05200:Pathways in cancer	37	0.580392	0.000230999	FGFR2,E2F3,PTGS2,PDGFA,MITF,EGLN2,GLI3,PTEN,ACVR1C,TGFB2,FOS,SOS1,RAC1,RHOA,RUNX1,AKT3,CEBPA,WNT10B,CTBP2,RXRB,TGFBR1,CBL,MET,SKP2,SMAD2,MAPK10,STK4,FZD4,FZD6,MAPK1,CBLB,HIF1A,PLCG1,GSK3B,PIAS2,LAMC2,PTCH1	349	323	5738	1.88336	0.0342834	0.00435111	0.275819
sc_11	mmu-miR-182	mmu-miR-182	GOTERM_BP_FAT	GO:0006357~regulation of transcription from RNA polymerase II promoter	101	1.07871	2.02953e-07	MEF2C,CASK,FOXO1,CBX2,FOXO3,NR2E1,ZIC3,CITED2,GATA2,MYOCD,TRP63,MLL1,PITX2,SATB2,RARG,GABPA,RBL1,TAF4A,ZHX2,MED14,SIX4,HES6,TBR1,AHR,SUZ12,HES1,ZFP462,ST18,FUS,EID1,CAMTA2,EID2,CRTC1,ONECUT2,SOX2,SOX5,ABCA2,SOX6,NR1H2,HOXA1,PFN1,MEIS2,SKIL,TCF4,NKX2-2,IKZF1,NTF3,EPAS1,KLF13,SMAD5,TEAD1,SMAD1,FOXP1,FOXP2,DLX2,JAZF1,HDAC9,TCF12,BMI1,MITF,NR6A1,PAX6,PRRX1,GLI2,FOS,HEY2,RHOA,MKL2,SOX11,TLE4,TLE1,SPEN…	1330	616	13588	1.67511	0.00067459	4.82001e-05	0.000369636
sc_11	mmu-miR-182	mmu-miR-182	GOTERM_BP_FAT	GO:0007242~intracellular signaling cascade	137	1.46321	2.82083e-07	GNA13,ADCY1,ADCY2,RAB9B,ADCY7,FGF14,ADCY6,RAB1B,ITPKB,FGF12,EIF4EBP2,DAB1,TIAM1,RAPGEF6,TRP63,RAB23,RAPGEF5,RALA,TLK1,PRKACB,RAB27B,RAPGEF2,FRS2,PIK3CG,RET,RARG,ROCK1,BRAF,STMN4,GEM,DEPDC5,RND3,TNS3,MAPK1,ASB8,ASB1,RAB15,MAPK8,UNC13C,RAB10,ASB4,LRRK1,RALGPS1,GRB2,MRAS,CDC42SE1,ASB11,ARFGEF2,PXN,RAB40B,KRAS,PLCH1,RAC1,RHOBTB1,ADRA2B,DYRK2,STK38L,ARHGDIA,RHEBL1,FGD4,GPR155,GUCY2F,RAB8B,VAV3,RABIF,M…	1330	915	13588	1.52969	0.000937487	5.86187e-05	0.000513756
sc_11	mmu-miR-182	mmu-miR-182	GOTERM_BP_FAT	GO:0006793~phosphorus metabolic process	131	1.39912	2.98728e-07	PRPF4B,4921509C19RIK,STK36,SNCA,CASK,CSNK2A2,CTTNBP2,AAK1,ILK,STK39,TLK1,PRKACB,FRS2,PIK3CG,RET,ROCK1,BRAF,CSNK1G1,PTPRG,PTPRN2,MECP2,WNK3,PTPRT,MARK3,CDKL2,MAPK1,EIF2S1,PDGFRA,MAPK8,LRRK1,STK16,PPP2R3A,SSH2,ATP6V1B2,OCRL,EPHB1,UHMK1,PXN,VRK2,PTPLB,2610018G03RIK,TTBK2,DUSP14,SPNB2,LMTK3,DYRK2,STK38L,FGD4,GUCY2F,PTPN9,MAP2K1,SMAD7,TAOK1,TGFBR1,MET,TGFBR2,MOBKL1A,DUSP22,HGF,OXSR1,EPHA2,EPHA7,P2RX7,…	1330	866	13588	1.54546	0.000992777	5.51801e-05	0.000544071
sc_11	mmu-miR-182	mmu-miR-182	GOTERM_BP_FAT	GO:0006796~phosphate metabolic process	131	1.39912	2.98728e-07	PRPF4B,4921509C19RIK,STK36,SNCA,CASK,CSNK2A2,CTTNBP2,AAK1,ILK,STK39,TLK1,PRKACB,FRS2,PIK3CG,RET,ROCK1,BRAF,CSNK1G1,PTPRG,PTPRN2,MECP2,WNK3,PTPRT,MARK3,CDKL2,MAPK1,EIF2S1,PDGFRA,MAPK8,LRRK1,STK16,PPP2R3A,SSH2,ATP6V1B2,OCRL,EPHB1,UHMK1,PXN,VRK2,PTPLB,2610018G03RIK,TTBK2,DUSP14,SPNB2,LMTK3,DYRK2,STK38L,FGD4,GUCY2F,PTPN9,MAP2K1,SMAD7,TAOK1,TGFBR1,MET,TGFBR2,MOBKL1A,DUSP22,HGF,OXSR1,EPHA2,EPHA7,P2RX7,…	1330	866	13588	1.54546	0.000992777	5.51801e-05	0.000544071
sc_11	mmu-miR-182	mmu-miR-182	KEGG_PATHWAY	mmu05200:Pathways in cancer	58	0.61946	9.17313e-07	PDGFA,FGF14,FGF9,STK36,MITF,FOXO1,FGF12,GLI2,ACVR1C,CUL2,FOS,SLC2A1,RHOA,RALA,TPR,PIK3CG,RET,BRAF,RALBP1,SKP2,CDK6,VEGFB,MAPK1,NCOA4,PIAS3,PDGFRA,MAPK8,LAMC1,DCC,GRB2,IGF1R,KRAS,ITGAV,SOS1,BCL2,SOS2,RAC1,PIK3R3,PIK3R1,CEBPA,EPAS1,MAP2K1,TGFBR1,MET,TGFBR2,ITGA3,FZD3,HGF,APPL1,FZD4,KITL,STAT3,RALGDS,HDAC2,ITGA6,PLCG1,RASSF1,GSK3B	534	323	5738	1.9295	0.000161434	4.0361e-05	0.00112565
sc_11	mmu-miR-182	mmu-miR-182	GOTERM_BP_FAT	GO:0010628~positive regulation of gene expression	81	0.865107	2.34969e-06	MEF2C,GM98,MITF,PAX6,CASK,FOXO1,FOXO3,GLI2,ZIC3,CITED2,GATA2,FOS,MYOCD,TRP63,SERTAD3,MKL2,MLL1,SERTAD2,PITX2,SATB2,RARG,SOX11,MECP2,MED14,SIX4,TBR1,AHR,HES1,ZFP462,NRL,PRDM1,NSD1,CLOCK,MED1,FUS,ABLIM1,CAMTA2,CRTC1,ONECUT2,SOX2,SOX5,NFYB,SOX6,PRDM16,HOXA1,MEIS2,HAND1,BCL11B,NFAT5,POU3F3,ETV1,MYOG,NFATC2,NKX2-2,MAF,CEBPA,IKZF1,EPAS1,NTF3,KLF13,CREB1,SMAD5,MYF5,ESRRG,TEAD1,CREB5,AFF1,SMAD1,KLF15,ISL…	1330	488	13588	1.69578	0.0077823	0.000278988	0.0042794
sc_11	mmu-miR-182	mmu-miR-182	GOTERM_BP_FAT	GO:0045449~regulation of transcription	277	2.95845	5.95478e-06	MEF2C,EIF2C2,EIF2C1,CITED2,ZFP91,FLI1,ZFP90,FOXF2,PHTF2,CREB3L1,PITX2,D330038O06RIK,RARG,RCOR1,ZHX1,EMX2,TAF4A,MECP2,ZHX2,MED14,TBR1,HES1,MAPK1,ZFP462,RFC1,PIAS3,VGLL3,TGIF2,PRDM1,ST18,FUS,ELL,GPBP1L1,CRTC1,TAF9B,FIGLA,NR1H2,PFN1,LHX3,HOXA10,SUPT7L,LHX8,TCF4,LHX9,NKX2-2,PLAG1,AEBP2,IKZF1,NTF3,KLF13,SMAD7,ASXL1,SMAD5,ESRRG,ZBTB41,KLF15,SMAD1,ZFP606,ZBTB44,DLX2,ZFHX4,ETS2,JAZF1,SUPT16H,TGFBR3,TCF12…	1330	2227	13588	1.27076	0.019605	0.00054984	0.0108449
sc_11	mmu-miR-182	mmu-miR-182	GOTERM_BP_FAT	GO:0045944~positive regulation of transcription from RNA polymerase II promoter	62	0.662181	1.11438e-05	MEF2C,MITF,PAX6,CASK,FOXO1,FOXO3,GLI2,ZIC3,CITED2,GATA2,FOS,MYOCD,TRP63,MKL2,MLL1,PITX2,SATB2,RARG,SOX11,MED14,SIX4,TBR1,AHR,HES1,ZFP462,NRL,CLOCK,MED1,ABLIM1,FUS,CAMTA2,CRTC1,SOX2,ONECUT2,SOX5,SOX6,HOXA1,MEIS2,HAND1,BCL11B,NFAT5,POU3F3,MYOG,NFATC2,NKX2-2,MAF,CEBPA,IKZF1,EPAS1,NTF3,KLF13,CREB1,SMAD5,MYF5,TEAD1,SMAD1,ISL1,STAT3,ATXN1,DLX2,PBX2,NFIB	1330	358	13588	1.76935	0.0363754	0.000841769	0.0202943
sc_11	mmu-miR-182	mmu-miR-182	GOTERM_BP_FAT	GO:0006350~transcription	224	2.3924	2.16667e-05	MEF2C,EIF2C2,EIF2C1,CITED2,ZFP91,FLI1,ZFP90,FOXF2,PHTF2,CREB3L1,D330038O06RIK,RARG,TAF4B,RCOR1,TAF4A,ZHX1,ZHX2,MECP2,MED14,TBR1,HES1,RFC1,PIAS3,TGIF2,VGLL3,ST18,PRDM1,ELL,GPBP1L1,CRTC1,TAF9B,FIGLA,MYEF2,NR1H2,LHX3,HOXA10,SUPT7L,LHX8,TCF4,PLAG1,AEBP2,IKZF1,KLF13,SMAD7,SMAD5,ASXL1,ESRRG,ZBTB41,KLF15,SMAD1,ZFP606,ZBTB44,ZFHX4,SUPT16H,JAZF1,TCF12,RERE,GM98,HLF,ZBTB33,BACH2,TBX22,MITF,SERTAD3,MYB,SERT…	1330	1772	13588	1.29148	0.0695087	0.00149976	0.0394542
sc_11	mmu-miR-182	mmu-miR-182	GOTERM_BP_FAT	GO:0051252~regulation of RNA metabolic process	190	2.02926	5.95519e-05	MEF2C,RBM5,FOXO1,CASK,CBX2,FOXO3,NR2E1,ZIC3,CBX5,CITED2,GATA2,FLI1,MYOCD,ZFP90,FOXF2,TRP63,CREB3L1,MYST2,SS18L1,MLL1,PITX2,D330038O06RIK,SATB2,RARG,EMX2,TAF4A,RBL1,GABPA,ZHX1,ZHX2,MECP2,FOXN2,MED14,HES6,SIX4,TBR1,AHR,FOXN3,CARF,HES1,SUZ12,ZFP462,TGIF2,ST18,FUS,EID1,EID2,CAMTA2,CRTC1,SOX2,ONECUT2,SOX5,ABCA2,SOX6,LIN28B,NR1H2,PFN1,HOXA1,TRIM66,FOXQ1,MEIS2,ELK4,NPM1,LHX3,HOXA10,HOXA9,SKIL,TCF4,LHX8,…	1330	1488	13588	1.30453	0.179643	0.00308922	0.108406
sc_11	mmu-miR-182	mmu-miR-182	GOTERM_BP_FAT	GO:0006355~regulation of transcription, DNA-dependent	183	1.9545	0.000280298	MEF2C,FOXO1,CASK,CBX2,FOXO3,NR2E1,ZIC3,CBX5,CITED2,GATA2,FLI1,MYOCD,ZFP90,FOXF2,TRP63,CREB3L1,MYST2,SS18L1,MLL1,PITX2,D330038O06RIK,SATB2,RARG,EMX2,RBL1,GABPA,ZHX1,TAF4A,ZHX2,MECP2,FOXN2,MED14,HES6,SIX4,TBR1,AHR,FOXN3,CARF,HES1,SUZ12,ZFP462,TGIF2,ST18,FUS,EID1,EID2,CAMTA2,CRTC1,SOX2,ONECUT2,SOX5,ABCA2,SOX6,LIN28B,NR1H2,PFN1,HOXA1,TRIM66,FOXQ1,MEIS2,ELK4,LHX3,HOXA10,HOXA9,SKIL,TCF4,LHX8,LHX9,NKX2-…	1330	1465	13588	1.2762	0.606282	0.0106568	0.509276
sc_11	mmu-miR-183	mmu-miR-183	GOTERM_BP_FAT	GO:0006793~phosphorus metabolic process	89	1.66045	5.67366e-08	EFNA1,NUAK1,STYX,RORC,TTN,CTTNBP2,ADCK1,MAP3K4,CSNK2A1,PAK2,MDFIC,AAK1,TDGF1,SHC1,PAK1,BRD4,IP6K1,INSR,FRS2,CHUK,PRKCA,PIK3CG,SRPK2,ROCK1,CSNK1G1,PTPRG,MTAP2,PIM1,PRKCI,MECP2,PRKCH,WNK3,SCYL3,CDKL3,PTPRO,STK4,STK3,MARK2,ACVR2A,HUNK,MAST4,MAP4K5,ACVR2B,PPM1E,BAZ1B,PPM1K,MAPK4,RELN,CSNK1G3,NEK7,STK16,DUSP10,ATP5G3,SRC,EPHB1,TRIB1,MTMR2,STK32B,PTPLB,MORC3,PPP2CA,CAMK2D,MTMR6,YES1,STK38L,DCLK1,TES,MA…	775	866	13588	1.80188	0.000137633	0.000137633	9.97471e-05
sc_11	mmu-miR-183	mmu-miR-183	GOTERM_BP_FAT	GO:0006796~phosphate metabolic process	89	1.66045	5.67366e-08	EFNA1,NUAK1,STYX,RORC,TTN,CTTNBP2,ADCK1,MAP3K4,CSNK2A1,PAK2,MDFIC,AAK1,TDGF1,SHC1,PAK1,BRD4,IP6K1,INSR,FRS2,CHUK,PRKCA,PIK3CG,SRPK2,ROCK1,CSNK1G1,PTPRG,MTAP2,PIM1,PRKCI,MECP2,PRKCH,WNK3,SCYL3,CDKL3,PTPRO,STK4,STK3,MARK2,ACVR2A,HUNK,MAST4,MAP4K5,ACVR2B,PPM1E,BAZ1B,PPM1K,MAPK4,RELN,CSNK1G3,NEK7,STK16,DUSP10,ATP5G3,SRC,EPHB1,TRIB1,MTMR2,STK32B,PTPLB,MORC3,PPP2CA,CAMK2D,MTMR6,YES1,STK38L,DCLK1,TES,MA…	775	866	13588	1.80188	0.000137633	0.000137633	9.97471e-05
sc_11	mmu-miR-183	mmu-miR-183	GOTERM_BP_FAT	GO:0045449~regulation of transcription	180	3.35821	3.64606e-07	MEF2C,EIF2C2,LMO3,CCDC85B,FOXO1,HOXD13,RORC,ZXDB,FGF10,CNOT1,NFXL1,CBX7,LASS6,FOXO6,CBX5,SIN3B,SIN3A,CGGBP1,MIER1,MDFIC,WWP1,TDGF1,BC018101,TIGD4,TWIST2,SS18L1,GABPB2,CCAR1,D330038O06RIK,A130010J15RIK,TCFAP2B,RREB1,RXRA,MECP2,FOXN2,MTA1,SIX4,PKIA,ZFP592,SUV420H2,HIF1A,MTF1,ASCC2,BAZ1B,ABT1,HOXD3,NFE2L1,TGIF2,PIAS2,PRDM2,ST18,FUS,CAMTA1,LITAF,STRAP,ONECUT2,SOX5,ELK3,SOX6,ZFP619,MEIS1,ATF2,ZFP451,D…	775	2227	13588	1.41712	0.000884144	0.000294802	0.000641003
sc_11	mmu-miR-183	mmu-miR-183	GOTERM_BP_FAT	GO:0006350~transcription	146	2.72388	2.46744e-06	MEF2C,EIF2C2,CCDC85B,LMO3,FOXO1,ZXDB,HOXD13,RORC,CNOT1,CBX7,FOXO6,SIN3B,SIN3A,CGGBP1,MIER1,MDFIC,BC018101,TWIST2,GABPB2,CCAR1,D330038O06RIK,A130010J15RIK,TCFAP2B,RREB1,RXRA,MECP2,ZFP592,SUV420H2,HIF1A,MTF1,ASCC2,BAZ1B,ABT1,HOXD3,TGIF2,PIAS2,ST18,CAMTA1,LITAF,ONECUT2,SOX5,MYEF2,ELK3,SOX6,ZFP619,MEIS1,ATF2,ZFP451,NPM3,TCF4,ASF1A,SLC30A9,EWSR1,HIP1,PLAG1,ASXL2,ESRRA,ZMYM2,TRIP4,MAML1,SMAD5,NR4A2,221…	775	1772	13588	1.44458	0.00596814	0.00085478	0.00433786
sc_11	mmu-miR-183	mmu-miR-183	GOTERM_BP_FAT	GO:0006357~regulation of transcription from RNA polymerase II promoter	61	1.13806	2.98171e-05	MEF2C,BMI1,ELF2,MITF,PRRX1,HOXD13,FOXO1,ZEB1,AES,SIN3A,TDGF1,MKL2,TWIST2,ALX1,EGR1,CTBP1,TCFAP2B,RXRA,TLE4,TLE1,SIX4,PKIA,BRWD1,NCOA2,HIF1A,MTF1,ZFPM2,ST18,CLOCK,MED1,FUS,STRAP,ONECUT2,SOX5,SOX6,NFYA,MEIS1,BCL11B,SKIL,TCF4,PLAGL2,ETV3,TXNIP,ESRRA,MAML1,CREB1,SMAD5,NR4A2,MED13L,FOXP1,SOD2,PKNOX2,EAF1,SP1,MAPK14,RNF2,PBX1,HDAC9,ZFHX3,TCF12,NFIB	775	616	13588	1.73621	0.0697829	0.00720763	0.0524077
sc_11	mmu-miR-183	mmu-miR-183	GOTERM_BP_FAT	GO:0007242~intracellular signaling cascade	80	1.49254	0.000115154	ADCY1,RAB9B,FGF14,EFNA1,ADCY6,RASGEF1C,PLCB4,DAB1,CLCF1,MDFIC,TIAM1,TDGF1,ACOT11,RHOB,RALA,SHC1,RAB27B,FRS2,CHUK,SHC4,PRKCA,DEPDC6,PIK3CG,RAP2B,SRPK2,PTGER3,ROCK1,STMN2,ARHGEF7,RXRA,ARHGEF18,PRKCI,SOCS6,PRKCH,SYNJ2BP,ARHGEF9,ARHGEF12,IRS1,STK3,DEPDC5,MARK2,SS18,MAP4K5,NCOA2,GNAQ,PSEN2,RAB5A,GNAS,ARL8B,UNC13C,UNC13B,PLCXD3,MRAS,NR3C1,ARFGEF2,AZI2,KRAS,RASGRP4,SAFB,PLCH1,PKD2,RHOBTB1,INPP5D,DCX,STK…	775	915	13588	1.53293	0.243748	0.0145967	0.202257
sc_11	mmu-miR-183	mmu-miR-183	GOTERM_BP_FAT	GO:0006355~regulation of transcription, DNA-dependent	110	2.05224	0.00195751	MEF2C,HOXD13,RORC,FOXO1,NFXL1,LASS6,FOXO6,CBX5,SIN3B,SIN3A,MDFIC,TDGF1,BC018101,SS18L1,TWIST2,D330038O06RIK,A130010J15RIK,TCFAP2B,RXRA,MECP2,FOXN2,MTA1,SIX4,PKIA,HIF1A,MTF1,HOXD3,NFE2L1,TGIF2,ST18,FUS,STRAP,ONECUT2,SOX5,ELK3,SOX6,ZFP619,MEIS1,ATF2,SKIL,TCF4,PLAGL2,ESRRA,MAML1,SMAD5,NR4A2,2210012G02RIK,MED13L,FOXP1,2410018L13RIK,ZFHX4,UPF3B,EAF1,RNF2,RFX3,HDAC9,TCF12,ZFHX3,NKAP,KCNH1,BMI1,HLF,ELF2…	775	1465	13588	1.31646	0.991379	0.0749685	3.38617
sc_11	mmu-miR-183	mmu-miR-183	GOTERM_BP_FAT	GO:0051252~regulation of RNA metabolic process	111	2.0709	0.00224131	MEF2C,HOXD13,RORC,FOXO1,NFXL1,LASS6,FOXO6,CBX5,SIN3B,SIN3A,MDFIC,TDGF1,BC018101,SS18L1,TWIST2,D330038O06RIK,A130010J15RIK,TCFAP2B,RXRA,MECP2,FOXN2,MTA1,SIX4,PKIA,HIF1A,MTF1,HOXD3,NFE2L1,TGIF2,ST18,FUS,STRAP,ONECUT2,SOX5,ELK3,SOX6,ZFP619,MEIS1,ATF2,SKIL,TCF4,PLAGL2,ESRRA,MAML1,SMAD5,NR4A2,2210012G02RIK,MED13L,FOXP1,2410018L13RIK,ZFHX4,UPF3B,EAF1,RNF2,RFX3,HDAC9,TCF12,ZFHX3,NKAP,KCNH1,BMI1,HLF,ELF2…	775	1488	13588	1.3079	0.995676	0.0803357	3.86803
sc_11	mmu-miR-183	mmu-miR-183	GOTERM_BP_FAT	GO:0045944~positive regulation of transcription from RNA polymerase II promoter	35	0.652985	0.00237406	FUS,MEF2C,MITF,ONECUT2,SOX5,FOXO1,HOXD13,SOX6,NFYA,ZEB1,BCL11B,TDGF1,MKL2,PLAGL2,ALX1,EGR1,ESRRA,TCFAP2B,MAML1,RXRA,CREB1,SMAD5,NR4A2,SIX4,NCOA2,HIF1A,EAF1,SP1,MTF1,MAPK14,PBX1,ZFPM2,CLOCK,NFIB,MED1	775	358	13588	1.71411	0.996869	0.082465	4.09264
sc_11	mmu-miR-183	mmu-miR-183	GOTERM_BP_FAT	GO:0010628~positive regulation of gene expression	44	0.820896	0.00290958	MEF2C,FUS,ONECUT2,MITF,SOX5,ZXDB,HOXD13,FOXO1,EHF,SOX6,NFYA,ZEB1,MDFIC,BCL11B,TDGF1,ETV1,MKL2,PLAGL2,ALX1,EGR1,ESRRA,TCFAP2B,MAML1,CREB1,RXRA,SMAD5,NR4A2,ESR1,MECP2,SIX4,HIF1A,NCOA2,ZFP287,EAF1,SP1,MTF1,TNFSF13B,DCP1A,MAPK14,PBX1,ZFPM2,CLOCK,MED1,NFIB	775	488	13588	1.58084	0.999149	0.0911055	4.99372
sc_11	mmu-miR-183	mmu-miR-183	KEGG_PATHWAY	mmu05200:Pathways in cancer	30	0.559701	0.00458696	DCC,CKS1B,FGF14,FGF9,MITF,FOXO1,FGF10,EGLN2,BCL2L1,ITGB1,TPM3,CUL2,KRAS,RALA,CHUK,PIK3CG,PRKCA,CTBP1,MAP2K1,TGFBR1,RXRA,SKP2,RAF1,ITGA3,STK4,CTNNA2,HIF1A,PIAS2,PTCH1,CRK	312	323	5738	1.70814	0.495925	0.055487	5.33619
sc_11	mmu-miR-191	mmu-miR-191	GOTERM_BP_FAT	GO:0045449~regulation of transcription	112	3.80306	1.93031e-07	MORF4L1,LMO4,MORF4L2,CASK,FOXO1,TCEAL8,MED21,CBX7,HOXD10,CBX6,CBX5,EPC1,APP,SIN3B,TARDBP,WWP1,ZFP507,MYST3,WNT10B,SATB2,BARHL1,MECP2,MTA1,ZFP462,ZZZ3,PIAS2,NFE2L2,PIAS1,MYNN,BC049349,SOX4,NEDD8,SOX9,ATF2,TAL1,DMD,PBRM1,SKIL,KLF5,KLF6,DNMT3A,IKZF3,IKZF2,KLF12,TAF5,MAFB,SMAD1,ZFP148,FOXP4,2410018L13RIK,DLX1,NRF1,SALL1,SUPT16H,RFX3,RBPJ,HDAC9,ZFHX3,ZFP12,E2F7,DDI2,FUBP3,LBH,HEY1,HSF5,SERTAD2,EGR1,TB…	428	2227	13588	1.59665	0.000377304	0.000377304	0.000330999
sc_11	mmu-miR-191	mmu-miR-191	GOTERM_BP_FAT	GO:0006357~regulation of transcription from RNA polymerase II promoter	45	1.52801	2.96301e-07	ABLIM1,MTDH,SOX4,FOXO1,CASK,NEDD8,MED21,SOX9,HOXD10,EPC1,TAL1,APP,FUBP3,LBH,HAND2,BCL11B,POU2F1,SKIL,EGR1,KLF6,DNMT3A,AR,WNT10B,SATB2,CEBPB,IKZF2,KLF12,MAFB,JARID2,ZFP148,SMAD1,FOXP4,SOD2,PKNOX2,CTNNBIP1,DLX1,NCOA2,ZFP462,PBX1,RBPJ,HDAC9,NR5A2,ZFHX3,MED1,NFIB	428	616	13588	2.31923	0.000579101	0.000289592	0.000508082
sc_11	mmu-miR-191	mmu-miR-191	GOTERM_BP_FAT	GO:0010628~positive regulation of gene expression	38	1.29032	6.63846e-07	ABLIM1,SOX4,FOXO1,CASK,EHF,MED21,SOX9,HOXD10,EPC1,APP,FUBP3,HAND2,BCL11B,POU2F1,MYST3,SERTAD2,EGR1,KLF5,KLF6,AR,WNT10B,SATB2,CEBPB,IKZF2,KLF12,MAFB,MECP2,ZFP148,SMAD1,NCOA2,ZFP462,IRF6,PBX1,NFE2L2,NR5A2,MAPRE3,MED1,NFIB	428	488	13588	2.47215	0.00129698	0.00021628	0.00113833
sc_11	mmu-miR-191	mmu-miR-191	GOTERM_BP_FAT	GO:0045944~positive regulation of transcription from RNA polymerase II promoter	30	1.01868	3.10164e-06	ABLIM1,SOX4,FOXO1,CASK,SOX9,MED21,HOXD10,EPC1,FUBP3,APP,HAND2,BCL11B,POU2F1,EGR1,KLF6,AR,SATB2,WNT10B,CEBPB,IKZF2,KLF12,MAFB,ZFP148,SMAD1,NCOA2,ZFP462,PBX1,NR5A2,NFIB,MED1	428	358	13588	2.66042	0.00604537	0.000673519	0.00531841
sc_11	mmu-miR-191	mmu-miR-191	GOTERM_BP_FAT	GO:0006350~transcription	88	2.98812	1.12389e-05	MORF4L1,ZFP12,E2F7,LMO4,MORF4L2,FOXO1,TCEAL8,MED21,CBX7,CBX6,HOXD10,DDI2,EPC1,SIN3B,LBH,HEY1,TARDBP,ZFP507,HSF5,SERTAD2,MYST3,EGR1,TBL1XR1,ZBTB20,AR,TBX15,SOX13,BARHL1,MECP2,CDC5L,MBD1,CCNL2,HNRPDL,NCOA2,ZZZ3,PIAS2,LIN54,NFE2L2,PIAS1,MYNN,C1D,MED1,SOX4,EHF,SOX9,ATF2,TAL1,HAND2,BCL11B,ZFP664,POU2F1,LBXCOR1,PBRM1,ETV6,BRMS1L,KLF5,POLR3F,DNMT3A,KLF6,IKZF3,IKZF2,CEBPB,KLF12,MAFB,JARID2,TAF5,HMBOX1,IL…	428	1772	13588	1.57663	0.0217326	0.00168874	0.0192702
sc_11	mmu-miR-191	mmu-miR-191	GOTERM_BP_FAT	GO:0051252~regulation of RNA metabolic process	73	2.47878	0.000118997	ZFP12,E2F7,CASK,FOXO1,MED21,HOXD10,CBX5,EPC1,APP,FUBP3,SIN3B,LBH,HEY1,HSF5,SERTAD2,EGR1,TBL1XR1,WNT10B,SATB2,AR,TBX15,BARHL1,MECP2,MTA1,CTNNBIP1,ZFP655,NCOA2,ZFP462,NFE2L2,MAPRE3,MED1,ABLIM1,BC049349,MTDH,SOX4,NEDD8,EHF,SOX9,ATF2,TAL1,TSC22D3,HAND2,BCL11B,POU2F1,SKIL,ETV6,KLF5,DNMT3A,KLF6,IKZF2,CEBPB,KLF12,MAFB,JARID2,HMBOX1,ELAVL1,SMAD1,ZFP148,FOXP4,STAT2,SOD2,PKNOX2,ATRX,2410018L13RIK,DLX1,IRF6…	428	1488	13588	1.55751	0.207572	0.0153906	0.203855
sc_11	mmu-miR-191	mmu-miR-191	GOTERM_BP_FAT	GO:0006355~regulation of transcription, DNA-dependent	72	2.44482	0.000129031	ZFP12,E2F7,CASK,FOXO1,MED21,HOXD10,CBX5,EPC1,APP,FUBP3,SIN3B,LBH,HEY1,HSF5,SERTAD2,EGR1,TBL1XR1,WNT10B,SATB2,AR,TBX15,BARHL1,MECP2,MTA1,CTNNBIP1,ZFP655,NCOA2,ZFP462,NFE2L2,MAPRE3,MED1,ABLIM1,BC049349,MTDH,SOX4,NEDD8,EHF,SOX9,ATF2,TAL1,TSC22D3,HAND2,BCL11B,POU2F1,SKIL,ETV6,KLF5,DNMT3A,KLF6,IKZF2,CEBPB,KLF12,MAFB,JARID2,HMBOX1,SMAD1,ZFP148,FOXP4,STAT2,SOD2,PKNOX2,ATRX,2410018L13RIK,DLX1,IRF6,PBX1,R…	428	1465	13588	1.56029	0.222967	0.0156433	0.221026
sc_11	mmu-miR-191	mmu-miR-191	GOTERM_BP_FAT	GO:0006796~phosphate metabolic process	48	1.62988	0.000168856	STYX,MKNK2,CASK,ADRBK2,PTPN20,ULK4,OCRL,PTEN,EPHB1,D8ERTD82E,TRIB1,ATP6V0C,IGF1R,VRK1,APP,2610018G03RIK,PRKRA,LMTK2,EEF2K,CAMK2D,STK39,BRD4,MAPKBP1,ATP6V0D2,FGD4,GPD1,SCAMP3,CSNK1G1,TAOK1,MTAP2,PTPRG,PTPN4,MECP2,CDK6,OXSR1,MAPK10,GRM1,CDC25A,DDR1,MAST4,P2RX7,PPM1E,CAMK4,RPS6KA1,RPS6KA2,LRRK2,MAP3K12,KALRN	428	866	13588	1.75969	0.281178	0.018174	0.289152
sc_11	mmu-miR-191	mmu-miR-191	GOTERM_BP_FAT	GO:0006793~phosphorus metabolic process	48	1.62988	0.000168856	STYX,MKNK2,CASK,ADRBK2,PTPN20,ULK4,OCRL,PTEN,EPHB1,D8ERTD82E,TRIB1,ATP6V0C,IGF1R,VRK1,APP,2610018G03RIK,PRKRA,LMTK2,EEF2K,CAMK2D,STK39,BRD4,MAPKBP1,ATP6V0D2,FGD4,GPD1,SCAMP3,CSNK1G1,TAOK1,MTAP2,PTPRG,PTPN4,MECP2,CDK6,OXSR1,MAPK10,GRM1,CDC25A,DDR1,MAST4,P2RX7,PPM1E,CAMK4,RPS6KA1,RPS6KA2,LRRK2,MAP3K12,KALRN	428	866	13588	1.75969	0.281178	0.018174	0.289152
sc_11	mmu-miR-191	mmu-miR-191	GOTERM_BP_FAT	GO:0007242~intracellular signaling cascade	47	1.59593	0.00105864	NDST1,ADCY7,GNA11,WASF2,MKNK2,PPT2,RHOQ,FGF12,ITSN1,ARFGEF2,HCRTR2,ARHGAP5,DGKB,TIAM1,SOS1,PLCD1,INPP5D,MAPKBP1,FGD4,AR,ABR,RAB8B,RABL3,SOCS2,G3BP2,RCAN1,OXSR1,NPR3,MAPK10,SMAD1,ARHGEF12,GRM1,FLNA,NRAS,RND3,P2RX7,UACA,NCOA2,RPS6KA1,RPS6KA2,ARF3,PECAM1,CHN2,PIAS1,LRRK2,RAPGEFL1,SLC9A1	428	915	13588	1.63075	0.873906	0.066696	1.79986
sc_11	mmu-miR-191	mmu-miR-191	KEGG_PATHWAY	mmu05200:Pathways in cancer	20	0.679117	0.00247557	WNT10B,AR,PTGS2,FOXO1,CDK6,MAPK10,FGF12,FZD5,PTEN,CCNE2,VEGFB,IGF1R,NRAS,SOS1,PIAS2,PIAS1,LAMC1,PIK3R3,CRK,TRAF3	168	323	5738	2.11485	0.25359	0.0928915	2.7968
sc_11	mmu-miR-212	mmu-miR-212	GOTERM_BP_FAT	GO:0006357~regulation of transcription from RNA polymerase II promoter	84	1.50619	3.69048e-13	MEF2C,ELF1,ELF2,NR6A1,PRRX1,FOXO3,ZIC3,GATA2,SIN3A,GATA3,PCGF6,WDR77,ZFP238,MYC,SATB1,CTBP1,SATB2,TCFAP2C,SOX11,TAF4A,MED12,TLE4,TLE1,RB1,SIX4,NPAS4,OSM,BRWD1,EP300,MTF1,MED9,ZFP367,FUS,GLIS3,ONECUT1,CRTC1,ABLIM3,SOX5,CYTL1,SOX4,SOX6,NFYA,SOX9,TCF7L2,MEIS1,ARID2,TCF7L1,WT1,SORBS3,MEIS2,NFAT5,RUNX1,NFATC2,NFATC3,TCF3,ETV3,PLAGL2,SREBF1,MAF,DNMT3A,RFX4,CREB1,FOXA1,SMAD5,RYBP,NR4A2,TEAD1,SMAD2,ZFP14…	792	616	13588	2.33953	9.37357e-10	9.37357e-10	6.52201e-10
sc_11	mmu-miR-212	mmu-miR-212	GOTERM_BP_FAT	GO:0045449~regulation of transcription	204	3.65788	4.7574e-12	MEF2C,SIN3A,MED28,WDR77,SAP30L,TWIST1,D330038O06RIK,RCOR3,BARHL1,TAF4A,MECP2,MED12,CPHX,MAPK1,BAZ1A,MTF1,RFC1,FUS,CRTC1,ARX,TCF3,LHX9,PLAGL2,AEBP2,DNMT3A,ZBTB46,KLF8,KLF9,SMAD5,ASXL1,RYBP,KLF17,SMAD2,NOTCH2,RNF6,ZFHX4,DCP1A,PPRC1,BCL6B,TGFBR3,RBPJ,NCOR1,KCNH1,NKAP,GM98,ZBTB32,ELF1,ELF2,ZEB2,ZFP238,ANP32A,HSF5,MKX,MYC,CTBP1,ZCCHC11,SNAPC3,TLE4,TLE1,MBD1,GTF2H1,BRWD1,MED9,LIN54,ZFP711,LCORL,BDP1,NE…	792	2227	13588	1.57159	1.20838e-08	6.04192e-09	8.40773e-09
sc_11	mmu-miR-212	mmu-miR-212	GOTERM_BP_FAT	GO:0006350~transcription	167	2.99444	1.00539e-10	AKNA,MEF2C,CCDC85B,TBP,ZIC3,PNN,IGHMBP2,GATA2,GABPB1,MLL5,SIN3A,MED28,CGGBP1,MIER1,GATA3,SAP30L,TWIST1,D330038O06RIK,RCOR3,TCFAP2C,BARHL1,TAF4B,TAF4A,MED12,MECP2,ZFP593,FOXN3,FOXN4,SLTM,BAZ1A,MTF1,RFC1,ZFP697,MGA,ZFP516,MYNN,TSHZ3,LITAF,ONECUT1,CRTC1,SOX5,SOX4,SOX6,SOX9,MEIS1,WT1,ATF2,ARX,RUNX1,TCF3,CREBL2,SREBF1,SETDB1,TAF1,AEBP2,DNMT3A,ZBTB46,KLF8,RFX4,KLF9,FOXA1,ASXL1,SMAD5,NR4A2,RYBP,TEAD1,KL…	792	1772	13588	1.6169	2.55369e-07	8.5123e-08	1.77681e-07
sc_11	mmu-miR-212	mmu-miR-212	GOTERM_BP_FAT	GO:0045944~positive regulation of transcription from RNA polymerase II promoter	53	0.950332	8.18981e-10	MEF2C,ELF1,FOXO3,ZIC3,GATA2,GATA3,MYC,SATB2,SOX11,MED12,NPAS4,SIX4,RB1,OSM,EP300,MTF1,FUS,GLIS3,CRTC1,ABLIM3,CYTL1,SOX5,SOX4,NFYA,SOX6,SOX9,ARID2,TCF7L2,WT1,TCF7L1,MEIS2,NFAT5,NFATC2,RUNX1,TCF3,NFATC3,PLAGL2,SREBF1,MAF,RFX4,CREB1,SMAD5,FOXA1,NR4A2,TEAD1,SMAD2,ZFP148,ISL1,WWTR1,ATXN1,EAF1,NFIC,NFIB	792	358	13588	2.53994	2.08021e-06	3.46702e-07	1.44738e-06
sc_11	mmu-miR-212	mmu-miR-212	GOTERM_BP_FAT	GO:0010628~positive regulation of gene expression	63	1.12964	4.50606e-09	MEF2C,GM98,ELF1,FOXO3,ZIC3,GATA2,MLL5,GATA3,MYC,SATB2,SOX11,MED12,MECP2,RB1,NPAS4,SIX4,OSM,EP300,MTF1,FUS,GLIS3,CRTC1,ABLIM3,CYTL1,SOX5,SOX4,SOX6,KIT,NFYA,SOX9,ZBTB17,ARID2,TCF7L2,TCF7L1,WT1,MEIS2,NFAT5,RUNX1,NFATC2,NFATC3,TCF3,PLAGL2,SREBF1,MAF,RFX4,CREB1,FOXA1,SMAD5,NR4A2,TEAD1,CREB5,SMAD2,ZFP148,ISL1,WWTR1,ATXN1,RNF6,EAF1,DCP1A,EBF2,EBF1,NFIC,NFIB	792	488	13588	2.21488	1.14453e-05	1.43067e-06	7.9635e-06
sc_11	mmu-miR-212	mmu-miR-212	GOTERM_BP_FAT	GO:0006355~regulation of transcription, DNA-dependent	135	2.42066	4.52244e-08	MEF2C,TBP,FOXO3,ZIC3,GATA2,MLL5,SIN3A,GATA3,WDR77,TWIST1,D330038O06RIK,SATB1,SATB2,TCFAP2C,BARHL1,TAF4A,MECP2,MED12,SIX4,CPHX,FOXN3,FOXN4,EP300,MTF1,MGA,FUS,TSHZ3,ONECUT1,CRTC1,SOX5,CYTL1,SOX4,SOX6,SOX9,LIN28B,MEIS1,WT1,ATF2,ARX,MEIS2,RUNX1,LHX9,TCF3,CREBL2,PLAGL2,SREBF1,TAF1,AEBP2,DNMT3A,RFX4,FOXA1,SMAD5,NR4A2,RYBP,TEAD1,SMAD2,ZFP148,MED13L,FOXP2,RNF6,ZFHX4,EAF1,LASS4,EBF2,ATF7,EBF1,BCL6B,HIVEP1…	792	1465	13588	1.58098	0.000114863	1.14869e-05	7.99245e-05
sc_11	mmu-miR-212	mmu-miR-212	GOTERM_BP_FAT	GO:0051252~regulation of RNA metabolic process	136	2.43859	6.25483e-08	MEF2C,TBP,FOXO3,ZIC3,GATA2,MLL5,SIN3A,GATA3,WDR77,TWIST1,D330038O06RIK,SATB1,SATB2,TCFAP2C,BARHL1,TAF4A,MECP2,MED12,SIX4,CPHX,FOXN3,FOXN4,EP300,MTF1,MGA,FUS,TSHZ3,ONECUT1,CRTC1,SOX5,CYTL1,SOX4,SOX6,SOX9,LIN28B,MEIS1,WT1,ATF2,ARX,MEIS2,RUNX1,LHX9,TCF3,CREBL2,PLAGL2,SREBF1,TAF1,AEBP2,DNMT3A,RFX4,FOXA1,SMAD5,NR4A2,RYBP,TEAD1,SMAD2,ZFP148,MED13L,FOXP2,RNF6,ZFHX4,EAF1,LASS4,EBF2,ATF7,EBF1,BCL6B,HIVEP1…	792	1488	13588	1.56807	0.00015886	1.22209e-05	0.000110541
sc_11	mmu-miR-212	mmu-miR-212	GOTERM_BP_FAT	GO:0007242~intracellular signaling cascade	83	1.48826	5.18717e-05	ADCY3,GNA13,ADCY1,NDST1,GNA12,RRAD,MLL5,ARHGAP5,STAC,RAPGEF5,TGFA,RAB6B,SPRED1,PRKACB,MAPKBP1,ERRFI1,FRS2,RAP2B,RSU1,LYN,BRAF,STMN2,BAIAP2,G3BP2,ARHGEF9,ARHGEF12,ARHGEF10,BRAP,ARHGEF11,OSM,MAPK1,MAP4K4,KSR2,GNB1,RRAS2,HTR7,ASB1,RAB15,MAPK8,INPP4B,GNAS,ARL4C,CALCR,ING4,CNIH,MYO9B,ARF6,KIT,ARFGEF2,PXN,RAB43,KRAS,RASGRP3,MAP3K3,RB1CC1,RASGRP1,SOS1,RAB11A,SH2B1,DYRK2,RASA3,DCX,KNDC1,STK38L,DCLK1,DVL2…	792	915	13588	1.55628	0.123447	0.00571221	0.0916327
sc_11	mmu-miR-212	mmu-miR-212	KEGG_PATHWAY	mmu05200:Pathways in cancer	34	0.609647	0.000357822	DCC,FGFR2,MMP9,FGF10,KIT,ITGB1,TCF7L2,PTEN,TCF7L1,TGFB2,IGF1R,KRAS,SOS1,ITGAV,TGFA,RUNX1,MYC,PIK3R1,DVL2,CTBP1,BRAF,TGFBR2,SMAD2,RB1,NRAS,MAPK1,CBLB,EP300,PDGFRA,MAPK8,LAMC2,PTCH1,ABL1,CRK	317	323	5738	1.90536	0.0498901	0.00464171	0.422942
sc_11	mmu-miR-212	mmu-miR-212	GOTERM_BP_FAT	GO:0006796~phosphate metabolic process	73	1.30895	0.00128887	PRPF4B,STYX,TTN,PTEN,TGFB2,RNGTT,AAK1,TGFA,PRKACB,BRD4,ATP6V0D1,MAPKBP1,FRS2,IPMK,SGK3,LYN,BRAF,MECP2,PTPRR,CDKL2,OSM,HUNK,PPM1G,PDIK1L,MAPK1,ATP6V1A,MAP4K4,ACVR2B,KSR2,SBF2,PDGFRA,BMP2K,MAPK8,CSNK1G3,MAP3K12,MELK,FGFR2,STK16,SSH2,HK2,KIT,ATP5G3,PXN,TRIB2,TRIB1,MTMR2,ATP6V0C,IGF1R,STAT4,MAP3K3,VRK3,TTBK2,CAMK2D,PPP1R12A,DYRK2,STK38L,PIK3R1,MTMR4,DCLK1,GPD2,TAOK1,PTPN2,RYK,CREB1,TGFBR2,SMAD2,EPHA5…	792	866	13588	1.44622	0.962215	0.0733527	2.25349
sc_11	mmu-miR-212	mmu-miR-212	GOTERM_BP_FAT	GO:0006793~phosphorus metabolic process	73	1.30895	0.00128887	PRPF4B,STYX,TTN,PTEN,TGFB2,RNGTT,AAK1,TGFA,PRKACB,BRD4,ATP6V0D1,MAPKBP1,FRS2,IPMK,SGK3,LYN,BRAF,MECP2,PTPRR,CDKL2,OSM,HUNK,PPM1G,PDIK1L,MAPK1,ATP6V1A,MAP4K4,ACVR2B,KSR2,SBF2,PDGFRA,BMP2K,MAPK8,CSNK1G3,MAP3K12,MELK,FGFR2,STK16,SSH2,HK2,KIT,ATP5G3,PXN,TRIB2,TRIB1,MTMR2,ATP6V0C,IGF1R,STAT4,MAP3K3,VRK3,TTBK2,CAMK2D,PPP1R12A,DYRK2,STK38L,PIK3R1,MTMR4,DCLK1,GPD2,TAOK1,PTPN2,RYK,CREB1,TGFBR2,SMAD2,EPHA5…	792	866	13588	1.44622	0.962215	0.0733527	2.25349
sc_11	mmu-miR-30a	mmu-miR-30a	GOTERM_BP_FAT	GO:0006357~regulation of transcription from RNA polymerase II promoter	112	1.28161	3.33676e-13	JDP2,CBX2,FOXO3,ZIC3,CBFB,EPC1,RARB,MLL1,SATB1,SATB2,RARG,GABPA,SIX4,PPARGC1A,PPARGC1B,TCFCP2,MTF1,ZFP462,SIX1,ONECUT2,SOX4,SOX9,HOXA1,MEIS2,SKIL,TCF4,RUNX1,BCOR,RUNX2,NKX2-2,PLAGL2,DNMT3A,BMP2,NRBF2,IKZF2,KLF12,KLF13,MAML1,NR4A2,SMAD1,ZFP148,FOXP4,FOXP2,HOXB4,NOTCH1,EAF1,RNF2,HDAC9,ZFHX3,MITF,NR6A1,GLI2,SAP30,FUBP3,ZFP238,POU4F2,MKL2,NR2F2,TOP2A,SLA2,TLE1,SPEN,NRIP1,GZF1,OSM,IFNAR2,BRWD1,ADRB2,N…	1218	616	13588	2.02836	1.06259e-09	1.06259e-09	6.0475e-10
sc_11	mmu-miR-30a	mmu-miR-30a	GOTERM_BP_FAT	GO:0045449~regulation of transcription	288	3.29557	6.69146e-12	EIF2C1,EPC1,EPC2,FLI1,CDCA7,CRY2,PHTF2,TIGD4,RARB,TBPL1,PITX1,RARG,RCOR3,RCOR1,MECP2,PPARGC1A,PPARGC1B,ZFP462,MTF1,ABT1,FOXG1,MNT,ZZZ3,TGIF2,PRDM2,PRDM1,SUV420H1,ELL,HOXA11,MYBL2,DMD,HOXA10,PBRM1,BCOR,LHX8,TCF4,LHX9,DNMT3B,NKX2-2,PLAGL2,KLF5,DNMT3A,TCF7,BMP2,IKZF2,KLF8,NRBF2,KLF9,KLF12,KLF13,SMAD7,KLF10,MAML1,KLF11,ESRRG,ZBTB41,CELSR2,SMAD1,ZBTB44,ABCG1,ZFHX4,NOTCH1,RNF6,RNF2,DCP1A,TRPS1,ZFHX3,AD…	1218	2227	13588	1.44271	2.13122e-08	1.06561e-08	1.21294e-08
sc_11	mmu-miR-30a	mmu-miR-30a	GOTERM_BP_FAT	GO:0006350~transcription	238	2.72342	2.21456e-11	EIF2C1,EPC1,EPC2,FLI1,CDCA7,CRY2,PHTF2,RARB,TBPL1,PITX1,RARG,RCOR3,TAF4B,RCOR1,MECP2,PPARGC1A,PPARGC1B,MTF1,ABT1,FOXG1,MNT,ZZZ3,TGIF2,PRDM1,SUV420H1,ELL,HOXA11,MYBL2,HOXA10,PBRM1,BCOR,LHX8,TCF4,KLF5,DNMT3A,TCF7,IKZF2,KLF8,NRBF2,KLF12,KLF9,KLF13,SMAD7,KLF10,MAML1,KLF11,ESRRG,ZBTB41,SMAD1,ZBTB44,NOTCH1,ZFHX4,RNF2,TRPS1,ZFHX3,ADAR,BACH1,HLF,BACH2,TBX22,MITF,ZEB2,PHF20,HLX,ZFP238,FOXB1,NR2F2,CCNK,GME…	1218	1772	13588	1.49838	7.05338e-08	2.35113e-08	4.01428e-08
sc_11	mmu-miR-30a	mmu-miR-30a	GOTERM_BP_FAT	GO:0010628~positive regulation of gene expression	90	1.02987	4.36686e-11	E2F3,MITF,FOXO3,GLI2,ZIC3,CBFB,EPC1,FUBP3,MDFIC,POU4F2,MKL2,RARB,TOP2A,MLL1,PSMD9,MYST3,SATB2,RARG,MECP2,SIX4,PPARGC1A,PPARGC1B,OSM,ADRB2,NCOA1,MTF1,ZFP462,HIPK2,SIX1,PRDM1,NSD1,CLOCK,ABLIM1,ING2,ONECUT2,SOX4,NFYB,NFYA,SOX9,TCF7L2,HOXA1,MEIS2,OVOL2,HAND2,POU2F3,BCL11B,NFAT5,RUNX1,NFATC3,FOXD1,RUNX2,NKX2-2,TFDP1,PLAGL2,MAF,KLF5,BMP2,IKZF2,CEBPB,KLF12,KLF13,MAML1,CREB1,ESRRG,NR4A2,IGF1,TRIM24,SMAD1…	1218	488	13588	2.05746	1.39085e-07	1.98692e-08	7.91569e-08
sc_11	mmu-miR-30a	mmu-miR-30a	GOTERM_BP_FAT	GO:0045944~positive regulation of transcription from RNA polymerase II promoter	71	0.81245	2.47939e-10	MITF,FOXO3,GLI2,ZIC3,CBFB,EPC1,FUBP3,POU4F2,RARB,MKL2,TOP2A,MLL1,SATB2,RARG,SIX4,PPARGC1A,PPARGC1B,OSM,ADRB2,NCOA1,MTF1,ZFP462,HIPK2,SIX1,CLOCK,ABLIM1,ONECUT2,SOX4,NFYA,SOX9,TCF7L2,HOXA1,MEIS2,HAND2,POU2F3,BCL11B,NFAT5,RUNX1,NFATC3,FOXD1,RUNX2,NKX2-2,PLAGL2,MAF,BMP2,IKZF2,CEBPB,KLF12,KLF13,MAML1,CREB1,NR4A2,IGF1,SMAD1,ZFP148,WWTR1,STAT3,ATXN1,NOTCH1,PKNOX1,EAF1,MEOX1,THRAP3,IRF1,NEUROD1,PBX1,IRF4…	1218	358	13588	2.2125	7.89684e-07	6.5807e-08	4.49431e-07
sc_11	mmu-miR-30a	mmu-miR-30a	GOTERM_BP_FAT	GO:0007242~intracellular signaling cascade	127	1.45326	4.35052e-07	GNA13,ADCY1,RASGEF1B,RRAD,RASGEF1A,ITSN1,GHRHR,RGL1,RGL2,MAP3K5,GALR1,STAC,MDFIC,RAB23,RAPGEF4,MLL3,RAB27B,RAPGEF2,NET1,RARG,BRAF,SOCS3,SOCS1,PIK3CD,SOCS6,PSD3,GEM,SYNJ2BP,PCLO,IRS1,BRAP,TANK,PPARGC1B,MAP4K4,MAP4K5,HTR7,RAB15,ASB3,MAPK8,ARL8B,LRRK2,RAB10,PLCXD3,RALGPS1,GNAI2,GRB2,MYO9B,PXN,RAB40B,KRAS,PLCH1,ADRA2B,RHEBL1,RAB8A,VAV3,MAP2K1,KLF9,RASEF,TRIO,SMAD1,TULP4,CBLB,PLCG1,ARF4,RHOT1,RAP1B,RH…	1218	915	13588	1.54843	0.00138468	8.65987e-05	0.000788603
sc_11	mmu-miR-30a	mmu-miR-30a	GOTERM_BP_FAT	GO:0051252~regulation of RNA metabolic process	186	2.12839	1.13762e-06	JDP2,RBM15B,CBX2,FOXO3,CBFB,ZIC3,EPC1,FLI1,MDFIC,RARB,MLL3,ZFP275,SS18L1,PITX1,MLL1,TBPL1,SATB1,SATB2,RARG,GABPA,MECP2,MTA1,SIX4,PPARGC1A,PPARGC1B,TCFCP2,ZFP462,MTF1,SIX1,FOXG1,MNT,MGA,TGIF2,TSHZ2,HOXA11,ONECUT2,SOX4,SOX9,LIN28B,ATF1,HOXA1,MEIS2,OVOL2,HOXA5,HOXA10,SKIL,TCF4,RUNX1,LHX8,BCOR,LHX9,RUNX2,DNMT3B,NKX2-2,TFDP1,PLAGL2,KLF5,MAFG,DNMT3A,TCF7,BMP2,IKZF2,NRBF2,KLF12,KLF13,SMAD7,MAML1,KLF11,E…	1218	1488	13588	1.3945	0.00361675	0.000181149	0.0020621
sc_11	mmu-miR-30a	mmu-miR-30a	GOTERM_BP_FAT	GO:0006355~regulation of transcription, DNA-dependent	181	2.07118	3.52629e-06	JDP2,CBX2,FOXO3,CBFB,ZIC3,EPC1,FLI1,MDFIC,RARB,MLL3,ZFP275,SS18L1,PITX1,MLL1,TBPL1,SATB1,SATB2,RARG,GABPA,MECP2,MTA1,SIX4,PPARGC1A,PPARGC1B,TCFCP2,ZFP462,MTF1,SIX1,FOXG1,MNT,MGA,TGIF2,TSHZ2,HOXA11,ONECUT2,SOX4,SOX9,LIN28B,ATF1,HOXA1,MEIS2,OVOL2,HOXA5,HOXA10,SKIL,TCF4,RUNX1,LHX8,BCOR,LHX9,RUNX2,DNMT3B,NKX2-2,TFDP1,PLAGL2,KLF5,MAFG,DNMT3A,TCF7,BMP2,IKZF2,NRBF2,KLF12,KLF13,SMAD7,MAML1,KLF11,ESRRG,AR…	1218	1465	13588	1.37832	0.0111684	0.000449149	0.00639182
sc_11	mmu-miR-30a	mmu-miR-30a	KEGG_PATHWAY	mmu05200:Pathways in cancer	47	0.537819	6.46914e-05	E2F3,GRB2,MITF,EGLN3,FGF10,BCL2L1,GLI2,TCF7L2,PTEN,CCNE2,CUL2,IGF1R,CASP3,KRAS,SOS1,BCL2,SOS2,RARB,RUNX1,TRAF3,PIK3R2,APC,TCF7,BMP2,BRAF,MAP2K1,TGFBR1,PIK3CD,SKP2,RAF1,IGF1,DAPK2,FZD7,STAT3,CCDC6,CBLB,CRKL,CDKN1B,ITGA6,PLCG1,ARAF,PDGFRA,PDGFRB,JAK1,MAPK8,ABL1,CRK	460	323	5738	1.81509	0.0103616	0.000946429	0.0781691
sc_11	mmu-miR-30a	mmu-miR-30a	GOTERM_BP_FAT	GO:0006793~phosphorus metabolic process	111	1.27017	8.89161e-05	NRBP1,PDP2,PRPF4B,STK35,PTPN21,PTPN20,TTN,CSNK2A2,MAP3K5,MDFIC,STK39,BRAF,CSNK1G1,PTPRG,PIK3CD,MECP2,WNK3,SCYL3,CDKL2,MAP4K4,MAP4K5,PDGFRA,PDGFRB,MAPK8,LRRK2,NEK4,NEK7,GNAI2,SSH2,ULK4,OCRL,PXN,SRC,EPHB1,EPHB2,ATP6V0C,GPD1L,SBK1,TTBK1,PRKRA,MAP2K1,SMAD7,TAOK1,PTPN2,TGFBR1,PTPN13,TRIO,PPA1,NTRK3,ULK2,GRK6,FUK,ABL1,ABL2,NUAK1,PTEN,LATS2,CAMKK2,PAK7,PAK1,CSK,ATP6V0D1,MAPKBP1,IRAK2,SGK3,TRPM7,DAPK2,OS…	1218	866	13588	1.42993	0.246639	0.00576313	0.161053
sc_11	mmu-miR-30a	mmu-miR-30a	GOTERM_BP_FAT	GO:0006796~phosphate metabolic process	111	1.27017	8.89161e-05	NRBP1,PDP2,PRPF4B,STK35,PTPN21,PTPN20,TTN,CSNK2A2,MAP3K5,MDFIC,STK39,BRAF,CSNK1G1,PTPRG,PIK3CD,MECP2,WNK3,SCYL3,CDKL2,MAP4K4,MAP4K5,PDGFRA,PDGFRB,MAPK8,LRRK2,NEK4,NEK7,GNAI2,SSH2,ULK4,OCRL,PXN,SRC,EPHB1,EPHB2,ATP6V0C,GPD1L,SBK1,TTBK1,PRKRA,MAP2K1,SMAD7,TAOK1,PTPN2,TGFBR1,PTPN13,TRIO,PPA1,NTRK3,ULK2,GRK6,FUK,ABL1,ABL2,NUAK1,PTEN,LATS2,CAMKK2,PAK7,PAK1,CSK,ATP6V0D1,MAPKBP1,IRAK2,SGK3,TRPM7,DAPK2,OS…	1218	866	13588	1.42993	0.246639	0.00576313	0.161053
sc_11	mmu-miR-30e	mmu-miR-30e	GOTERM_BP_FAT	GO:0045449~regulation of transcription	309	3.32473	1.85433e-13	EIF2C1,EPC1,EPC2,FLI1,CDCA7,CRY2,PHTF2,TIGD4,RARB,TBPL1,PITX1,D330038O06RIK,RARG,RCOR3,RREB1,RCOR1,MECP2,PPARGC1A,PPARGC1B,ZFP462,MTF1,ABT1,PRDM6,FOXG1,MNT,ZZZ3,TGIF2,PRDM2,PRDM1,ST18,SUV420H1,ELL,HOXA11,MYBL2,DMD,HTATSF1,PBRM1,BCOR,LHX8,TCF4,LHX9,NKX2-2,PLAGL2,KLF5,DNMT3A,TCF7,BMP2,IKZF3,IKZF2,KLF8,NRBF2,KLF9,IKZF1,KLF12,KLF13,KLF10,MAML1,KLF11,ESRRG,ZBTB41,CELSR2,SMAD1,ZBTB44,ABCG1,ZFHX4,RNF6,N…	1291	2227	13588	1.46039	6.00534e-10	6.00534e-10	3.36708e-10
sc_11	mmu-miR-30e	mmu-miR-30e	GOTERM_BP_FAT	GO:0006350~transcription	257	2.76522	3.46965e-13	EIF2C1,EPC1,EPC2,FLI1,CDCA7,CRY2,PHTF2,RARB,TBPL1,PITX1,D330038O06RIK,RARG,RCOR3,RREB1,TAF4B,RCOR1,MECP2,PPARGC1A,PPARGC1B,MTF1,ABT1,PRDM6,FOXG1,MNT,ZZZ3,TGIF2,ST18,PRDM1,SUV420H1,ELL,HOXA11,MYBL2,HTATSF1,PBRM1,BCOR,LHX8,TCF4,KLF5,DNMT3A,TCF7,IKZF3,IKZF2,KLF8,NRBF2,KLF12,IKZF1,KLF9,KLF13,KLF10,MAML1,KLF11,ESRRG,ZBTB41,SMAD1,ZBTB44,NOTCH1,ZFHX4,RNF2,TRPS1,JAZF1,ZFHX3,ADAR,BACH1,HLF,BACH2,TBX22,MIT…	1291	1772	13588	1.52651	1.12375e-09	5.61877e-10	6.30063e-10
sc_11	mmu-miR-30e	mmu-miR-30e	GOTERM_BP_FAT	GO:0006357~regulation of transcription from RNA polymerase II promoter	116	1.24812	5.36142e-13	JDP2,CBX2,FOXO3,ZIC3,CBFB,EPC1,RARB,MLL1,SATB1,SATB2,RARG,SIX4,PPARGC1A,PPARGC1B,TCFCP2,HHEX,EP300,MTF1,ZFP462,SIX1,ST18,ONECUT2,SOX4,SOX9,HOXA1,MEIS2,SKIL,TCF4,RUNX1,BCOR,RUNX2,NKX2-2,PLAGL2,DNMT3A,BMP2,IKZF2,NRBF2,KLF12,IKZF1,KLF13,MAML1,NR4A2,SMAD1,ZFP148,FOXP4,FOXP2,HOXB4,NOTCH1,EAF1,RNF2,JAZF1,HDAC9,ZFHX3,BMI1,RAI1,MITF,NR6A1,GLI2,SAP30,FUBP3,ZFP238,POU4F2,MKL2,NR2F2,TOP2A,SLA2,SOX11,TLE1,SP…	1291	616	13588	1.98201	1.73651e-09	5.78838e-10	9.73632e-10
sc_11	mmu-miR-30e	mmu-miR-30e	GOTERM_BP_FAT	GO:0010628~positive regulation of gene expression	92	0.989886	1.74496e-10	E2F3,TBX20,MITF,FOXO3,GLI2,ZIC3,CBFB,EPC1,FUBP3,MLL5,MDFIC,POU4F2,MKL2,RARB,TOP2A,MLL1,PSMD9,MYST3,SATB2,RARG,SOX11,MECP2,SIX4,PPARGC1A,PPARGC1B,ADRB2,NCOA1,NCOA2,EP300,MTF1,ZFP462,HIPK2,SIX1,PRDM1,NSD1,CLOCK,ING2,ONECUT2,SOX4,NFYB,NFYA,SOX9,TCF7L2,HOXA1,MEIS2,OVOL2,HAND2,POU2F3,BCL11B,NFAT5,RUNX1,NFATC3,FOXD1,RUNX2,NKX2-2,TFDP1,PLAGL2,MAF,KLF5,BMP2,IKZF2,IKZF1,KLF12,KLF13,MAML1,CREB1,ESRRG,NR4A2…	1291	488	13588	1.98425	5.65193e-07	9.41988e-08	3.16892e-07
sc_11	mmu-miR-30e	mmu-miR-30e	GOTERM_BP_FAT	GO:0045944~positive regulation of transcription from RNA polymerase II promoter	70	0.753174	7.39788e-09	MITF,FOXO3,GLI2,ZIC3,CBFB,EPC1,FUBP3,POU4F2,RARB,MKL2,TOP2A,MLL1,SATB2,RARG,SOX11,SIX4,PPARGC1A,PPARGC1B,ADRB2,NCOA1,NCOA2,EP300,MTF1,ZFP462,HIPK2,SIX1,CLOCK,ONECUT2,SOX4,NFYA,SOX9,TCF7L2,HOXA1,MEIS2,HAND2,POU2F3,BCL11B,NFAT5,RUNX1,NFATC3,FOXD1,RUNX2,NKX2-2,PLAGL2,MAF,BMP2,IKZF2,IKZF1,KLF12,KLF13,MAML1,CREB1,NR4A2,IGF1,SMAD1,ZFP148,WWTR1,STAT3,ATXN1,NOTCH1,EAF1,MAPK14,THRAP3,IRF1,NEUROD1,IRF4,NR5…	1291	358	13588	2.05799	2.39614e-05	1.71155e-06	1.34349e-05
sc_11	mmu-miR-30e	mmu-miR-30e	GOTERM_BP_FAT	GO:0007242~intracellular signaling cascade	134	1.44179	2.56701e-07	GNA13,RASGEF1B,RRAD,RASGEF1A,FGF12,ITSN1,GHRHR,RGL1,RGL2,MAP3K5,MLL5,GALR1,STAC,MDFIC,RAB23,RALA,RAPGEF4,MLL3,RAB27B,RAPGEF2,RARG,BRAF,PIK3CB,SOCS3,ROCK2,SOCS1,PIK3CD,SOCS6,PSD3,GEM,PCLO,IRS1,BRAP,TANK,PPARGC1B,MAP4K4,MAP4K5,HTR7,RAB15,ASB3,MAPK8,ARL8B,LRRK2,RAB10,WNT5A,PLCXD3,RALGPS1,GNAI2,GRB2,CDC42SE1,MYO9B,PXN,RAB40B,KRAS,PLCH1,ADRA2B,RHEBL1,RAB8A,RAB8B,VAV3,MAP2K1,KLF9,RASEF,TRIO,SMAD1,BRCA1…	1291	915	13588	1.54139	0.000831109	4.61908e-05	0.000466179
sc_11	mmu-miR-30e	mmu-miR-30e	GOTERM_BP_FAT	GO:0051252~regulation of RNA metabolic process	197	2.11965	5.40481e-07	EPC1,FLI1,RARB,TBPL1,PITX1,D330038O06RIK,RARG,MECP2,PPARGC1A,PPARGC1B,ZFP462,MTF1,FOXG1,MNT,TGIF2,ST18,HOXA11,LHX8,BCOR,TCF4,LHX9,NKX2-2,PLAGL2,KLF5,DNMT3A,BMP2,TCF7,NRBF2,IKZF2,KLF12,IKZF1,KLF13,MAML1,KLF11,ESRRG,CELSR2,SMAD1,NOTCH1,RNF6,ZFHX4,TRPS1,RNF2,JAZF1,ZFHX3,BACH1,HLF,BACH2,TBX22,MITF,TBX20,ZEB2,GLI2,HSF2,HLX,ZFP238,MKX,FOXB1,NR2F2,TOP2A,TLE1,SPEN,MYCN,BRWD1,NSD1,CLOCK,MTDH,BDP1,ZFP36L2,…	1291	1488	13588	1.39345	0.00174909	9.21335e-05	0.000981532
sc_11	mmu-miR-30e	mmu-miR-30e	GOTERM_BP_FAT	GO:0006355~regulation of transcription, DNA-dependent	192	2.06585	1.60415e-06	JDP2,CBX2,FOXO3,CBFB,ZIC3,CBX5,EPC1,MLL5,FLI1,MDFIC,RARB,MLL3,ZFP275,TBPL1,PITX1,MLL1,D330038O06RIK,SATB1,SATB2,RARG,MECP2,MTA1,SIX4,PPARGC1A,PPARGC1B,HHEX,TCFCP2,EP300,ZFP462,MTF1,SIX1,FOXG1,MNT,MGA,TGIF2,ST18,TSHZ2,HOXA11,ONECUT2,SOX4,SOX9,LIN28B,ATF1,HOXA1,MEIS2,OVOL2,HOXA5,SKIL,BCOR,TCF4,RUNX1,LHX8,LHX9,RUNX2,NKX2-2,TFDP1,PLAGL2,KLF5,MAFG,DNMT3A,TCF7,BMP2,IKZF2,NRBF2,KLF12,IKZF1,KLF13,MAML1,K…	1291	1465	13588	1.37941	0.00518238	0.000199821	0.00291317
sc_11	mmu-miR-30e	mmu-miR-30e	KEGG_PATHWAY	mmu05200:Pathways in cancer	54	0.58102	1.65061e-06	E2F3,MITF,FGF10,FGF12,GLI2,PTEN,CCNE2,CUL2,CASP3,RALA,RARB,BRAF,PIK3CB,PIK3CD,SKP2,DAPK2,CCDC6,EP300,CRKL,PDGFRA,PDGFRB,MAPK8,DCC,WNT5A,GRB2,EGLN3,BCL2L1,TCF7L2,IGF1R,KRAS,SOS1,BCL2,SOS2,RUNX1,PIK3R2,TRAF3,APC,BMP2,TCF7,MAP2K1,TGFBR1,FZD1,RAF1,IGF1,FZD7,STAT3,CBLB,CDKN1B,ITGA6,PLCG1,ARAF,JAK1,ABL1,CRK	491	323	5738	1.95376	0.000278914	3.98497e-05	0.00201169
sc_11	mmu-miR-30e	mmu-miR-30e	GOTERM_BP_FAT	GO:0006796~phosphate metabolic process	118	1.26964	4.46555e-05	NRBP1,PDP2,PRPF4B,STK35,PTPN21,PTPN20,TTN,CSNK2A2,MAP3K5,MDFIC,AAK1,STK39,BRAF,CSNK1G1,PIK3CB,PTPRG,ROCK2,PIK3CD,MECP2,WNK3,SCYL3,CDKL2,MAP4K4,MAP4K5,MAPK6,PDGFRA,PDGFRB,MAPK8,LRRK2,NEK4,NEK7,WNT5A,STK16,GNAI2,SSH2,ULK4,OCRL,PXN,SRC,EPHB1,EPHB2,GPD1L,ATP6V0C,SBK1,TTBK1,SPNB2,PRKRA,MAP2K1,TAOK1,PTPN2,TGFBR1,PTPN13,TRIO,PPA1,NTRK3,GRK6,GRK5,ABL1,ABL2,CDC14B,NUAK1,PTEN,LATS2,CAMKK1,CAMKK2,PAK7,ATP6V…	1291	866	13588	1.43415	0.134668	0.00288867	0.0810653
sc_11	mmu-miR-30e	mmu-miR-30e	GOTERM_BP_FAT	GO:0006793~phosphorus metabolic process	118	1.26964	4.46555e-05	NRBP1,PDP2,PRPF4B,STK35,PTPN21,PTPN20,TTN,CSNK2A2,MAP3K5,MDFIC,AAK1,STK39,BRAF,CSNK1G1,PIK3CB,PTPRG,ROCK2,PIK3CD,MECP2,WNK3,SCYL3,CDKL2,MAP4K4,MAP4K5,MAPK6,PDGFRA,PDGFRB,MAPK8,LRRK2,NEK4,NEK7,WNT5A,STK16,GNAI2,SSH2,ULK4,OCRL,PXN,SRC,EPHB1,EPHB2,GPD1L,ATP6V0C,SBK1,TTBK1,SPNB2,PRKRA,MAP2K1,TAOK1,PTPN2,TGFBR1,PTPN13,TRIO,PPA1,NTRK3,GRK6,GRK5,ABL1,ABL2,CDC14B,NUAK1,PTEN,LATS2,CAMKK1,CAMKK2,PAK7,ATP6V…	1291	866	13588	1.43415	0.134668	0.00288867	0.0810653
sc_11	mmu-miR-326	mmu-miR-326	GOTERM_BP_FAT	GO:0007242~intracellular signaling cascade	111	8.28977	1.98e-08	GNA11,RASGEF1C,RBM9,ITSN1,IQGAP1,MLL5,STAC,SPRED3,MLL3,PIK3CG,RARG,SOCS2,BRAF,STMN2,ROCK2,STMN4,SOCS5,BRAP,MARK2,MAPK1,PLCE1,REM2,RAB14,RAB15,MAPK8,UNC13B,LRRK1,WNT5A,RALGPS2,DRD2,MRAS,RAB6,PPT2,ARFGEF2,MYO9A,PXN,LIF,PLCH1,DYRK2,DNAJA3,GNAT1,GUCY2F,MAP2K4,OXSR1,PDE6H,VAV1,AGER,P2RX7,BBC3,ARF2,RAB1,ARF3,RHOT1,SYNGAP1,RAB5B,NDST1,RASL10B,RHOA,RHOB,TGFA,RHOD,SHC4,E130112L23RIK,RAP2B,RAP2A,RABL3,ARHG…	966	915	13588	1.7064	5.74e-05	5.74e-05	3.56e-05
sc_11	mmu-miR-326	mmu-miR-326	GOTERM_BP_FAT	GO:0006793~phosphorus metabolic process	103	7.69231	1.86e-07	4921509C19RIK,STK35,RORC,PSKH1,AAK1,ILK,PRKACA,INSR,PIK3CG,CSNK1G1,BRAF,ROCK2,MECP2,RPS6KC1,WNK3,PTPDC1,PTPRO,WEE1,CDKL4,MARK2,MAPK1,PLCE1,MAPK4,BMP2K,NEK9,MAPK8,CSNK1G3,LRRK1,WNT5A,FGFR1,STK10,SSH2,EPHB3,PXN,SRC,LIF,IL12RB1,VRK3,TTBK1,SPNB2,LMTK3,DYRK2,GPD2,GPD1,GUCY2F,PTPN9,TGFBR1,MAP2K4,PTPN14,OXSR1,PDE6H,KDR,EPHA3,EPHA4,P2RX7,EPHA8,DYRK1B,NTRK2,PTPN1,TNK2,ABL2,CAMKK1,ACVR1B,PAK4,TGFA,BRD4,MIN…	966	866	13588	1.67301	0.000537	0.000107	0.000333
sc_11	mmu-miR-326	mmu-miR-326	GOTERM_BP_FAT	GO:0006796~phosphate metabolic process	103	7.69231	1.86e-07	4921509C19RIK,STK35,RORC,PSKH1,AAK1,ILK,PRKACA,INSR,PIK3CG,CSNK1G1,BRAF,ROCK2,MECP2,RPS6KC1,WNK3,PTPDC1,PTPRO,WEE1,CDKL4,MARK2,MAPK1,PLCE1,MAPK4,BMP2K,NEK9,MAPK8,CSNK1G3,LRRK1,WNT5A,FGFR1,STK10,SSH2,EPHB3,PXN,SRC,LIF,IL12RB1,VRK3,TTBK1,SPNB2,LMTK3,DYRK2,GPD2,GPD1,GUCY2F,PTPN9,TGFBR1,MAP2K4,PTPN14,OXSR1,PDE6H,KDR,EPHA3,EPHA4,P2RX7,EPHA8,DYRK1B,NTRK2,PTPN1,TNK2,ABL2,CAMKK1,ACVR1B,PAK4,TGFA,BRD4,MIN…	966	866	13588	1.67301	0.000537	0.000107	0.000333
sc_11	mmu-miR-326	mmu-miR-326	GOTERM_BP_FAT	GO:0010628~positive regulation of gene expression	67	5.00373	2.62e-07	MEF2C,CDX1,HNF1B,CTCF,GLI2,CRX,MLL5,BARX2,SDPR,PAX8,RARA,YAP1,SERTAD2,IHH,MYST3,RARG,TCFAP2B,SOX11,MECP2,MED12,OSM,HNF4A,NRL,ZMIZ1,FOXC2,CAND1,FUS,ABLIM1,CNBP,ONECUT2,CYTL1,ELK1,SOX6,NFYA,PRDM16,LIF,HOXA1,BCL11B,TEF,ETV1,BCL3,MYOG,POU3F1,TLX1,ZBTB7B,MAF,CEBPA,IL6,ESRRA,LMX1B,MAML1,TAF8,PSRC1,GRIN1,CREB5,TRIM24,ZFP148,KLF15,FOXP3,STAT3,ATXN7L3,ATXN1,ETS1,EBF1,THRAP3,PBX2,NFIB	966	488	13588	1.93123	0.000757	0.000108	0.000469
sc_11	mmu-miR-326	mmu-miR-326	GOTERM_BP_FAT	GO:0045449~regulation of transcription	216	16.1314	4.69e-07	MEF2C,CDX1,MED25,RORC,SFRS5,PHTF2,TRAK1,RARA,PATZ1,D330038O06RIK,RARG,NKX2-9,RCOR1,MECP2,MED12,CPHX,MAPK1,PTRF,HNF4A,ABT1,PARP14,TGIF2,PRDM2,ST18,SUDS3,FUS,OTP,LIF,LYL1,TCF4,LHX9,DNMT3B,HIP1,ESRRA,MAML1,KLF17,KLF15,UBP1,ZBTB44,NOTCH3,NR1I3,SAP130,RNF4,ETS1,NCOR1,KLF3,KCNH1,HNF1B,ZFP46,ZNFX1,NFKB2,GLI2,YBX2,ELOF1,ZFP238,SERTAD2,IHH,TBX15,GMEB2,GMEB1,TLE3,MBD1,GTF2H1,ASH1L,FOXC2,CAND1,SCML4,AW14602…	966	2227	13588	1.36431	0.00135616	0.000151	0.000841
sc_11	mmu-miR-326	mmu-miR-326	GOTERM_BP_FAT	GO:0045944~positive regulation of transcription from RNA polymerase II promoter	53	3.95818	5.71e-07	MEF2C,HNF1B,CDX1,GLI2,CRX,BARX2,SDPR,PAX8,RARA,YAP1,IHH,RARG,TCFAP2B,SOX11,MED12,OSM,HNF4A,NRL,ZMIZ1,FOXC2,CAND1,ABLIM1,FUS,CNBP,ONECUT2,CYTL1,ELK1,SOX6,NFYA,LIF,HOXA1,BCL11B,TEF,BCL3,MYOG,POU3F1,TLX1,CEBPA,MAF,ZBTB7B,ESRRA,IL6,LMX1B,MAML1,GRIN1,ZFP148,FOXP3,STAT3,ATXN1,ETS1,THRAP3,PBX2,NFIB	966	358	13588	2.08243	0.00165072	0.00015	0.00102382
sc_11	mmu-miR-326	mmu-miR-326	GOTERM_BP_FAT	GO:0006357~regulation of transcription from RNA polymerase II promoter	77	5.75056	1.33e-06	MEF2C,CDX1,HNF1B,E2F6,NR6A1,PRRX1,GLI2,NR2E1,CRX,BARX2,SDPR,TRAK1,PAX8,ZFP238,RHOA,RARA,YAP1,IHH,RARG,TCFAP2B,FOXJ1,SOX11,MED12,PKIA,OSM,IFNAR2,TCFCP2,HNF4A,NRL,ZMIZ1,FOXC2,CAND1,ST18,FUS,ABLIM1,CNBP,ONECUT1,ONECUT2,CYTL1,ELK1,SOX6,NFYA,PRDM16,SUFU,LIF,HOXA1,TCEA3,BCL11B,TEF,BCL3,MYOG,POU3F1,TCF4,TLX1,ZBTB7B,MAF,CEBPA,IL6,ESRRA,LMX1B,RFX5,TBX2,MAML1,GRIN1,ZFP148,EHMT2,FOXP3,STAT3,ATXN1,ETS1,THRAP…	966	616	13588	1.75828	0.00383364	0.000274	0.00238031
sc_11	mmu-miR-326	mmu-miR-326	GOTERM_BP_FAT	GO:0006350~transcription	173	12.9201	6.93e-06	MEF2C,CCDC85B,MED25,RORC,CNOT1,NR2E1,CBX7,CBX6,CNOT4,IGHMBP2,MLL5,SFRS5,MIER1,PPP1R1B,MIER3,PHTF2,RARA,ZFP503,ATOH8,MLL3,MYST2,MYST3,D330038O06RIK,RARG,TCFAP2B,RCOR1,MED12,MECP2,ELL2,TCFCP2,PTRF,HNF4A,ABT1,PARP14,ZFP697,MGA,TGIF2,ST18,SUDS3,ZFP513,ZFP512,TSHZ2,CNBP,ONECUT1,ONECUT2,ELK1,SOX6,OTP,HOXA1,HOXA3,LYL1,TEF,TCF4,RUNX3,HIP1,MAFF,ESRRA,TAF8,MAML1,SUV39H1,ARID3B,KLF17,KLF15,ZFP148,2210012G02…	966	1772	13588	1.37329	0.0198647	0.00105547	0.0124336
sc_11	mmu-miR-326	mmu-miR-326	GOTERM_BP_FAT	GO:0051252~regulation of RNA metabolic process	146	10.9037	3.35e-05	MEF2C,CDX1,RORC,NR2E1,MLL5,TRAK1,PATZ1,RARA,MLL3,MYST2,D330038O06RIK,RARG,TCFAP2B,NKX2-9,MTA3,MED12,MECP2,PKIA,CPHX,TCFCP2,HNF4A,SMARCA5,MGA,NFE2L1,TGIF2,ST18,FUS,TSHZ2,CNBP,ONECUT1,ONECUT2,CYTL1,ELK1,SOX6,OTP,LIF,DBX2,HOXA1,HOXA3,TEF,TCF4,LHX9,DNMT3B,RUNX3,MAFF,ESRRA,RFX5,TAF8,MAML1,GRIN1,SUV39H1,KLF15,ZFP148,2210012G02RIK,FOXP3,EHMT2,ATF6,NR1I3,ATF3,ETS1,EBF1,RFX1,DNMT1,NCOR1,KCNH1,HNF1B,FOSL2,…	966	1488	13588	1.38016	0.0924552	0.00420905	0.0601021
sc_11	mmu-miR-326	mmu-miR-326	GOTERM_BP_FAT	GO:0006355~regulation of transcription, DNA-dependent	143	10.6796	5.37e-05	MEF2C,CDX1,RORC,NR2E1,MLL5,TRAK1,PATZ1,RARA,MLL3,MYST2,D330038O06RIK,RARG,TCFAP2B,NKX2-9,MTA3,MED12,MECP2,PKIA,CPHX,TCFCP2,HNF4A,SMARCA5,MGA,NFE2L1,TGIF2,ST18,FUS,TSHZ2,CNBP,ONECUT1,ONECUT2,CYTL1,ELK1,SOX6,OTP,LIF,DBX2,HOXA1,HOXA3,TEF,TCF4,LHX9,DNMT3B,RUNX3,MAFF,ESRRA,RFX5,TAF8,MAML1,GRIN1,SUV39H1,KLF15,ZFP148,2210012G02RIK,FOXP3,EHMT2,ATF6,NR1I3,ATF3,ETS1,EBF1,RFX1,DNMT1,NCOR1,KCNH1,HNF1B,FOSL2,…	966	1465	13588	1.37302	0.144033	0.00620164	0.0963341
sc_11	mmu-miR-326	mmu-miR-326	KEGG_PATHWAY	mmu05200:Pathways in cancer	39	2.91262	0.000444	WNT5A,FGFR1,FGF18,PDGFB,FGF11,TFG,EGLN2,NFKB2,BCL2L1,GLI2,SUFU,TPM3,ACVR1B,CUL2,IGF1R,PAX8,RHOA,TGFA,RARA,FGF1,FGF4,CEBPA,PIK3CG,IL6,BRAF,TGFBR1,FZD5,STAT3,DAPK1,VEGFB,LAMA2,NRAS,MAPK1,CDKN1A,CRKL,ITGA6,GSK3B,RASSF1,MAPK8	388	323	5738	1.78563	0.0707274	0.0121511	0.538174
sc_11	mmu-miR-362-3p	mmu-miR-362-3p	GOTERM_BP_FAT	GO:0045449~regulation of transcription	188	3.77131	1.4983e-11	MEF2C,MEF2A,THRB,STAT5A,CBX4,HOXD12,FOXO1,CNOT2,CASK,TCEAL8,CBX1,CNOT6,CBX5,PNN,ZFP91,GABPB1,MLL5,SMARCD2,TARDBP,GATA3,MIER3,FOXF2,TRAK1,PSIP1,ZFP689,PATZ1,SS18L1,D330038O06RIK,PHOX2B,RCOR3,ZFP326,MTA2,SIX4,FOXN3,ELL2,ZFP592,ZFP462,MTF1,ABT1,PARP14,ST18,ZFP516,SMARCA1,ZFP512,SUPT6H,C920016K16RIK,CAMTA1,CAMTA2,HOXA11,SOX3,TAF9B,ONECUT2,MYT1,MEIS1,SRF,WT1,NR2C2,ARNT,LIF,TAL1,TCERG1,HOXA4,HOXA5,ELK4…	723	2227	13588	1.58655	3.74875e-08	3.74875e-08	2.6434e-08
sc_11	mmu-miR-362-3p	mmu-miR-362-3p	GOTERM_BP_FAT	GO:0006350~transcription	149	2.98897	5.98037e-09	MEF2C,MEF2A,THRB,STAT5A,CBX4,HOXD12,FOXO1,CNOT2,TCEAL8,CNOT6,PNN,ZFP91,GABPB1,MLL5,SMARCD2,TARDBP,GATA3,MIER3,FOXF2,PSIP1,ZFP689,D330038O06RIK,RCOR3,ZFP326,FOXN3,ELL2,ZFP592,MTF1,ABT1,PARP14,ST18,ZFP516,SMARCA1,ZFP512,SUPT6H,C920016K16RIK,CAMTA1,CAMTA2,HOXA11,SOX3,TAF9B,ONECUT2,MYT1,SRF,MEIS1,WT1,NR2C2,ARNT,TAL1,TCERG1,HOXA4,HOXA5,LHX2,CASZ1,TEF,PBRM1,TCF4,EWSR1,DMBX1,MAFG,DNMT3A,IKZF2,NRBF2,KLF1…	723	1772	13588	1.5803	1.49628e-05	7.48142e-06	1.0551e-05
sc_11	mmu-miR-362-3p	mmu-miR-362-3p	GOTERM_BP_FAT	GO:0006357~regulation of transcription from RNA polymerase II promoter	65	1.30391	1.7332e-07	E2F1,MEF2C,RAI1,HNF1B,THRB,STAT5A,NR6A1,CBX4,CASK,FOXO1,PAX2,LBH,GATA3,TRAK1,ZFP238,EGR1,ELP4,ATF7IP,MTA2,SIX4,OSM,CTNNBIP1,BRWD1,NCOA1,ZFP462,MTF1,ST18,ZFP367,SUPT6H,ABLIM1,CAMTA2,MTDH,ONECUT2,SRF,ARID2,MEIS1,TCF7L1,WT1,ARNT,LIF,TAL1,BCL11B,TEF,GM608,BCL6,SKIL,TCF4,PLAGL2,DMBX1,DNMT3A,IKZF2,NRBF2,KLF12,IGF1,SMAD3,NR4A1,SMAD2,VSX2,USF2,ATXN1,PHF21A,PBX1,USP49,PBX2,NFIA	723	616	13588	1.98312	0.000433551	0.000144538	0.000305781
sc_11	mmu-miR-362-3p	mmu-miR-362-3p	GOTERM_BP_FAT	GO:0051252~regulation of RNA metabolic process	122	2.44734	8.46817e-07	MEF2C,MEF2A,THRB,STAT5A,HOXD12,CBX4,FOXO1,CASK,CBX1,CBX5,MLL5,GATA3,TRAK1,FOXF2,ZFP689,PATZ1,SS18L1,D330038O06RIK,PHOX2B,MTA2,SIX4,FOXN3,MTF1,ZFP462,ST18,SMARCA1,SUPT6H,C920016K16RIK,CAMTA2,HOXA11,ONECUT2,MYT1,SRF,MEIS1,NR2C2,WT1,ARNT,LIF,TAL1,HOXA4,HOXA5,ELK4,LHX2,TEF,SKIL,TCF4,LHX9,PLAGL2,MAFG,DMBX1,DNMT3A,IKZF2,NRBF2,KLF12,ESRRG,NR4A1,SMAD3,SMAD2,EN2,ZFP606,USF2,ZFHX4,SEBOX,LASS4,EBF2,EBF1,RER…	723	1488	13588	1.5409	0.00211649	0.000529544	0.001494
sc_11	mmu-miR-362-3p	mmu-miR-362-3p	GOTERM_BP_FAT	GO:0006355~regulation of transcription, DNA-dependent	120	2.40722	1.1465e-06	MEF2C,MEF2A,THRB,STAT5A,HOXD12,CBX4,FOXO1,CASK,CBX1,CBX5,MLL5,GATA3,TRAK1,FOXF2,ZFP689,PATZ1,SS18L1,D330038O06RIK,PHOX2B,MTA2,SIX4,FOXN3,MTF1,ZFP462,ST18,SMARCA1,SUPT6H,C920016K16RIK,CAMTA2,HOXA11,ONECUT2,MYT1,SRF,MEIS1,NR2C2,WT1,ARNT,LIF,TAL1,HOXA4,HOXA5,ELK4,LHX2,TEF,SKIL,TCF4,LHX9,PLAGL2,MAFG,DMBX1,DNMT3A,IKZF2,NRBF2,KLF12,ESRRG,NR4A1,SMAD3,SMAD2,EN2,ZFP606,USF2,ZFHX4,SEBOX,LASS4,EBF2,EBF1,RER…	723	1465	13588	1.53943	0.00286443	0.000358504	0.00202271
sc_11	mmu-miR-362-3p	mmu-miR-362-3p	GOTERM_BP_FAT	GO:0010628~positive regulation of gene expression	52	1.04313	2.73722e-06	E2F1,MEF2C,MEF2A,HNF1B,THRB,STAT5A,CASK,FOXO1,PAX2,MLL5,GATA3,ATF7IP,EGR1,MTA2,ZFP326,SIX4,OSM,NCOA1,ZFP462,MTF1,SMARCA1,ABLIM1,CAMTA2,ING2,ONECUT2,NFYB,ARID2,SRF,TCF7L1,WT1,ARNT,LIF,RGMB,BCL11B,TEF,PLAGL2,IKZF2,KLF12,ESRRG,IGF1,SMAD3,NR4A1,SMAD2,AFF1,VSX2,USF2,ATXN1,EBF2,EBF1,PBX1,PBX2,NFIA	723	488	13588	2.00263	0.00682514	0.000684619	0.00482907
sc_11	mmu-miR-362-3p	mmu-miR-362-3p	GOTERM_BP_FAT	GO:0007242~intracellular signaling cascade	80	1.60481	1.0492e-05	ADCY1,STAT5A,LATS2,MCF2L,CDC42,MLL5,DIRAS2,DAB1,ACOT11,SPRED2,RHOB,RALA,RAB6B,DEPDC1B,PRKACB,RAB27B,NRG1,FRS2,SHC4,RAP2A,PIK3C2G,PIK3C2A,MADD,PIK3CD,PSD3,G3BP2,ADIPOR2,PRKCH,SOCS7,SYNJ2BP,MARK1,DAPK1,OSM,MAP4K4,SS18,CCND1,GNAQ,HTR7,RAB14,SDCBP,CARTPT,PPM1L,ARL8A,ARL8B,RAPGEFL1,ARL4C,CALCR,PLCXD3,RALGPS1,GRB2,MAP4K2,ARFGEF2,LIF,PLEKHG3,DGKB,PLCH2,RAC1,CYP26B1,BCL6,ADRA2B,DYRK2,SH2B1,DCX,DCLK1,PTPR…	723	915	13588	1.64318	0.0259095	0.00163934	0.018509
sc_11	mmu-miR-362-3p	mmu-miR-362-3p	GOTERM_BP_FAT	GO:0045944~positive regulation of transcription from RNA polymerase II promoter	40	0.802407	1.60246e-05	E2F1,ABLIM1,MEF2C,CAMTA2,HNF1B,THRB,STAT5A,ONECUT2,FOXO1,CASK,PAX2,ARID2,SRF,WT1,TCF7L1,ARNT,LIF,GATA3,BCL11B,TEF,PLAGL2,EGR1,IKZF2,KLF12,MTA2,NR4A1,SMAD3,IGF1,SMAD2,SIX4,VSX2,USF2,OSM,ATXN1,NCOA1,ZFP462,MTF1,PBX1,PBX2,NFIA	723	358	13588	2.09988	0.0393008	0.00222496	0.0282679
sc_11	mmu-miR-362-3p	mmu-miR-362-3p	KEGG_PATHWAY	mmu05200:Pathways in cancer	34	0.682046	5.23034e-05	E2F1,PTGS2,GRB2,STAT5A,FOXO1,EGLN2,TCF7L1,ARNT,ACVR1B,CDC42,BCL2,RAC1,RALA,FASL,TRAF4,PIK3R1,AKT3,APC,MAP2K1,CBL,PIK3CD,MET,SMAD3,IGF1,SMAD2,FZD5,STK4,COL4A6,DAPK1,CTNNA2,CCND1,CDKN1A,GSK3B,PTCH1	287	323	5738	2.10453	0.00745168	0.00249009	0.0619247
sc_11	mmu-miR-362-3p	mmu-miR-362-3p	GOTERM_BP_FAT	GO:0006793~phosphorus metabolic process	70	1.40421	0.000442881	IMPA2,PRPF4B,STAT5A,CASK,LATS2,ACVR1B,PSKH1,CSNK2A1,AAK1,MAP3K8,PRKACB,FRS2,AKT3,PTPRJ,PIK3C2G,CSNK1G1,PIK3C2A,MADD,PIK3CD,CDK8,PRKCH,STK4,MARK1,DAPK1,OSM,MTMR12,MAP4K4,EYA1,CCND1,SCYL2,PPM1K,NEK9,CARTPT,PPM1L,CSNK1G3,NEK7,DUSP10,HK2,MAP4K2,BMPR2,PXK,EPHB1,TRIB1,LIF,CAMKV,PTPLB,BCL2,DYRK2,PIK3R1,DCLK1,PTPRC,PTPN9,FLT1,MAP2K1,ALPK3,PTPRZ1,NLK,MET,MOBKL1A,DUSP22,SMAD2,PTPN11,EPHA4,ULK2,RSRC1,GSK3B,…	723	866	13588	1.51914	0.669891	0.0388102	0.778486
sc_11	mmu-miR-362-3p	mmu-miR-362-3p	GOTERM_BP_FAT	GO:0006796~phosphate metabolic process	70	1.40421	0.000442881	IMPA2,PRPF4B,STAT5A,CASK,LATS2,ACVR1B,PSKH1,CSNK2A1,AAK1,MAP3K8,PRKACB,FRS2,AKT3,PTPRJ,PIK3C2G,CSNK1G1,PIK3C2A,MADD,PIK3CD,CDK8,PRKCH,STK4,MARK1,DAPK1,OSM,MTMR12,MAP4K4,EYA1,CCND1,SCYL2,PPM1K,NEK9,CARTPT,PPM1L,CSNK1G3,NEK7,DUSP10,HK2,MAP4K2,BMPR2,PXK,EPHB1,TRIB1,LIF,CAMKV,PTPLB,BCL2,DYRK2,PIK3R1,DCLK1,PTPRC,PTPN9,FLT1,MAP2K1,ALPK3,PTPRZ1,NLK,MET,MOBKL1A,DUSP22,SMAD2,PTPN11,EPHA4,ULK2,RSRC1,GSK3B,…	723	866	13588	1.51914	0.669891	0.0388102	0.778486
sc_11	mmu-miR-96	mmu-miR-96	GOTERM_BP_FAT	GO:0006793~phosphorus metabolic process	131	8.86333	2.25e-13	PRPF4B,EFNA1,STK36,STK35,PTPN20,TTN,TGFB2,MAP3K7,PSKH1,CSNK2A1,AAK1,FRS2,SCAMP3,BCR,CSNK1G1,ROCK2,MECP2,PTPRR,RPS6KC1,WNK3,SCYL3,CDKL3,MARK3,CDKL2,PPP1CB,EIF2S1,PDGFRA,BMP2K,NEK9,MAPK8,STK16,PPP2R3A,STK10,SSH2,STK17B,OCRL,ATP6V0C,PTPLB,TTBK2,LMTK3,STK38L,GUCY2F,PTPN9,MAP2K1,PTPN18,TAOK2,SMAD7,TAOK1,RYK,MAP2K3,TGFBR1,TGFBR2,MOBKL1A,DUSP22,SMAD2,OXSR1,EPHA3,CDC42BPG,PRKAR1A,CDC42BPA,GRK6,CDC42BPB,N…	1073	866	13588	1.91562	6.86e-10	6.86e-10	4.06e-10
sc_11	mmu-miR-96	mmu-miR-96	GOTERM_BP_FAT	GO:0006796~phosphate metabolic process	131	8.86333	2.25e-13	PRPF4B,EFNA1,STK36,STK35,PTPN20,TTN,TGFB2,MAP3K7,PSKH1,CSNK2A1,AAK1,FRS2,SCAMP3,BCR,CSNK1G1,ROCK2,MECP2,PTPRR,RPS6KC1,WNK3,SCYL3,CDKL3,MARK3,CDKL2,PPP1CB,EIF2S1,PDGFRA,BMP2K,NEK9,MAPK8,STK16,PPP2R3A,STK10,SSH2,STK17B,OCRL,ATP6V0C,PTPLB,TTBK2,LMTK3,STK38L,GUCY2F,PTPN9,MAP2K1,PTPN18,TAOK2,SMAD7,TAOK1,RYK,MAP2K3,TGFBR1,TGFBR2,MOBKL1A,DUSP22,SMAD2,OXSR1,EPHA3,CDC42BPG,PRKAR1A,CDC42BPA,GRK6,CDC42BPB,N…	1073	866	13588	1.91562	6.86e-10	6.86e-10	4.06e-10
sc_11	mmu-miR-96	mmu-miR-96	GOTERM_BP_FAT	GO:0007242~intracellular signaling cascade	125	8.45737	8.58e-10	ALS2,RAB9B,EFNA1,ADCY6,FGF13,FOXO4,MAP3K7,EIF4EBP2,DIRAS2,TIAM1,RALB,RAB23,RAPGEF5,RAPGEF4,RAB27B,FRS2,RAB27A,DEPDC6,BCR,RARG,ROCK2,STMN2,BAIAP2,SOCS6,SOCS5,SYNJ2BP,IRS1,PCLO,DEPDC5,TNS3,HTR7,MAPK8,ARL8B,UNC13C,RALGPS2,CAV1,RALGPS1,GRB2,MRAS,STK17B,CDC42SE1,ARFGEF2,RAB9,RAB40B,KRAS,PLCH2,PLCH1,RAC1,RHOBTB1,STK38L,GUCY2F,RAB8B,RABIF,MAP2K1,MAP2K3,SMAD2,OXSR1,BRCA1,UIMC1,CDC42BPG,PLCG1,CDC42BPA,CDC…	1073	915	13588	1.72999	2.62e-06	3.27e-07	1.55e-06
sc_11	mmu-miR-96	mmu-miR-96	GOTERM_BP_FAT	GO:0006350~transcription	202	13.6671	2.18e-08	EIF2C1,MED25,MED20,SIN3B,SIN3A,PPP1R1B,FOXF2,CREB3L2,RARG,TAF4B,RCOR1,ZHX1,ZHX2,MECP2,MED12,MED14,TBR1,PRDM8,HES1,MTF1,ABT1,TGIF2,PIAS2,VGLL3,ELL,MYBL2,HEXIM1,LHX3,TCF4,HIP1,ASXL2,AEBP2,DNMT3A,KLF6,SMAD7,KLF13,ZFP449,ESRRG,ZBTB41,RYBP,SMAD2,KLF15,ZFP445,ZFP606,ZBTB43,NOTCH1,ZFHX4,SAP130,JAZF1,RBPJ,KLF3,BACH2,MITF,PHF20,ZEB1,GLI3,HSF5,MYB,TBX15,GMEB2,TLE4,SPEN,MXD3,BRWD1,EREG,ASH1L,CAND2,NSD1,TBX1…	1073	1772	13588	1.44359	6.64e-05	5.11e-06	3.93e-05
sc_11	mmu-miR-96	mmu-miR-96	GOTERM_BP_FAT	GO:0006357~regulation of transcription from RNA polymerase II promoter	89	6.02165	2.59e-08	E2F6,MITF,PAX6,PRRX1,FOXO1,CBX2,FOXO3,ZEB1,NR2E1,MED20,ZIC3,CBFB,ATOH1,SIN3A,MKL2,MLL1,RARG,TCFAP2B,ZHX2,MED12,TLE4,MED14,SPEN,SIX4,HES6,PKIA,TBR1,IL22,AHR,HES1,IFNAR2,BRWD1,NCOA2,MTF1,SIX1,ZFPM2,LCOR,NSD1,CLOCK,MED1,FUS,ABLIM2,MTDH,ONECUT2,SOX5,ABCA2,SOX6,PRDM16,TCF7L2,PLAGL1,PFN1,HEXIM1,POU2F3,OVOL1,TEAD4,PTH,GM608,RUNX1,TCFEB,TCF4,ETV3,MAF,DNMT3A,KLF6,EPAS1,KLF13,CREB1,RYBP,TEAD1,TBX1,SMAD2,IS…	1073	616	13588	1.82964	7.91e-05	5.65e-06	4.68e-05
sc_11	mmu-miR-96	mmu-miR-96	GOTERM_BP_FAT	GO:0010628~positive regulation of gene expression	74	5.00677	6.59e-08	MITF,PAX6,ZXDB,FOXO1,FOXO3,ZEB1,FOXO4,GLI3,CBFB,ZIC3,ATOH1,MKL2,MLL1,MYST4,PSMD9,RARG,TCFAP2B,MED12,MECP2,MED14,SIX4,TBR1,IL22,AHR,HES1,NCOA2,MTF1,SIX1,ZFPM2,NSD1,CLOCK,MED1,FUS,ING5,ABLIM2,RAG1AP1,ONECUT2,SOX5,SOX6,PRDM16,TCF7L2,PLAGL1,POU2F3,TEAD4,PTH,RUNX1,TCFEB,MYSM1,MAF,KLF6,EPAS1,KLF13,CREB1,ESRRG,TEAD1,SMAD2,TBX1,KLF15,ISL1,SHOX2,ATXN1,NOTCH1,YWHAH,ZFP287,EAF1,SP1,IRF6,EBF3,ILTIFB,EBF2,MAP…	1073	488	13588	1.92029	0.000201	1.18e-05	0.000119
sc_11	mmu-miR-96	mmu-miR-96	GOTERM_BP_FAT	GO:0045449~regulation of transcription	239	16.1705	1.48e-07	EIF2C1,MED25,MED20,SIN3B,SIN3A,WWP1,FOXF2,CREB3L2,RARG,RCOR1,ZHX1,MED12,ZHX2,MECP2,MED14,TBR1,HES1,PRDM8,MTF1,ABT1,TGIF2,PIAS2,VGLL3,FUS,ELL,MYBL2,PLAGL1,PFN1,HEXIM1,LHX3,TCF4,HIP1,ASXL2,AEBP2,DNMT3A,KLF6,KLF13,SMAD7,ZFP449,ESRRG,ZBTB41,RYBP,CELSR2,SMAD2,KLF15,EN2,ZFP445,ZFP606,ZBTB43,SHOX2,NOTCH1,ZFHX4,UPF3B,SAP130,JAZF1,RBPJ,KLF3,NKAP,BACH2,MITF,PHF20,ZEB1,GLI3,MBTD1,HSF5,MKX,MYB,ZCCHC11,TBX15,…	1073	2227	13588	1.35904	0.000453	2.16e-05	0.000268
sc_11	mmu-miR-96	mmu-miR-96	GOTERM_BP_FAT	GO:0045944~positive regulation of transcription from RNA polymerase II promoter	55	3.72124	2.67e-06	MITF,PAX6,FOXO1,FOXO3,ZEB1,CBFB,ZIC3,ATOH1,MKL2,MLL1,RARG,TCFAP2B,MED12,MED14,SIX4,IL22,TBR1,AHR,HES1,NCOA2,MTF1,SIX1,ZFPM2,CLOCK,MED1,FUS,ABLIM2,ONECUT2,SOX5,SOX6,TCF7L2,PLAGL1,POU2F3,TEAD4,PTH,TCFEB,RUNX1,MAF,KLF6,EPAS1,KLF13,CREB1,TEAD1,SMAD2,TBX1,ISL1,SHOX2,ATXN1,NOTCH1,EAF1,SP1,ILTIFB,MAPK14,PBX1,IRF4,PBX2	1073	358	13588	1.94552	0.00810909	0.000233	0.00481573
sc_11	mmu-miR-96	mmu-miR-96	GOTERM_BP_FAT	GO:0051252~regulation of RNA metabolic process	159	10.7578	4.13e-05	FOXO1,CBX2,FOXO3,FOXO4,LASS5,MED20,NR2E1,CBFB,ZIC3,CBX5,SIN3B,ATOH1,SIN3A,FOXF2,CREB3L2,MLL1,RARG,TCFAP2B,MTA3,ZHX1,ZHX2,MED12,MECP2,MED14,SIX4,HES6,TBR1,IL22,SIX6,PKIA,AHR,FOXN3,FOXN4,HES1,MTF1,HOXD3,SIX1,TGIF2,FUS,TSHZ1,ONECUT2,SOX5,ABCA2,SOX6,LIN28B,PLAGL1,PFN1,VDR,FOXQ1,HOXA5,HEXIM1,ZFP157,TEAD4,OVOL1,LHX3,TCF4,RUNX1,AEBP2,KLF6,DNMT3A,EPAS1,KLF13,SMAD7,ZFP449,RYBP,ESRRG,TEAD1,CELSR2,SMAD2,KLF…	1073	1488	13588	1.35316	0.118232	0.00167628	0.074395
sc_11	mmu-miR-96	mmu-miR-96	GOTERM_BP_FAT	GO:0006355~regulation of transcription, DNA-dependent	156	10.5548	6.06e-05	FOXO1,CBX2,FOXO3,FOXO4,LASS5,MED20,NR2E1,ZIC3,CBFB,CBX5,SIN3B,ATOH1,SIN3A,FOXF2,CREB3L2,MLL1,RARG,TCFAP2B,MTA3,ZHX1,ZHX2,MED12,MECP2,MED14,SIX4,HES6,TBR1,IL22,SIX6,PKIA,AHR,FOXN3,FOXN4,HES1,MTF1,HOXD3,SIX1,TGIF2,FUS,TSHZ1,ONECUT2,SOX5,ABCA2,SOX6,LIN28B,PLAGL1,PFN1,VDR,FOXQ1,HOXA5,HEXIM1,ZFP157,TEAD4,OVOL1,LHX3,TCF4,RUNX1,AEBP2,KLF6,DNMT3A,EPAS1,KLF13,SMAD7,ZFP449,RYBP,ESRRG,TEAD1,CELSR2,SMAD2,KLF…	1073	1465	13588	1.34847	0.168846	0.00233828	0.109327
sc_11	mmu-miR-96	mmu-miR-96	KEGG_PATHWAY	mmu05200:Pathways in cancer	47	3.17997	4.06e-06	XIAP,FGF9,GRB2,STK36,MITF,EGLN3,FOXO1,FGF13,GLI3,MMP2,ITGB1,TCF7L2,TPM3,TGFB2,ACVR1B,IGF1R,CDC42,KRAS,SOS1,ITGAV,BCL2,RAC1,RALB,TGFA,TRAF6,RUNX1,PIK3R1,BCR,EPAS1,MAP2K1,RALBP1,TGFBR1,TGFBR2,RAF1,ITGA3,SMAD2,MAPK10,APPL1,FZD4,CCND1,CRKL,PLCG1,PDGFRA,PIAS2,MAPK8,LAMC1,CRK	414	323	5738	2.01677	0.000638	0.000106	0.00488932
sc_12	mmu-miR-29a	mmu-miR-29a	GOTERM_BP_FAT	GO:0045449~regulation of transcription	229	3.38157	6.63167e-10	MED22,ZFP91,EPC1,MED26,PHTF2,IFNG,PATZ1,TIGD5,RARB,CCNA2,L3MBTL4,WNT10B,YY1,RCOR1,ZHX1,EOMES,MECP2,ZHX3,HNF4G,SUV420H2,MSX1,VEGFA,PIAS2,SUV420H1,MYBL2,MYT1,LIF,AHRR,DMD,HOXA10,PBRM1,TCF4,DNMT3B,HIP1,PLAGL2,PLAG1,NKRF,DNMT3A,KLF6,ZBTB46,KLF12,IKZF1,KLF13,ASXL1,ZFP449,ZBTB41,RYBP,SKI,ZFP445,ZFP606,ZBTB43,ZFHX4,ETS1,JAZF1,KLF2,NCOR2,RERE,KLF4,BACH1,HLF,PPARD,ZFP46,ELF2,BACH2,TBX21,TBX20,NFKB2,GLI3,D…	961	2227	13588	1.45394	2.0074e-06	2.0074e-06	1.19534e-06
sc_12	mmu-miR-29a	mmu-miR-29a	GOTERM_BP_FAT	GO:0006350~transcription	190	2.80567	1.23956e-09	MORF4L1,MORF4L2,CBX4,CBX2,MED22,CNOT6,CBX6,PNN,ZFP91,EPC1,GTF2E2,MLL5,MED26,MIER3,PHTF2,ZFP689,RARB,MYST2,GABPB2,RELA,YY1,RCOR1,ZHX1,MECP2,EOMES,ZHX3,ARNTL,HNF4G,CSDA,AHR,ELL2,SUV420H2,MSX1,MGA,PIAS2,SMARCA1,SUV420H1,CAMTA1,ONECUT2,HDGF,MYBL2,MYT1,MEIS1,ARNT,MED12L,AHRR,HOXA10,PBRM1,TCF4,RUNX1,HIP1,PLAG1,NKRF,SETDB1,MAFG,KLF6,DNMT3A,ZBTB46,KLF12,IKZF1,KLF13,TAF5,MAFB,ASXL1,ZFP449,RYBP,ZBTB41,2210…	961	1772	13588	1.51608	3.75214e-06	1.87607e-06	2.23427e-06
sc_12	mmu-miR-29a	mmu-miR-29a	GOTERM_BP_FAT	GO:0043062~extracellular structure organization	31	0.457767	1.42443e-07	IBSP,CADM1,ELN,COL3A1,COL2A1,NFKB2,SERPINH1,TGFB2,LOX,COL11A1,MYO6,NRXN3,ADAMTS20,DMP1,HSPG2,MECP2,CCDC80,KY,NLGN3,COL5A3,COL5A2,COL5A1,COL4A6,ATP7A,COL19A1,DRP2,ITGA8,PDGFRA,LAMC1,APBB2,LRP4	961	149	13588	2.94176	0.000431083	0.000143715	0.000256749
sc_12	mmu-miR-29a	mmu-miR-29a	GOTERM_BP_FAT	GO:0006796~phosphate metabolic process	100	1.47667	9.06148e-07	NRBP1,4921509C19RIK,STK35,SNCA,CSPG4,CASK,PRKG1,TGFB2,CLK2,IFNG,GAB1,CLK4,TLK1,TLK2,INSR,MAP2K6,PTPRK,RET,CSNK1G1,WNK1,MECP2,RPS6KC1,PTPRT,MARK3,PPP1CC,CDKL2,PPP1CB,STK4,MAP4K4,PDGFRA,NEK9,PDGFRB,MAPK8,STK16,MAP4K2,EPHA10,EPHB3,SRC,4932415M13RIK,LIF,DUSP18,SBK1,SPNB2,PRKRA,LMTK2,MAP2K4,DUSP22,EPHA1,PTPN11,P2RX7,NTRK2,CDC42BPA,GRK6,ABL2,NUAK1,SYNJ1,PTEN,INSRR,CAMKK2,IP6K1,MAPKBP1,AKT3,CDC7,SGK1,MT…	961	866	13588	1.63273	0.00273915	0.000685493	0.00163329
sc_12	mmu-miR-29a	mmu-miR-29a	GOTERM_BP_FAT	GO:0006793~phosphorus metabolic process	100	1.47667	9.06148e-07	NRBP1,4921509C19RIK,STK35,SNCA,CSPG4,CASK,PRKG1,TGFB2,CLK2,IFNG,GAB1,CLK4,TLK1,TLK2,INSR,MAP2K6,PTPRK,RET,CSNK1G1,WNK1,MECP2,RPS6KC1,PTPRT,MARK3,PPP1CC,CDKL2,PPP1CB,STK4,MAP4K4,PDGFRA,NEK9,PDGFRB,MAPK8,STK16,MAP4K2,EPHA10,EPHB3,SRC,4932415M13RIK,LIF,DUSP18,SBK1,SPNB2,PRKRA,LMTK2,MAP2K4,DUSP22,EPHA1,PTPN11,P2RX7,NTRK2,CDC42BPA,GRK6,ABL2,NUAK1,SYNJ1,PTEN,INSRR,CAMKK2,IP6K1,MAPKBP1,AKT3,CDC7,SGK1,MT…	961	866	13588	1.63273	0.00273915	0.000685493	0.00163329
sc_12	mmu-miR-29a	mmu-miR-29a	GOTERM_BP_FAT	GO:0006928~cell motion	53	0.782634	1.05743e-06	SCHIP1,PPARD,ENAH,PDGFB,4921509C19RIK,CSPG4,PEX5,PRKG1,GLI3,PTEN,TGFB2,NRCAM,GPX1,EDNRB,DAB1,ROBO1,IFNG,POU4F1,SEMA3A,RET,CCDC88A,NAV1,SEMA4F,VEGFA,EFNA5,LAMC1,CHL1,SHROOM2,ITGA11,CX3CL1,EPHB3,ITGB1,SRC,4932415M13RIK,MACF1,LMTK2,PAFAH1B1,SH2B1,PAFAH1B2,DCX,ETV4,PLAT,DPYSL5,LMX1A,ISL1,YWHAE,ITGA6,LRP6,HBEGF,AMOT,NEUROD4,APBB2,GFRA3	961	367	13588	2.04194	0.00319574	0.000639966	0.00190598
sc_12	mmu-miR-29a	mmu-miR-29a	GOTERM_BP_FAT	GO:0030198~extracellular matrix organization	23	0.339634	1.64115e-06	IBSP,ADAMTS20,DMP1,ELN,COL3A1,HSPG2,CCDC80,COL2A1,NFKB2,COL5A3,SERPINH1,COL5A2,COL4A6,COL5A1,TGFB2,ATP7A,COL19A1,ITGA8,PDGFRA,LOX,LAMC1,APBB2,COL11A1	961	101	13588	3.21987	0.00495546	0.00082762	0.00295809
sc_12	mmu-miR-29a	mmu-miR-29a	GOTERM_BP_FAT	GO:0006357~regulation of transcription from RNA polymerase II promoter	76	1.12227	2.09427e-06	PPARD,ELF2,CBX4,CASK,CBX2,FOXO3,MED22,CBFB,FOS,EPC1,MED26,HEY2,RARB,ELP3,WNT10B,ARNTL,SPEN,NPAS4,AHR,CTNNBIP1,BRWD1,MSX1,ZMIZ1,VEGFA,NSD1,GLIS3,GLIS2,ONECUT2,NFIX,MEIS1,ARNT,MED12L,LIF,TNFRSF1A,AHRR,BCL11B,NFAT5,GM608,PER1,PER3,RUNX1,TCF4,NFATC3,ETV3,PLAGL2,TXNIP,DNMT3A,KLF6,IKZF1,KLF12,MAFB,JARID2,RFX5,KLF13,CREB1,RYBP,IGF1,SKI,ISL1,SIRT1,FOXP2,PKNOX2,ATXN1,HDAC4,HDAC1,SP1,ETS1,JAZF1,PHF21A,PBX1…	961	616	13588	1.74448	0.00631932	0.000905214	0.0037748
sc_12	mmu-miR-29a	mmu-miR-29a	GOTERM_BP_FAT	GO:0010629~negative regulation of gene expression	56	0.826934	2.92038e-06	PPARD,DEDD,RBM3,DICER1,TBX20,CBX4,CBX2,CBX1,RBM9,GLI3,DAXX,CBX5,EPC1,PATZ1,RARB,ZHX1,MECP2,ZHX3,SPEN,MXD4,PURA,CTNNBIP1,MSX1,NSD1,GLIS3,GLIS2,HAT1,LIN28B,TNFRSF4,AHRR,PRKRA,PER1,GM608,PER3,TCF4,TNRC6B,DNMT3B,ETV3,TXNIP,DNMT3A,IKZF1,KLF12,RFX5,JARID2,RYBP,CENPF,SKI,SIRT1,FOXP2,ATXN1,HDAC4,HDAC1,JAZF1,PHF21A,KLF4,NCOR2	961	410	13588	1.93124	0.00880106	0.00110439	0.00526377
sc_12	mmu-miR-29a	mmu-miR-29a	GOTERM_BP_FAT	GO:0016568~chromatin modification	38	0.561134	3.66172e-06	MORF4L1,ING4,ING2,MORF4L2,CBX4,HAT1,CBX2,CBX6,EPC1,CHD9,MLL5,PBRM1,TLK1,TLK2,MYST2,DNMT3B,SETDB1,DNMT3A,IKZF1,NASP,RCOR1,MECP2,BANP,UBN1,SIRT1,SUV420H2,HDAC4,SMARCE1,HDAC1,BCORL1,WHSC1L1,BRE,PHF21A,SETD8,SMARCA1,NSD1,RERE,SUV420H1	961	236	13588	2.27669	0.0110228	0.0012308	0.00659993
sc_12	mmu-miR-29a	mmu-miR-29a	GOTERM_BP_FAT	GO:0031327~negative regulation of cellular biosynthetic process	57	0.841701	5.91107e-06	PPARD,DEDD,TBX20,CBX4,CBX2,CBX1,RBM9,GLI3,DAXX,CBX5,EPC1,INSIG1,PATZ1,RARB,ZHX1,MECP2,ZHX3,SPEN,MXD4,PURA,CTNNBIP1,MSX1,NSD1,PALM,GLIS3,GLIS2,HAT1,TNFRSF4,PAIP2B,AHRR,PER1,GM608,PER3,TCF4,DNMT3B,ETV3,TXNIP,DNMT3A,IKZF1,KLF12,RFX5,PAIP2,JARID2,RYBP,CD276,CENPF,SKI,SIRT1,BRCA1,FOXP2,ATXN1,HDAC4,HDAC1,JAZF1,PHF21A,KLF4,NCOR2	961	430	13588	1.8743	0.0177337	0.00178769	0.010654
sc_12	mmu-miR-29a	mmu-miR-29a	GOTERM_BP_FAT	GO:0051172~negative regulation of nitrogen compound metabolic process	54	0.797401	6.82067e-06	PPARD,DEDD,TBX20,CBX4,CBX2,CBX1,RBM9,GLI3,DAXX,CBX5,EPC1,PATZ1,RARB,ZHX1,MECP2,ZHX3,SPEN,MXD4,PURA,CTNNBIP1,MSX1,NSD1,PALM,GLIS3,BLM,GLIS2,HAT1,TNFRSF4,AHRR,PER1,GM608,PER3,TCF4,DNMT3B,ETV3,TXNIP,DNMT3A,KLF12,IKZF1,RFX5,JARID2,RYBP,CENPF,SKI,SIRT1,FOXP2,ATXN1,HDAC4,HDAC1,JAZF1,PHF21A,HTR2C,KLF4,NCOR2	961	401	13588	1.90406	0.0204346	0.00187517	0.0122933
sc_12	mmu-miR-29a	mmu-miR-29a	GOTERM_BP_FAT	GO:0016481~negative regulation of transcription	51	0.753101	7.78443e-06	PPARD,DEDD,TBX20,CBX4,CBX2,CBX1,RBM9,GLI3,DAXX,CBX5,EPC1,PATZ1,RARB,ZHX1,MECP2,ZHX3,SPEN,MXD4,PURA,CTNNBIP1,MSX1,NSD1,GLIS3,GLIS2,HAT1,TNFRSF4,AHRR,PER1,GM608,PER3,TCF4,DNMT3B,ETV3,TXNIP,DNMT3A,KLF12,IKZF1,RFX5,JARID2,RYBP,CENPF,SKI,SIRT1,FOXP2,ATXN1,HDAC4,HDAC1,JAZF1,PHF21A,NCOR2,KLF4	961	372	13588	1.93847	0.0232881	0.0019617	0.0140303
sc_12	mmu-miR-29a	mmu-miR-29a	GOTERM_BP_FAT	GO:0009890~negative regulation of biosynthetic process	57	0.841701	7.81266e-06	PPARD,DEDD,TBX20,CBX4,CBX2,CBX1,RBM9,GLI3,DAXX,CBX5,EPC1,INSIG1,PATZ1,RARB,ZHX1,MECP2,ZHX3,SPEN,MXD4,PURA,CTNNBIP1,MSX1,NSD1,PALM,GLIS3,GLIS2,HAT1,TNFRSF4,PAIP2B,AHRR,PER1,GM608,PER3,TCF4,DNMT3B,ETV3,TXNIP,DNMT3A,IKZF1,KLF12,RFX5,PAIP2,JARID2,RYBP,CD276,CENPF,SKI,SIRT1,BRCA1,FOXP2,ATXN1,HDAC4,HDAC1,JAZF1,PHF21A,KLF4,NCOR2	961	434	13588	1.85702	0.0233716	0.0018175	0.0140811
sc_12	mmu-miR-29a	mmu-miR-29a	GOTERM_BP_FAT	GO:0048666~neuron development	43	0.634968	7.83858e-06	ENAH,ONECUT2,PRKG1,EPHB3,GLI3,PTEN,TGFB2,NRCAM,LIF,ZFP91,ROBO1,DMD,BCL11B,LMTK2,SEMA3A,DCX,RUNX1,SS18L1,ETV4,RET,MYO6,MTAP2,CREB1,MECP2,DPYSL5,LMX1A,ISL1,GAS7,PTPN11,LEP,ATP7A,4930506M07RIK,PPP1R9A,SEMA4F,NTRK2,VEGFA,NEUROD4,EFNA5,APBB2,PBX3,IGSF9,CHL1,GFRA3	961	292	13588	2.08218	0.0234482	0.00169338	0.0141279
sc_12	mmu-miR-29a	mmu-miR-29a	GOTERM_BP_FAT	GO:0006468~protein amino acid phosphorylation	76	1.12227	8.40554e-06	NRBP1,NUAK1,4921509C19RIK,STK35,CSPG4,CASK,PRKG1,TGFB2,INSRR,CAMKK2,CLK2,CLK4,GAB1,IFNG,TLK1,TLK2,INSR,MAPKBP1,AKT3,MAP2K6,CDC7,SGK1,RET,CSNK1G1,MTAP2,WNK1,RPS6KC1,CDK6,DGUOK,MARK3,CDKL2,STK4,PDIK1L,MAST4,MAP4K4,CCND1,PDGFRA,ERN1,NEK9,PDGFRB,MAPK8,CAMK1D,STK16,CAMK2G,MAP4K2,ABI1,EPHA10,EPHB3,SRC,TRIB2,4932415M13RIK,LIF,IGF1R,ERCC6,SBK1,SPNB2,PRKRA,CAMK2D,LMTK2,DCLK2,PIK3R1,CREB1,MAP2K4,MAPK10,EPH…	961	640	13588	1.67906	0.0251227	0.00169481	0.0151496
sc_12	mmu-miR-29a	mmu-miR-29a	GOTERM_BP_FAT	GO:0046486~glycerolipid metabolic process	25	0.369167	1.04165e-05	ABHD5,SYNJ1,ALG9,PTEN,GPX1,PIGM,PIP5KL1,SH3GLB1,DGKD,PLCH2,INSIG1,APOA5,PIGC,IP6K1,PIK3R1,LPL,PGAP1,MECP2,DGKK,DGKH,CDS1,SIRT1,PIGO,PTPN11,G6PC	961	129	13588	2.7402	0.0310391	0.00196875	0.0187738
sc_12	mmu-miR-29a	mmu-miR-29a	GOTERM_BP_FAT	GO:0051252~regulation of RNA metabolic process	148	2.18547	1.06342e-05	CBX4,CASK,CBX2,MED22,CBX1,FOXO3,CBFB,CBX5,EPC1,MLL5,MED26,IFNG,ZFP689,PATZ1,RARB,MYST2,SS18L1,L3MBTL4,WNT10B,RELA,YY1,ZHX1,EOMES,MECP2,ZHX3,ARNTL,HNF4G,CSDA,AHR,MSX1,VEGFA,MGA,SMARCA1,ONECUT2,MYT1,LIN28B,MEIS1,ARNT,MED12L,LIF,AHRR,HOXA10,TCF4,RUNX1,DNMT3B,PLAGL2,MAFG,KLF6,DNMT3A,KLF12,IKZF1,KLF13,RFX5,MAFB,ZFP449,RYBP,SKI,2210012G02RIK,ZFP445,ZFP606,FOXP2,HDAC4,ZFHX4,HDAC1,ETS1,EBF1,JAZF1,NCOR2,R…	961	1488	13588	1.40634	0.0316773	0.00189173	0.0191661
sc_12	mmu-miR-29a	mmu-miR-29a	GOTERM_BP_FAT	GO:0045934~negative regulation of nucleobase, nucleoside, nucleotide and nucleic acid metabolic process	53	0.782634	1.07965e-05	PPARD,DEDD,TBX20,CBX4,CBX2,CBX1,RBM9,GLI3,DAXX,CBX5,EPC1,PATZ1,RARB,ZHX1,MECP2,ZHX3,SPEN,MXD4,PURA,CTNNBIP1,MSX1,NSD1,PALM,GLIS3,BLM,GLIS2,HAT1,TNFRSF4,AHRR,PER1,GM608,PER3,TCF4,DNMT3B,ETV3,TXNIP,DNMT3A,KLF12,IKZF1,RFX5,JARID2,RYBP,CENPF,SKI,SIRT1,FOXP2,ATXN1,HDAC4,HDAC1,JAZF1,PHF21A,KLF4,NCOR2	961	397	13588	1.88763	0.0321529	0.00181397	0.0194585
sc_12	mmu-miR-29a	mmu-miR-29a	GOTERM_BP_FAT	GO:0007169~transmembrane receptor protein tyrosine kinase signaling pathway	32	0.472534	1.21457e-05	SCHIP1,NDST1,CSPG4,EPHA10,EPHB3,PTEN,SRC,INSRR,IGF1R,TIAM1,GAB1,LMTK2,PDGFC,PIK3R3,INSR,PIK3R1,TXNIP,PLAT,RET,IGF1,SOCS7,EPHA1,PTPN11,SS18,NTRK2,VEGFA,PDGFRA,PDGFRB,HBEGF,LRP4,GFRA3,PLEKHA1	961	192	13588	2.35657	0.0360975	0.00193314	0.0218899
sc_12	mmu-miR-29a	mmu-miR-29a	GOTERM_BP_FAT	GO:0010605~negative regulation of macromolecule metabolic process	63	0.930301	1.33778e-05	PPARD,DEDD,RBM3,TBX20,DICER1,CBX4,CBX2,CBX1,RBM9,DAXX,GLI3,CBX5,BAK1,EPC1,PATZ1,RARB,RELA,ZHX1,MECP2,ZHX3,SPEN,MXD4,PURA,CTNNBIP1,MSX1,NSD1,GLIS3,BLM,GLIS2,HAT1,TNFRSF4,LIN28B,PAIP2B,AHRR,PRKRA,PER1,GM608,PER3,TCF4,TNRC6B,DNMT3B,ETV3,TXNIP,DNMT3A,IKZF1,KLF12,JARID2,PAIP2,RFX5,RYBP,CD276,CENPF,SKI,SIRT1,YWHAE,FOXP2,ATXN1,HDAC4,HDAC1,JAZF1,PHF21A,KLF4,NCOR2	961	506	13588	1.76044	0.0396858	0.00202269	0.0241103
sc_12	mmu-miR-29a	mmu-miR-29a	GOTERM_BP_FAT	GO:0048008~platelet-derived growth factor receptor signaling pathway	10	0.147667	1.39649e-05	PLAT,TXNIP,SCHIP1,GAB1,PDGFRA,PDGFRB,PDGFC,PTEN,SRC,PLEKHA1	961	23	13588	6.14758	0.0413911	0.00201094	0.0251684
sc_12	mmu-miR-29a	mmu-miR-29a	GOTERM_BP_FAT	GO:0030030~cell projection organization	45	0.664501	1.41705e-05	ENAH,PDGFB,PDGFA,ONECUT2,PRKG1,EPHB3,GLI3,PTEN,VCL,TGFB2,NRCAM,CDC42,ROBO1,DMD,BCL11B,LMTK2,SEMA3A,SH2B1,DCX,SS18L1,ETV4,MYO6,CCDC88A,MTAP2,BAIAP2,CREB1,RPGRIP1L,MECP2,DPYSL5,LMX1A,ISL1,GAS7,PTPN11,ATP7A,4930506M07RIK,P2RX7,PPP1R9A,ITGA6,SEMA4F,ITGA8,EFNA5,APBB2,IGSF9,CHL1,GFRA3	961	319	13588	1.99459	0.0419875	0.00194785	0.0255388
sc_12	mmu-miR-29a	mmu-miR-29a	GOTERM_BP_FAT	GO:0006355~regulation of transcription, DNA-dependent	145	2.14117	1.80446e-05	CBX4,CASK,CBX2,MED22,CBX1,FOXO3,CBFB,CBX5,EPC1,MLL5,MED26,IFNG,ZFP689,PATZ1,RARB,MYST2,SS18L1,L3MBTL4,WNT10B,YY1,RELA,ZHX1,EOMES,MECP2,ZHX3,ARNTL,HNF4G,CSDA,AHR,MSX1,VEGFA,MGA,SMARCA1,ONECUT2,MYT1,LIN28B,MEIS1,ARNT,MED12L,LIF,AHRR,HOXA10,TCF4,RUNX1,DNMT3B,PLAGL2,MAFG,KLF6,DNMT3A,KLF12,IKZF1,KLF13,RFX5,MAFB,ZFP449,RYBP,SKI,2210012G02RIK,ZFP445,ZFP606,FOXP2,HDAC4,ZFHX4,HDAC1,ETS1,EBF1,JAZF1,NCOR2,R…	961	1465	13588	1.39947	0.0531566	0.00237203	0.0325199
sc_12	mmu-miR-29a	mmu-miR-29a	GOTERM_BP_FAT	GO:0007167~enzyme linked receptor protein signaling pathway	40	0.590667	1.92885e-05	SCHIP1,NDST1,PDGFB,PDGFA,CSPG4,EPHA10,EPHB3,PTEN,SRC,TGFB2,INSRR,IGF1R,TIAM1,SPNB2,GAB1,LMTK2,PALM2,PDGFC,PIK3R3,INSR,PIK3R1,TXNIP,PLAT,RET,SOCS7,IGF1,DUSP22,EPHA1,PTPN11,SS18,MSX1,NTRK2,VEGFA,PDGFRA,PDGFRB,HBEGF,LRP4,BMPR1A,GFRA3,PLEKHA1	961	273	13588	2.07171	0.056715	0.00242983	0.0347612
sc_12	mmu-miR-29a	mmu-miR-29a	GOTERM_BP_FAT	GO:0010558~negative regulation of macromolecule biosynthetic process	54	0.797401	2.23517e-05	PPARD,DEDD,TBX20,CBX4,CBX2,CBX1,RBM9,GLI3,DAXX,CBX5,EPC1,PATZ1,RARB,ZHX1,MECP2,ZHX3,SPEN,MXD4,PURA,CTNNBIP1,MSX1,NSD1,GLIS3,GLIS2,HAT1,TNFRSF4,PAIP2B,AHRR,PER1,GM608,PER3,TCF4,DNMT3B,ETV3,TXNIP,DNMT3A,KLF12,IKZF1,RFX5,PAIP2,JARID2,RYBP,CD276,CENPF,SKI,SIRT1,FOXP2,ATXN1,HDAC4,HDAC1,JAZF1,PHF21A,KLF4,NCOR2	961	418	13588	1.82663	0.0654212	0.00270271	0.0402806
sc_12	mmu-miR-29a	mmu-miR-29a	GOTERM_BP_FAT	GO:0006325~chromatin organization	44	0.649734	2.26508e-05	MORF4L1,ING4,ING2,HP1BP3,MORF4L2,CBX4,HAT1,CBX2,NAP1L3,CBX1,CBX6,CBX5,EPC1,CHD9,TSPYL3,MLL5,PBRM1,TLK1,TLK2,MYST2,DNMT3B,SETDB1,DNMT3A,SHPRH,IKZF1,NASP,RCOR1,MECP2,BANP,UBN1,SIRT1,SUV420H2,HDAC4,SMARCE1,HDAC1,BCORL1,WHSC1L1,BRE,PHF21A,SETD8,SMARCA1,NSD1,RERE,SUV420H1	961	315	13588	1.97503	0.066267	0.00263363	0.0408195
sc_12	mmu-miR-29a	mmu-miR-29a	GOTERM_BP_FAT	GO:0045941~positive regulation of transcription	59	0.871234	2.83739e-05	TBX20,CASK,FOXO3,GLI3,CBFB,FOS,EPC1,MLL5,IFNG,RARB,CCNA2,SERTAD2,WNT10B,RELA,MECP2,ARNTL,NPAS4,AHR,MSX1,ZMIZ1,VEGFA,SMARCA1,NSD1,GLIS3,ING2,GLIS2,ONECUT2,NFIX,ARNT,LIF,TNFRSF1A,BCL11B,POU2F2,NFAT5,RUNX1,NFATC3,ING1,ETV4,PLAGL2,KLF6,IKZF1,KLF12,MAFB,KLF13,CREB1,IGF1,CREB5,ISL1,ATXN1,HDAC4,SP1,ETS1,EBF1,PBX1,KLF2,PBX2,NFIA,KLF4,NFIB	961	475	13588	1.75627	0.0823039	0.00317602	0.0511307
sc_12	mmu-miR-29a	mmu-miR-29a	GOTERM_BP_FAT	GO:0045892~negative regulation of transcription, DNA-dependent	43	0.634968	2.90951e-05	GLIS3,PPARD,TBX20,CBX4,HAT1,CBX2,CBX1,TNFRSF4,DAXX,CBX5,EPC1,AHRR,PER1,GM608,PER3,RARB,TCF4,DNMT3B,ETV3,TXNIP,DNMT3A,IKZF1,KLF12,RFX5,JARID2,ZHX1,MECP2,RYBP,ZHX3,SKI,SPEN,SIRT1,FOXP2,PURA,CTNNBIP1,HDAC4,MSX1,HDAC1,JAZF1,PHF21A,NSD1,KLF4,NCOR2	961	308	13588	1.97401	0.0843052	0.00314049	0.0524301
sc_12	mmu-miR-29a	mmu-miR-29a	GOTERM_BP_FAT	GO:0045935~positive regulation of nucleobase, nucleoside, nucleotide and nucleic acid metabolic process	62	0.915535	3.24106e-05	TBX21,TBX20,CASK,FOXO3,GLI3,CBFB,FOS,EPC1,MLL5,IFNG,RARB,CCNA2,SERTAD2,WNT10B,RELA,MECP2,ARNTL,NPAS4,AHR,MSX1,ZMIZ1,VEGFA,SMARCA1,NSD1,GLIS3,ING2,GLIS2,ONECUT2,NFIX,ARNT,LIF,TNFRSF1A,BCL11B,POU2F2,NFAT5,RUNX1,NFATC3,ING1,ETV4,TERF2,PLAGL2,KLF6,IKZF1,KLF12,MAFB,KLF13,CREB1,IGF1,CREB5,ISL1,ATXN1,HDAC4,SP1,ETS1,EBF1,BRE,PBX1,KLF2,PBX2,NFIA,KLF4,NFIB	961	510	13588	1.71891	0.0934496	0.00337734	0.0584031
sc_12	mmu-miR-29a	mmu-miR-29a	GOTERM_BP_FAT	GO:0016477~cell migration	36	0.531601	3.27953e-05	SCHIP1,PPARD,SHROOM2,PDGFB,ITGA11,CSPG4,PEX5,CX3CL1,PRKG1,PTEN,ITGB1,SRC,TGFB2,EDNRB,GPX1,DAB1,IFNG,POU4F1,PAFAH1B1,DCX,PLAT,RET,CCDC88A,ISL1,YWHAE,ITGA6,NAV1,VEGFA,LRP6,HBEGF,AMOT,NEUROD4,LAMC1,APBB2,CHL1,GFRA3	961	240	13588	2.12092	0.0945045	0.00330363	0.0590961
sc_12	mmu-miR-29a	mmu-miR-29a	GOTERM_BP_FAT	GO:0051253~negative regulation of RNA metabolic process	43	0.634968	3.39688e-05	GLIS3,PPARD,TBX20,CBX4,HAT1,CBX2,CBX1,TNFRSF4,DAXX,CBX5,EPC1,AHRR,PER1,GM608,PER3,RARB,TCF4,DNMT3B,ETV3,TXNIP,DNMT3A,IKZF1,KLF12,RFX5,JARID2,ZHX1,MECP2,RYBP,ZHX3,SKI,SPEN,SIRT1,FOXP2,PURA,CTNNBIP1,HDAC4,MSX1,HDAC1,JAZF1,PHF21A,NSD1,KLF4,NCOR2	961	310	13588	1.96128	0.0977155	0.00331145	0.0612101
sc_12	mmu-miR-29a	mmu-miR-29a	GOTERM_BP_FAT	GO:0030900~forebrain development	28	0.413467	4.24776e-05	NDST1,SLC6A3,PEX5,PRKG1,GLI3,SRC,SLC1A2,DAB1,PAFAH1B1,RARB,IKZF1,PGAP1,CREB1,EOMES,RPGRIP1L,LMX1A,ISL1,YWHAE,FOXP2,ATRX,ATP7A,MSX1,HDAC1,ZIC5,CHRD,NCOR2,BMPR1A,NFIB	961	167	13588	2.37068	0.120659	0.00401014	0.0765369
sc_12	mmu-miR-29a	mmu-miR-29a	GOTERM_BP_FAT	GO:0051173~positive regulation of nitrogen compound metabolic process	63	0.930301	4.41088e-05	TBX21,TBX20,CASK,FOXO3,GLI3,CBFB,FOS,EPC1,MLL5,IFNG,RARB,CCNA2,SERTAD2,WNT10B,RELA,MECP2,ARNTL,NPAS4,AHR,MSX1,ZMIZ1,VEGFA,SMARCA1,NSD1,GLIS3,ING2,GLIS2,ONECUT2,NFIX,ARNT,LIF,TNFRSF1A,BCL11B,POU2F2,NFAT5,PTX3,RUNX1,NFATC3,ING1,ETV4,TERF2,PLAGL2,KLF6,IKZF1,KLF12,MAFB,KLF13,CREB1,IGF1,CREB5,ISL1,ATXN1,HDAC4,SP1,ETS1,EBF1,BRE,PBX1,KLF2,PBX2,NFIA,KLF4,NFIB	961	526	13588	1.69351	0.12499	0.00403789	0.0794749
sc_12	mmu-miR-29a	mmu-miR-29a	GOTERM_BP_FAT	GO:0006638~neutral lipid metabolic process	13	0.191967	4.69291e-05	LPL,SNCA,ABHD5,DGKK,DGKH,CDS1,SIRT1,PTPN11,GPX1,G6PC,DGKD,APOA5,INSIG1	961	45	13588	4.08473	0.132429	0.00416945	0.0845545
sc_12	mmu-miR-29a	mmu-miR-29a	GOTERM_BP_FAT	GO:0016310~phosphorylation	80	1.18133	4.70504e-05	NRBP1,NUAK1,4921509C19RIK,SNCA,STK35,CSPG4,CASK,PRKG1,TGFB2,INSRR,CAMKK2,CLK2,CLK4,GAB1,IFNG,TLK1,TLK2,IP6K1,INSR,MAPKBP1,MAP2K6,AKT3,CDC7,SGK1,RET,CSNK1G1,MTAP2,WNK1,MECP2,RPS6KC1,CDK6,DGUOK,MARK3,CDKL2,STK4,PDIK1L,MAP4K4,MAST4,ATP6V1A,CCND1,PDGFRA,ERN1,NEK9,PDGFRB,MAPK8,CAMK1D,STK16,CAMK2G,MAP4K2,ABI1,EPHA10,EPHB3,TRIB2,SRC,4932415M13RIK,LIF,IGF1R,ERCC6,SBK1,SPNB2,PRKRA,CAMK2D,LMTK2,DCLK2,PIK3R…	961	718	13588	1.57542	0.132747	0.00406101	0.0847729
sc_12	mmu-miR-29a	mmu-miR-29a	GOTERM_BP_FAT	GO:0030182~neuron differentiation	51	0.753101	5.15722e-05	ENAH,PEX5,PRKG1,GLI3,PTEN,TGFB2,NRCAM,CDC42,ZFP91,ROBO1,POU4F1,SEMA3A,SS18L1,KCNMA1,RET,MYO6,MTAP2,EOMES,MECP2,4930506M07RIK,BTG2,SEMA4F,VEGFA,EFNA5,SMARCA1,IGSF9,CHL1,ONECUT2,EPHB3,LIF,DMD,BCL11B,LMTK2,RUNX1,DCX,ETV4,CREB1,DPYSL5,LMX1A,ISL1,GAS7,PTPN11,ATP7A,LEP,PPP1R9A,HDAC1,NTRK2,NEUROD4,APBB2,PBX3,GFRA3	961	399	13588	1.8073	0.144537	0.00432708	0.0929165
sc_12	mmu-miR-29a	mmu-miR-29a	GOTERM_BP_FAT	GO:0010628~positive regulation of gene expression	59	0.871234	6.15185e-05	TBX20,CASK,FOXO3,GLI3,CBFB,FOS,EPC1,MLL5,IFNG,RARB,CCNA2,SERTAD2,WNT10B,RELA,MECP2,ARNTL,NPAS4,AHR,MSX1,ZMIZ1,VEGFA,SMARCA1,NSD1,GLIS3,ING2,GLIS2,ONECUT2,NFIX,ARNT,LIF,TNFRSF1A,BCL11B,POU2F2,NFAT5,RUNX1,NFATC3,ING1,ETV4,PLAGL2,KLF6,IKZF1,KLF12,MAFB,KLF13,CREB1,IGF1,CREB5,ISL1,ATXN1,HDAC4,SP1,ETS1,EBF1,PBX1,KLF2,PBX2,NFIA,KLF4,NFIB	961	488	13588	1.70948	0.169911	0.00502039	0.110827
sc_12	mmu-miR-29a	mmu-miR-29a	GOTERM_BP_FAT	GO:0031175~neuron projection development	33	0.487301	6.19593e-05	ENAH,EPHB3,PRKG1,GLI3,PTEN,TGFB2,NRCAM,ROBO1,DMD,BCL11B,LMTK2,SEMA3A,DCX,SS18L1,ETV4,MYO6,MTAP2,CREB1,MECP2,DPYSL5,LMX1A,ISL1,GAS7,PTPN11,ATP7A,4930506M07RIK,PPP1R9A,SEMA4F,EFNA5,APBB2,IGSF9,CHL1,GFRA3	961	218	13588	2.14037	0.171018	0.00492354	0.111621
sc_12	mmu-miR-29a	mmu-miR-29a	GOTERM_BP_FAT	GO:0043067~regulation of programmed cell death	65	0.959835	8.4095e-05	DEDD,SNCA,FOXO3,ITSN1,PTEN,GLI3,TGFB2,BAK1,GPX1,ZFP91,NOD2,AGTR2,POU4F1,RARB,ADAMTS20,MECP2,CSDA,MSX1,BTG2,VEGFA,ERN1,MAPK8,CAMK1D,THOC1,ING4,MCL1,BCL2L2,COL2A1,CX3CL1,RRM2B,TNFRSF4,SRC,TSC22D3,ERCC6,KRAS,SH3GLB1,BCL11B,PRKRA,DIABLO,TRP53INP1,FAIM,FASL,BMF,TRAF4,PIK3R1,ANGPTL4,PLAGL2,TRAF3,HIP1,COL4A3,CENPF,IGF1,BIRC6,SIRT1,BRCA1,ATP7A,NRAS,P2RX7,EI24,CDKN1A,VCP,BBC3,GSK3B,PPP1R13B,APBB2	961	560	13588	1.64118	0.224747	0.00650609	0.15147
sc_12	mmu-miR-29a	mmu-miR-29a	GOTERM_BP_FAT	GO:0007155~cell adhesion	65	0.959835	8.75392e-05	PCDHA6,PCDHA7,PCDHA8,PPARD,CADM3,PCDHA9,PCDHA2,CADM1,PCDHA3,PCDHA4,PCDHA5,FERMT2,PCDHA1,VCL,PNN,TGFB2,NRCAM,CDC42,ARHGAP6,DAB1,COL11A1,F11R,RET,CNTN5,CNTNAP4,SDK1,ARVCF,DSG1C,HEPACAM,CLDN1,LAMC1,ADAM12,COL24A1,EDA,CHL1,IBSP,DCBLD2,LIMS1,ITGA11,CTNND1,COL2A1,CX3CL1,ITGB1,PCDHAC2,SRC,PCDHAC1,COL9A1,GLYCAM1,PVRL1,COL7A1,COL27A1,PCDHA10,PCDHA11,PCDHA12,SSX2IP,COL8A1,COL4A3,MAG,HAPLN1,ADAM23,COL15A1,H…	961	561	13588	1.63826	0.232788	0.00660292	0.157669
sc_12	mmu-miR-29a	mmu-miR-29a	GOTERM_BP_FAT	GO:0022610~biological adhesion	65	0.959835	9.36411e-05	PCDHA6,PCDHA7,PCDHA8,PPARD,CADM3,PCDHA9,PCDHA2,CADM1,PCDHA3,PCDHA4,PCDHA5,FERMT2,PCDHA1,VCL,PNN,TGFB2,NRCAM,CDC42,ARHGAP6,DAB1,COL11A1,F11R,RET,CNTN5,CNTNAP4,SDK1,ARVCF,DSG1C,HEPACAM,CLDN1,LAMC1,ADAM12,COL24A1,EDA,CHL1,IBSP,DCBLD2,LIMS1,ITGA11,CTNND1,COL2A1,CX3CL1,ITGB1,PCDHAC2,SRC,PCDHAC1,COL9A1,GLYCAM1,PVRL1,COL7A1,COL27A1,PCDHA10,PCDHA11,PCDHA12,SSX2IP,COL8A1,COL4A3,MAG,HAPLN1,ADAM23,COL15A1,H…	961	562	13588	1.63534	0.24683	0.00688993	0.168651
sc_12	mmu-miR-29a	mmu-miR-29a	GOTERM_BP_FAT	GO:0010941~regulation of cell death	65	0.959835	9.62845e-05	DEDD,SNCA,FOXO3,ITSN1,PTEN,GLI3,TGFB2,BAK1,GPX1,ZFP91,NOD2,AGTR2,POU4F1,RARB,ADAMTS20,MECP2,CSDA,MSX1,BTG2,VEGFA,ERN1,MAPK8,CAMK1D,THOC1,ING4,MCL1,BCL2L2,COL2A1,CX3CL1,RRM2B,TNFRSF4,SRC,TSC22D3,ERCC6,KRAS,SH3GLB1,BCL11B,PRKRA,DIABLO,TRP53INP1,FAIM,FASL,BMF,TRAF4,PIK3R1,ANGPTL4,PLAGL2,TRAF3,HIP1,COL4A3,CENPF,IGF1,BIRC6,SIRT1,BRCA1,ATP7A,NRAS,P2RX7,EI24,CDKN1A,VCP,BBC3,GSK3B,PPP1R13B,APBB2	961	563	13588	1.63244	0.252833	0.00691567	0.173408
sc_12	mmu-miR-29a	mmu-miR-29a	GOTERM_BP_FAT	GO:0042981~regulation of apoptosis	64	0.945068	0.000103741	DEDD,SNCA,FOXO3,ITSN1,GLI3,PTEN,TGFB2,BAK1,GPX1,NOD2,AGTR2,POU4F1,RARB,ADAMTS20,MECP2,CSDA,MSX1,BTG2,VEGFA,ERN1,MAPK8,CAMK1D,THOC1,ING4,MCL1,BCL2L2,COL2A1,CX3CL1,RRM2B,TNFRSF4,SRC,TSC22D3,ERCC6,KRAS,SH3GLB1,BCL11B,PRKRA,DIABLO,TRP53INP1,FAIM,FASL,BMF,TRAF4,PIK3R1,ANGPTL4,PLAGL2,TRAF3,HIP1,COL4A3,CENPF,IGF1,BIRC6,SIRT1,BRCA1,ATP7A,NRAS,P2RX7,EI24,CDKN1A,VCP,BBC3,GSK3B,PPP1R13B,APBB2	961	553	13588	1.63639	0.26951	0.00727665	0.186825
sc_12	mmu-miR-29a	mmu-miR-29a	GOTERM_BP_FAT	GO:0006639~acylglycerol metabolic process	12	0.1772	0.000145676	LPL,GPX1,G6PC,DGKD,ABHD5,APOA5,INSIG1,DGKK,DGKH,CDS1,SIRT1,PTPN11	961	43	13588	3.94589	0.356604	0.00997255	0.262252
sc_12	mmu-miR-29a	mmu-miR-29a	GOTERM_BP_FAT	GO:0048870~cell motility	38	0.561134	0.000219224	SCHIP1,PPARD,SHROOM2,PDGFB,4921509C19RIK,ITGA11,CSPG4,PEX5,CX3CL1,PRKG1,PTEN,ITGB1,SRC,4932415M13RIK,TGFB2,EDNRB,GPX1,DAB1,IFNG,POU4F1,PAFAH1B1,DCX,PLAT,RET,CCDC88A,ISL1,YWHAE,ITGA6,NAV1,VEGFA,LRP6,HBEGF,AMOT,NEUROD4,LAMC1,APBB2,CHL1,GFRA3	961	284	13588	1.8919	0.485038	0.0146398	0.394408
sc_12	mmu-miR-29a	mmu-miR-29a	GOTERM_BP_FAT	GO:0051674~localization of cell	38	0.561134	0.000219224	SCHIP1,PPARD,SHROOM2,PDGFB,4921509C19RIK,ITGA11,CSPG4,PEX5,CX3CL1,PRKG1,PTEN,ITGB1,SRC,4932415M13RIK,TGFB2,EDNRB,GPX1,DAB1,IFNG,POU4F1,PAFAH1B1,DCX,PLAT,RET,CCDC88A,ISL1,YWHAE,ITGA6,NAV1,VEGFA,LRP6,HBEGF,AMOT,NEUROD4,LAMC1,APBB2,CHL1,GFRA3	961	284	13588	1.8919	0.485038	0.0146398	0.394408
sc_12	mmu-miR-29a	mmu-miR-29a	GOTERM_BP_FAT	GO:0006662~glycerol ether metabolic process	12	0.1772	0.000225679	LPL,GPX1,G6PC,DGKD,ABHD5,APOA5,INSIG1,DGKK,DGKH,CDS1,SIRT1,PTPN11	961	45	13588	3.77052	0.495005	0.0147426	0.405998
sc_12	mmu-miR-29a	mmu-miR-29a	GOTERM_BP_FAT	GO:0045893~positive regulation of transcription, DNA-dependent	50	0.738334	0.000278856	TBX20,CASK,FOXO3,CBFB,FOS,EPC1,MLL5,IFNG,RARB,SERTAD2,WNT10B,RELA,MECP2,NPAS4,ARNTL,AHR,MSX1,ZMIZ1,VEGFA,SMARCA1,NSD1,GLIS3,ONECUT2,NFIX,ARNT,LIF,TNFRSF1A,BCL11B,NFAT5,RUNX1,NFATC3,PLAGL2,KLF6,KLF12,IKZF1,MAFB,KLF13,CREB1,IGF1,CREB5,ISL1,ATXN1,HDAC4,SP1,ETS1,PBX1,PBX2,KLF4,NFIA,NFIB	961	416	13588	1.69945	0.570105	0.0178016	0.501437
sc_12	mmu-miR-29a	mmu-miR-29a	GOTERM_BP_FAT	GO:0031328~positive regulation of cellular biosynthetic process	62	0.915535	0.000305346	TBX20,CASK,FOXO3,GLI3,CBFB,FOS,EPC1,NOD2,MLL5,IFNG,RARB,CCNA2,SERTAD2,WNT10B,RELA,MECP2,ARNTL,NPAS4,IL21,AHR,MSX1,ZMIZ1,VEGFA,SMARCA1,NSD1,GLIS3,ING2,GLIS2,ONECUT2,NFIX,ARNT,LIF,TNFRSF1A,BCL11B,POU2F2,NFAT5,PTX3,RUNX1,NFATC3,ING1,ETV4,PLAGL2,KLF6,IKZF1,KLF12,MAFB,KLF13,CREB1,IGF1,CREB5,ISL1,ATXN1,HDAC4,SP1,ETS1,EBF1,PBX1,KLF2,PBX2,NFIA,KLF4,NFIB	961	552	13588	1.58813	0.60324	0.0190745	0.548948
sc_12	mmu-miR-29a	mmu-miR-29a	GOTERM_BP_FAT	GO:0007242~intracellular signaling cascade	93	1.3733	0.000305358	NDST1,ADCY7,SYNJ1,ADCY6,CSPG4,ITSN1,RBM9,DAXX,CDC42,NOD2,AGTR2,MLL5,DAB1,ARHGAP5,TIAM1,GAB1,ACOT11,IFNG,RALA,RAB6B,TLK1,TLK2,MAPKBP1,MAP2K6,SHC4,ZFP36,RET,STMN2,BAIAP2,ARHGEF5,PSD3,SOCS7,ARHGEF12,RND3,MAP4K4,SS18,CCND1,RND1,UBR5,HTR7,DEF8,RAB14,ASB1,RAB15,MAPK8,RAB12,ASB3,GNAS,UNC13B,RAPGEFL1,NKIRAS2,ARL4A,CALCR,ING4,RALGPS1,CNIH,MRAS,MAP4K2,RAB40C,ASB11,AKAP13,ARF5,ARFGEF2,LIF,ERCC6,KRAS,DGKD,PL…	961	915	13588	1.43712	0.603255	0.0186897	0.548971
sc_12	mmu-miR-29a	mmu-miR-29a	GOTERM_BP_FAT	GO:0010557~positive regulation of macromolecule biosynthetic process	60	0.886001	0.000317711	TBX20,CASK,FOXO3,GLI3,CBFB,FOS,EPC1,MLL5,IFNG,RARB,CCNA2,SERTAD2,WNT10B,RELA,MECP2,ARNTL,NPAS4,IL21,AHR,MSX1,ZMIZ1,VEGFA,SMARCA1,NSD1,GLIS3,ING2,GLIS2,ONECUT2,NFIX,ARNT,LIF,TNFRSF1A,BCL11B,POU2F2,NFAT5,RUNX1,NFATC3,ING1,ETV4,PLAGL2,KLF6,IKZF1,KLF12,MAFB,KLF13,CREB1,IGF1,CREB5,ISL1,ATXN1,HDAC4,SP1,ETS1,EBF1,PBX1,KLF2,PBX2,NFIA,KLF4,NFIB	961	530	13588	1.60069	0.61782	0.0190534	0.571118
sc_12	mmu-miR-29a	mmu-miR-29a	GOTERM_BP_FAT	GO:0051254~positive regulation of RNA metabolic process	50	0.738334	0.000329985	TBX20,CASK,FOXO3,CBFB,FOS,EPC1,MLL5,IFNG,RARB,SERTAD2,WNT10B,RELA,MECP2,NPAS4,ARNTL,AHR,MSX1,ZMIZ1,VEGFA,SMARCA1,NSD1,GLIS3,ONECUT2,NFIX,ARNT,LIF,TNFRSF1A,BCL11B,NFAT5,RUNX1,NFATC3,PLAGL2,KLF6,KLF12,IKZF1,MAFB,KLF13,CREB1,IGF1,CREB5,ISL1,ATXN1,HDAC4,SP1,ETS1,PBX1,PBX2,KLF4,NFIA,NFIB	961	419	13588	1.68728	0.631763	0.0193982	0.59312
sc_12	mmu-miR-29a	mmu-miR-29a	GOTERM_BP_FAT	GO:0009891~positive regulation of biosynthetic process	62	0.915535	0.000388696	TBX20,CASK,FOXO3,GLI3,CBFB,FOS,EPC1,NOD2,MLL5,IFNG,RARB,CCNA2,SERTAD2,WNT10B,RELA,MECP2,ARNTL,NPAS4,IL21,AHR,MSX1,ZMIZ1,VEGFA,SMARCA1,NSD1,GLIS3,ING2,GLIS2,ONECUT2,NFIX,ARNT,LIF,TNFRSF1A,BCL11B,POU2F2,NFAT5,PTX3,RUNX1,NFATC3,ING1,ETV4,PLAGL2,KLF6,IKZF1,KLF12,MAFB,KLF13,CREB1,IGF1,CREB5,ISL1,ATXN1,HDAC4,SP1,ETS1,EBF1,PBX1,KLF2,PBX2,NFIA,KLF4,NFIB	961	557	13588	1.57387	0.69174	0.0223769	0.6983
sc_12	mmu-miR-29a	mmu-miR-29a	GOTERM_BP_FAT	GO:0018904~organic ether metabolic process	12	0.1772	0.000413322	LPL,GPX1,G6PC,DGKD,ABHD5,APOA5,INSIG1,DGKK,DGKH,CDS1,SIRT1,PTPN11	961	48	13588	3.53486	0.713892	0.0233345	0.742385
sc_12	mmu-miR-29a	mmu-miR-29a	GOTERM_BP_FAT	GO:0030199~collagen fibril organization	8	0.118133	0.000414796	ATP7A,COL3A1,COL2A1,LOX,COL11A1,SERPINH1,COL5A2,COL5A1	961	21	13588	5.38645	0.715166	0.0229881	0.745023
sc_12	mmu-miR-29a	mmu-miR-29a	GOTERM_BP_FAT	GO:0051276~chromosome organization	48	0.708801	0.000485439	MORF4L1,ING4,ING2,BLM,HP1BP3,MORF4L2,CBX4,HAT1,CBX2,NAP1L3,CPEB1,CBX1,CBX6,CBX5,EPC1,CHD9,TSPYL3,MLL5,PBRM1,TLK1,TLK2,MYST2,DNMT3B,TERF2,RTEL1,SETDB1,DNMT3A,SHPRH,IKZF1,NASP,RCOR1,MECP2,BANP,UBN1,SIRT1,SUV420H2,HDAC4,SMARCE1,HDAC1,BCORL1,WHSC1L1,BRE,PHF21A,SETD8,SMARCA1,NSD1,RERE,SUV420H1	961	404	13588	1.67993	0.770024	0.0263694	0.871383
sc_12	mmu-miR-29a	mmu-miR-29a	GOTERM_BP_FAT	GO:0033554~cellular response to stress	48	0.708801	0.000485439	MORF4L1,ING4,PXDN,BLM,MORF4L2,SNCA,RRM2B,FOXO3,TTC5,OBFC2A,GPX1,ERCC6,XYLT1,IFNG,GAB1,PARG,TLK1,TLK2,MAPKBP1,TCFEC,ERCC4,TERF2,RTEL1,ANGPTL4,SGK1,SHPRH,ATG9A,MAPK10,SIRT1,BRCA1,GTF2H1,PTPN11,ATP7A,ATRX,CCND1,CDKN1A,DCLRE1B,BTG2,BBC3,UBR5,SFPQ,GSK3B,BRE,ERN1,TDG,MAPK8,PPP1R15B,REV3L	961	404	13588	1.67993	0.770024	0.0263694	0.871383
sc_12	mmu-miR-29a	mmu-miR-29a	GOTERM_BP_FAT	GO:0032989~cellular component morphogenesis	43	0.634968	0.000537849	SHROOM2,LIMS1,ENAH,SHROOM4,COX10,ONECUT2,EPHB3,GLI3,ITGB1,TGFB2,NRCAM,BAK1,CDC42,MACF1,ROBO1,DMD,BCL11B,LMTK2,PAFAH1B1,SEMA3A,DCX,ETV4,CREB1,RPGRIP1L,EOMES,DPYSL5,LMX1A,ISL1,STK4,GAS7,PTPN11,ATP7A,4930506M07RIK,SS18,P2RX7,SEMA4F,PRICKLE2,EFNA5,ANTXR1,APBB2,PMP22,CHL1,GFRA3	961	351	13588	1.73218	0.803778	0.0286617	0.965031
sc_12	mmu-miR-29a	mmu-miR-29a	GOTERM_BP_FAT	GO:0010604~positive regulation of macromolecule metabolic process	67	0.989368	0.000862149	TBX21,TBX20,CASK,FOXO3,GLI3,CBFB,FOS,EPC1,ZFP91,NOD2,MLL5,IFNG,RARB,CCNA2,SERTAD2,WNT10B,RELA,MECP2,ARNTL,NPAS4,IL21,AHR,MSX1,ZMIZ1,VEGFA,SMARCA1,NSD1,GLIS3,ING2,GLIS2,ONECUT2,NFIX,ARNT,LIF,TNFRSF1A,AHRR,BCL11B,POU2F2,NFAT5,RUNX1,NFATC3,ING1,ETV4,TERF2,PLAGL2,KLF6,IKZF1,KLF12,MAFB,KLF13,CREB1,IGF1,CREB5,ISL1,ATXN1,HDAC4,P2RX7,SP1,ETS1,EBF1,BRE,PBX1,KLF2,PBX2,NFIA,KLF4,NFIB	961	633	13588	1.49659	0.926528	0.0447712	1.54265
sc_12	mmu-miR-29a	mmu-miR-29a	GOTERM_BP_FAT	GO:0060325~face morphogenesis	6	0.0886001	0.000906855	SCHIP1,PDGFRA,COL1A1,ASPH,MMP2,PLEKHA1	961	12	13588	7.06972	0.935835	0.0462464	1.62202
sc_12	mmu-miR-29a	mmu-miR-29a	GOTERM_BP_FAT	GO:0032990~cell part morphogenesis	29	0.428234	0.000989444	ENAH,COX10,ONECUT2,EPHB3,GLI3,TGFB2,NRCAM,BAK1,ROBO1,DMD,BCL11B,LMTK2,SEMA3A,DCX,ETV4,CREB1,DPYSL5,RPGRIP1L,LMX1A,ISL1,GAS7,PTPN11,ATP7A,4930506M07RIK,SEMA4F,EFNA5,APBB2,CHL1,GFRA3	961	212	13588	1.93417	0.95004	0.0495205	1.7685
sc_12	mmu-miR-29a	mmu-miR-29a	GOTERM_BP_FAT	GO:0000902~cell morphogenesis	38	0.561134	0.00111107	SHROOM2,ENAH,LIMS1,SHROOM4,ONECUT2,EPHB3,GLI3,TGFB2,NRCAM,CDC42,MACF1,ROBO1,DMD,BCL11B,LMTK2,SEMA3A,DCX,ETV4,CREB1,RPGRIP1L,EOMES,DPYSL5,LMX1A,ISL1,STK4,GAS7,PTPN11,ATP7A,4930506M07RIK,SS18,P2RX7,SEMA4F,PRICKLE2,EFNA5,ANTXR1,APBB2,CHL1,GFRA3	961	309	13588	1.73883	0.965441	0.054541	1.98384
sc_12	mmu-miR-29a	mmu-miR-29a	GOTERM_BP_FAT	GO:0007411~axon guidance	17	0.251034	0.00133068	ENAH,DPYSL5,LMX1A,ISL1,EPHB3,GLI3,TGFB2,NRCAM,SEMA4F,ROBO1,LMTK2,EFNA5,SEMA3A,APBB2,CHL1,ETV4,GFRA3	961	98	13588	2.45276	0.982237	0.0639404	2.37153
sc_12	mmu-miR-29a	mmu-miR-29a	GOTERM_BP_FAT	GO:0048812~neuron projection morphogenesis	25	0.369167	0.0014221	ENAH,EPHB3,GLI3,TGFB2,NRCAM,ROBO1,BCL11B,DMD,LMTK2,SEMA3A,DCX,ETV4,CREB1,DPYSL5,LMX1A,ISL1,GAS7,PTPN11,ATP7A,4930506M07RIK,SEMA4F,EFNA5,APBB2,CHL1,GFRA3	961	176	13588	2.00844	0.986536	0.0671213	2.5325
sc_12	mmu-miR-29a	mmu-miR-29a	GOTERM_BP_FAT	GO:0001501~skeletal system development	35	0.516834	0.00183148	IBSP,SCHIP1,NDST1,PDLIM7,HEXA,COL2A1,GLI3,MMP2,CBFB,TGFB2,COL9A1,INSIG1,PRKRA,HOXA10,RUNX1,COL11A1,DMP1,HSPG2,IGF1,COL5A2,ATP7A,HDAC4,P2RX7,MSX1,SP1,PDGFRA,PDGFRB,SORT1,MAPK8,PBX1,GNAS,COL1A1,CHRD,BMPR1A,PLEKHA1	961	285	13588	1.73642	0.996109	0.0843116	3.25023
sc_12	mmu-miR-29a	mmu-miR-29a	GOTERM_BP_FAT	GO:0010171~body morphogenesis	7	0.103367	0.00200725	SCHIP1,PDGFRA,GNAS,COL1A1,ASPH,MMP2,PLEKHA1	961	20	13588	4.9488	0.997717	0.0906563	3.55685
sc_12	mmu-miR-29a	mmu-miR-29a	GOTERM_BP_FAT	GO:0060323~head morphogenesis	6	0.0886001	0.00203498	SCHIP1,PDGFRA,COL1A1,ASPH,MMP2,PLEKHA1	961	14	13588	6.05976	0.997901	0.0905032	3.60513
sc_12	mmu-miR-29a	mmu-miR-29a	GOTERM_BP_FAT	GO:0048858~cell projection morphogenesis	27	0.398701	0.00213365	ENAH,ONECUT2,EPHB3,GLI3,TGFB2,NRCAM,ROBO1,DMD,BCL11B,LMTK2,SEMA3A,DCX,ETV4,CREB1,DPYSL5,RPGRIP1L,LMX1A,ISL1,GAS7,PTPN11,ATP7A,4930506M07RIK,SEMA4F,EFNA5,APBB2,CHL1,GFRA3	961	202	13588	1.88992	0.998444	0.093316	3.77677
sc_12	mmu-miR-29a	mmu-miR-29a	GOTERM_BP_FAT	GO:0016311~dephosphorylation	21	0.3101	0.0021402	PTPRK,PTPRD,SYNJ1,DUSP22,PTPRT,PPP1CC,PTEN,PPP1CB,PTPN11,DUSP18,PPM1D,G6PC,DUSP2,PPM1E,SBF2,PPP2CA,PTP4A1,PPM1H,PPP3CB,MTMR4,INPP5A	961	141	13588	2.10587	0.998474	0.0922587	3.78816
sc_12	mmu-miR-29a	mmu-miR-29a	GOTERM_BP_FAT	GO:0051050~positive regulation of transport	20	0.295334	0.00230309	STX1A,SGK1,CREB1,SNCA,GLI3,LDLRAP1,TNFRSF4,PTPN11,BAK1,P2RX7,SLC1A2,NOD2,GSK3B,IFNG,PTX3,EDA,HTR2C,AKT3,SCAMP5,HIP1	961	132	13588	2.14234	0.999069	0.0975478	4.07086
sc_12	mmu-miR-29a	mmu-miR-29a	GOTERM_BP_FAT	GO:0051240~positive regulation of multicellular organismal process	23	0.339634	0.00250828	POLR3F,IKZF1,CREB1,SLC6A3,SNCA,MECP2,CD276,PEX5,CX3CL1,IL21,TPM1,TGFB2,IFNAR1,LAMA2,NOD2,P2RX7,IFNG,NTRK2,HEY2,MC4R,LGI1,HTR2C,GPAM	961	163	13588	1.99514	0.999501	0.104323	4.42585
sc_12	mmu-miR-29a	mmu-miR-29a	GOTERM_BP_FAT	GO:0045944~positive regulation of transcription from RNA polymerase II promoter	41	0.605434	0.00262261	GLIS3,ONECUT2,CASK,NFIX,FOXO3,CBFB,ARNT,LIF,FOS,TNFRSF1A,EPC1,BCL11B,NFAT5,RARB,RUNX1,NFATC3,PLAGL2,KLF6,WNT10B,IKZF1,KLF12,MAFB,KLF13,CREB1,IGF1,ARNTL,NPAS4,ISL1,AHR,ATXN1,HDAC4,MSX1,SP1,ETS1,ZMIZ1,VEGFA,PBX1,PBX2,NFIA,KLF4,NFIB	961	358	13588	1.61932	0.999647	0.107348	4.62312
sc_12	mmu-miR-29a	mmu-miR-29a	GOTERM_BP_FAT	GO:0060322~head development	7	0.103367	0.00264423	SCHIP1,PGAP1,PDGFRA,COL1A1,ASPH,MMP2,PLEKHA1	961	21	13588	4.71315	0.999669	0.106745	4.66037
sc_12	mmu-miR-29a	mmu-miR-29a	KEGG_PATHWAY	mmu04510:Focal adhesion	46	0.679268	2.99788e-13	IBSP,CAV2,PDGFB,PDGFA,COL3A1,ITGA11,COL2A1,PTEN,ITGB1,SRC,VCL,IGF1R,CDC42,ARHGAP5,PDGFC,PIK3R3,COL11A1,AKT3,PIK3R1,SHC4,COL4A4,COL4A2,COL4A1,IGF1,MAPK10,COL5A3,PPP1CC,COL5A2,PPP1CB,COL4A6,COL5A1,LAMA2,ITGA9,CCND1,ITGA6,ITGA5,CCND2,GSK3B,ITGA8,VEGFA,COL1A2,PDGFRA,PDGFRB,MAPK8,LAMC1,COL1A1	398	198	5738	3.34942	4.67626e-11	4.67626e-11	3.60389e-10
sc_12	mmu-miR-29a	mmu-miR-29a	KEGG_PATHWAY	mmu04512:ECM-receptor interaction	23	0.339634	2.30362e-08	COL4A4,IBSP,COL4A2,COL4A1,COL3A1,DAG1,ITGA11,COL2A1,COL5A3,ITGB1,COL5A2,COL4A6,SDC2,COL5A1,LAMA2,ITGA9,ITGA6,ITGA5,ITGA8,COL1A2,COL1A1,LAMC1,COL11A1	398	83	5738	3.9951	3.59364e-06	1.79682e-06	2.76956e-05
sc_12	mmu-miR-29a	mmu-miR-29a	KEGG_PATHWAY	mmu05200:Pathways in cancer	51	0.753101	2.98597e-08	PPARD,PDGFB,PDGFA,NFKB2,GLI3,MMP2,PTEN,TGFB2,CDC42,FOS,RALA,RARB,AKT3,RET,WNT10B,RELA,CDK6,STK4,CCND1,NCOA4,VEGFA,PDGFRA,PDGFRB,MAPK8,PIAS2,LAMC1,ITGB1,ARNT,IGF1R,KRAS,FASL,RUNX1,PIK3R3,PIK3R1,TRAF4,TRAF3,COL4A4,COL4A2,COL4A1,IGF1,MAPK10,FZD5,APPL1,COL4A6,WNT2B,LAMA2,NRAS,CDKN1A,HDAC1,ITGA6,GSK3B	398	323	5738	2.27638	4.6581e-06	1.5527e-06	3.58993e-05
sc_12	mmu-miR-29a	mmu-miR-29a	KEGG_PATHWAY	mmu05214:Glioma	19	0.280567	1.6783e-07	PDGFB,PDGFA,CAMK2G,IGF1,CDK6,PTEN,IGF1R,NRAS,CCND1,CDKN1A,KRAS,CAMK2D,PDGFRA,CALM3,PDGFRB,PIK3R3,AKT3,PIK3R1,SHC4	398	64	5738	4.28007	2.61811e-05	6.54535e-06	0.000201776
sc_12	mmu-miR-29a	mmu-miR-29a	KEGG_PATHWAY	mmu04722:Neurotrophin signaling pathway	26	0.383934	2.0816e-06	CAMK2G,FOXO3,CDC42,KRAS,GAB1,CAMK2D,FASL,SH2B1,PIK3R3,PIK3R1,AKT3,SHC4,RELA,MAPK10,YWHAE,PTPN11,RPS6KA6,NRAS,RPS6KA3,YWHAG,RPS6KA2,GSK3B,NTRK2,SORT1,CALM3,MAPK8	398	130	5738	2.88342	0.000324677	6.49438e-05	0.0025026
sc_12	mmu-miR-29a	mmu-miR-29a	KEGG_PATHWAY	mmu05215:Prostate cancer	20	0.295334	8.77605e-06	PDGFB,PDGFA,CREB1,RELA,IGF1,CREB5,PTEN,INSRR,NRAS,IGF1R,CCND1,CDKN1A,KRAS,GSK3B,PDGFRA,PDGFRB,PDGFC,PIK3R3,AKT3,PIK3R1	398	90	5738	3.2038	0.00136813	0.000228152	0.0105506
sc_12	mmu-miR-29a	mmu-miR-29a	KEGG_PATHWAY	mmu05222:Small cell lung cancer	19	0.280567	1.44793e-05	COL4A4,COL4A2,COL4A1,RELA,CDK6,PTEN,ITGB1,COL4A6,LAMA2,CCND1,ITGA6,PIAS2,RARB,LAMC1,PIK3R3,AKT3,PIK3R1,TRAF4,TRAF3	398	85	5738	3.22264	0.00225623	0.000322631	0.0174065
sc_12	mmu-miR-29a	mmu-miR-29a	KEGG_PATHWAY	mmu05218:Melanoma	16	0.236267	7.72749e-05	PDGFB,PDGFA,IGF1,CDK6,PTEN,IGF1R,NRAS,CCND1,CDKN1A,KRAS,PDGFRA,PDGFRB,PDGFC,PIK3R3,AKT3,PIK3R1	398	71	5738	3.24892	0.011983	0.00150578	0.0928653
sc_12	mmu-miR-29a	mmu-miR-29a	KEGG_PATHWAY	mmu04914:Progesterone-mediated oocyte maturation	17	0.251034	0.000190867	ANAPC1,ADCY7,ADCY6,IGF1,MAPK10,CPEB1,CDC27,IGF1R,RPS6KA6,RPS6KA3,KRAS,RPS6KA2,MAPK8,PIK3R3,CCNA2,AKT3,PIK3R1	398	85	5738	2.88342	0.0293391	0.00330321	0.229231
sc_12	mmu-miR-29a	mmu-miR-29a	KEGG_PATHWAY	mmu04360:Axon guidance	22	0.324867	0.000221673	PLXNA1,DPYSL5,DPYSL2,EPHB3,ARHGEF12,EPHA1,ITGB1,CDC42,NRAS,KRAS,RND1,SEMA4F,ROBO1,GSK3B,PPP3CB,NFAT5,SRGAP3,EFNA5,NFATC4,SEMA3A,NFATC3,SRGAP2	398	131	5738	2.42119	0.0339937	0.00345251	0.266185
sc_12	mmu-miR-29a	mmu-miR-29a	KEGG_PATHWAY	mmu04012:ErbB signaling pathway	17	0.251034	0.000252782	CAMK2G,MAP2K4,MAPK10,SRC,NRAS,CDKN1A,KRAS,GSK3B,GAB1,CAMK2D,HBEGF,MAPK8,PIK3R3,ABL2,AKT3,PIK3R1,SHC4	398	87	5738	2.81713	0.0386714	0.00357895	0.303488
sc_12	mmu-miR-29a	mmu-miR-29a	KEGG_PATHWAY	mmu04010:MAPK signaling pathway	35	0.516834	0.000287031	PDGFB,PDGFA,MRAS,MAP4K2,NFKB2,GNG12,DAXX,TGFB2,FOS,CDC42,TNFRSF1A,KRAS,RASGRP1,PPP3CB,FASL,NFATC4,AKT3,MAP2K6,HSPA8,RELA,MAP2K4,CACNG4,MAPK10,STK4,NRAS,MAP4K4,RPS6KA6,RPS6KA3,DUSP2,RPS6KA2,ARRB1,NTRK2,PDGFRA,PDGFRB,MAPK8	398	265	5738	1.90414	0.0437952	0.00372498	0.344541
sc_12	mmu-miR-29a	mmu-miR-29a	KEGG_PATHWAY	mmu04114:Oocyte meiosis	20	0.295334	0.000295332	ANAPC1,ADCY7,PPP2R5A,CAMK2G,ADCY6,IGF1,CPEB1,PPP1CC,YWHAE,CDC27,PPP1CB,RPS6KA6,IGF1R,RPS6KA3,YWHAG,RPS6KA2,PPP2CA,PPP3CB,CAMK2D,CALM3	398	115	5738	2.50732	0.0450331	0.00353824	0.35449
sc_12	mmu-miR-29a	mmu-miR-29a	KEGG_PATHWAY	mmu05414:Dilated cardiomyopathy	17	0.251034	0.000488583	SLC8A1,ADCY7,ADCY6,ITGA11,DAG1,CACNG4,IGF1,ITGB1,TPM1,TGFB2,LAMA2,ITGA9,ITGA6,ITGA5,DMD,ITGA8,GNAS	398	92	5738	2.66403	0.0734039	0.00543074	0.585826
sc_12	mmu-miR-29a	mmu-miR-29a	KEGG_PATHWAY	mmu04310:Wnt signaling pathway	23	0.339634	0.000521366	WNT10B,PPARD,PPP2R5A,CAMK2G,MAPK10,FZD5,DAAM1,WNT2B,CTNNBIP1,CCND1,CCND2,PPP2CA,GSK3B,SFRP4,PRICKLE2,PPP3CB,CAMK2D,NFAT5,LRP6,FRAT2,MAPK8,NFATC4,NFATC3	398	149	5738	2.22546	0.0781329	0.00540894	0.625021
sc_12	mmu-miR-29a	mmu-miR-29a	KEGG_PATHWAY	mmu05211:Renal cell carcinoma	14	0.206734	0.000862068	PDGFB,PDGFA,TGFB2,ARNT,PTPN11,CDC42,NRAS,KRAS,ETS1,VEGFA,GAB1,PIK3R3,AKT3,PIK3R1	398	70	5738	2.88342	0.125883	0.00837353	1.03152
sc_12	mmu-miR-29a	mmu-miR-29a	KEGG_PATHWAY	mmu05410:Hypertrophic cardiomyopathy (HCM)	15	0.2215	0.00166602	SLC8A1,PRKAB2,ITGA11,DAG1,CACNG4,IGF1,ITGB1,TPM1,TGFB2,LAMA2,ITGA9,ITGA6,ITGA5,ITGA8,DMD	398	84	5738	2.57448	0.229038	0.0151845	1.98471
sc_12	mmu-miR-29a	mmu-miR-29a	KEGG_PATHWAY	mmu05220:Chronic myeloid leukemia	14	0.206734	0.00189846	RELA,CDK6,TGFB2,PTPN11,NRAS,CDKN1A,CCND1,KRAS,HDAC1,RUNX1,PIK3R3,AKT3,PIK3R1,SHC4	398	76	5738	2.65578	0.256541	0.0163341	2.25872
sc_12	mmu-miR-29a	mmu-miR-29a	KEGG_PATHWAY	mmu05210:Colorectal cancer	15	0.2215	0.00209882	MAPK10,APPL1,FZD5,TGFB2,FOS,IGF1R,CCND1,KRAS,GSK3B,PDGFRA,PDGFRB,MAPK8,PIK3R3,AKT3,PIK3R1	398	86	5738	2.51461	0.279464	0.0171026	2.49435
sc_12	mmu-miR-29a	mmu-miR-29a	KEGG_PATHWAY	mmu04540:Gap junction	15	0.2215	0.00209882	TUBB2B,PDGFB,ADCY7,TUBB2A,PDGFA,ADCY6,PRKG1,SRC,NRAS,KRAS,PDGFRA,PDGFRB,PDGFC,GNAS,HTR2C	398	86	5738	2.51461	0.279464	0.0171026	2.49435
sc_12	mmu-miR-29a	mmu-miR-29a	KEGG_PATHWAY	mmu04912:GnRH signaling pathway	16	0.236267	0.0024902	ADCY7,CAMK2G,MAP2K4,ADCY6,MAPK10,MMP2,SRC,NRAS,CDC42,KRAS,CAMK2D,HBEGF,CALM3,MAPK8,GNAS,MAP2K6	398	97	5738	2.37808	0.322235	0.0192599	2.95313
sc_12	mmu-miR-29a	mmu-miR-29a	KEGG_PATHWAY	mmu05212:Pancreatic cancer	13	0.191967	0.00350869	RELA,CDK6,MAPK10,TGFB2,CDC42,CCND1,KRAS,VEGFA,RALA,MAPK8,PIK3R3,AKT3,PIK3R1	398	72	5738	2.60308	0.422079	0.0257724	4.13775
sc_12	mmu-miR-29a	mmu-miR-29a	KEGG_PATHWAY	mmu04810:Regulation of actin cytoskeleton	27	0.398701	0.00389917	ENAH,PDGFB,PDGFA,MRAS,ITGA11,GNG12,ITGB1,VCL,INSRR,CDC42,KRAS,TIAM1,PDGFC,PIK3R3,PIK3R1,BAIAP2,PPP1CC,ARHGEF12,PPP1CB,ITGA9,NRAS,ITGA6,ITGA5,ITGA8,CHRM1,PDGFRA,PDGFRB	398	217	5738	1.79383	0.456355	0.0273225	4.5884
sc_12	mmu-miR-29a	mmu-miR-29a	KEGG_PATHWAY	mmu05223:Non-small cell lung cancer	10	0.147667	0.0108886	NRAS,CCND1,KRAS,CDK6,FOXO3,RARB,PIK3R3,STK4,PIK3R1,AKT3	398	54	5738	2.66983	0.81876	0.0715678	12.3332
sc_12	mmu-miR-29a	mmu-miR-29a	KEGG_PATHWAY	mmu04370:VEGF signaling pathway	12	0.1772	0.0146451	CDC42,NRAS,KRAS,VEGFA,PPP3CB,NFAT5,NFATC4,PIK3R3,NFATC3,PIK3R1,SRC,AKT3	398	76	5738	2.27638	0.899894	0.0914423	16.2534
sc_12	mmu-miR-29a	mmu-miR-29a	KEGG_PATHWAY	mmu04660:T cell receptor signaling pathway	16	0.236267	0.0154256	RELA,NRAS,CDC42,FOS,KRAS,RASGRP1,ICOS,GSK3B,IFNG,PPP3CB,NFAT5,NFATC4,PIK3R3,NFATC3,AKT3,PIK3R1	398	118	5738	1.95486	0.911535	0.0924494	17.0475
sc_12	mmu-miR-29b	mmu-miR-29b	GOTERM_BP_FAT	GO:0045449~regulation of transcription	258	3.47709	3.72336e-12	MED22,ZFP91,EPC1,MED26,PHTF2,IFNG,PATZ1,TIGD5,RARB,CCNA2,L3MBTL4,WNT10B,YY1,RCOR1,ZHX1,MECP2,EOMES,ZHX3,HNF4G,SUV420H2,MSX1,VEGFA,PIAS2,PRDM2,LRCH4,SUV420H1,FUS,MYBL2,MYT1,LIF,AHRR,HEXIM2,DMD,HOXA10,PBRM1,TCF4,DNMT3B,HIP1,PLAGL2,PLAG1,NKRF,DNMT3A,KLF6,ZBTB46,KLF12,IKZF1,KLF13,SMAD6,ASXL1,ZBTB41,RYBP,SKI,ZFP606,ZBTB43,RNF4,ETS1,JAZF1,KLF2,NCOR2,KLF4,RERE,BACH1,HLF,PPARD,ZFP46,ELF2,BACH2,TBX21,TBX2…	1059	2227	13588	1.48648	1.17621e-08	1.17621e-08	6.74311e-09
sc_12	mmu-miR-29b	mmu-miR-29b	GOTERM_BP_FAT	GO:0006350~transcription	209	2.81671	1.88166e-10	MED22,ZFP91,EPC1,MED26,PHTF2,RARB,YY1,RCOR1,ZHX1,EOMES,MECP2,ZHX3,HNF4G,SUV420H2,MSX1,PIAS2,SUV420H1,MYBL2,MYT1,AHRR,HEXIM2,HOXA10,PBRM1,TCF4,HIP1,NKRF,PLAG1,DNMT3A,KLF6,ZBTB46,KLF12,IKZF1,KLF13,SMAD6,ASXL1,ZBTB41,RYBP,ZFP606,ZBTB43,RNF4,ETS1,JAZF1,KLF2,RERE,KLF4,NCOR2,BACH1,HLF,PPARD,ZFP46,ELF2,BACH2,TBX21,TBX20,NFKB2,GLI3,ZFP238,ZFP354A,SERTAD2,AW146154,SPEN,MXD1,GTF2H1,MXD4,BRWD1,TAF13,FOXC1,N…	1059	1772	13588	1.51336	5.94415e-07	2.97207e-07	3.40773e-07
sc_12	mmu-miR-29b	mmu-miR-29b	GOTERM_BP_FAT	GO:0006357~regulation of transcription from RNA polymerase II promoter	90	1.21294	6.64717e-09	PPARD,ELF2,CBX4,TGFB3,FOXO1,CASK,CBX2,FOXO3,MED22,CBFB,EPC1,FOS,PAX9,MED26,HEY2,ZFP238,RARB,ELP3,WNT10B,TCFAP2B,ARNTL,SPEN,NPAS4,AHR,CTNNBIP1,BRWD1,MSX1,ZMIZ1,VEGFA,FOXC1,NSD1,FUS,GLIS3,GLIS2,ONECUT2,ELK1,NFIX,MEIS1,ARNT,MED12L,LIF,TNFRSF1A,AHRR,BCL11B,NFAT5,TEF,GM608,PER1,PER3,TCF4,RUNX1,NFATC3,ETV3,PLAGL2,TXNIP,DNMT3A,KLF6,IKZF1,KLF12,MAFB,JARID2,RFX5,KLF13,CREB1,RYBP,IGF1,SKI,WWTR1,ISL1,SIRT1,…	1059	616	13588	1.87466	2.09982e-05	6.99945e-06	1.20382e-05
sc_12	mmu-miR-29b	mmu-miR-29b	GOTERM_BP_FAT	GO:0006928~cell motion	60	0.808625	6.39156e-08	SCHIP1,PPARD,ENAH,PDGFB,4921509C19RIK,CSPG4,PEX5,PRKG1,GLI3,PTEN,TGFB2,NRCAM,GPX1,EDNRB,DAB1,ROBO1,IFNG,POU4F1,ROBO2,SEMA3A,RET,CCDC88A,NAV1,SEMA4F,VEGFA,EFNA5,FOXC1,LAMC1,CHL1,GAP43,DCC,SHROOM2,ITGA11,CX3CL1,EPHB3,ITGB1,SRC,4932415M13RIK,MACF1,LMTK2,PAFAH1B1,SH2B1,PAFAH1B2,DCX,ETV4,DCLK1,PLAT,ITGA1,DPYSL5,LMX1A,ISL1,YWHAE,SEMA6A,ITGA6,LRP6,HBEGF,AMOT,NEUROD4,APBB2,GFRA3	1059	367	13588	2.09771	0.000201889	5.04761e-05	0.000115753
sc_12	mmu-miR-29b	mmu-miR-29b	GOTERM_BP_FAT	GO:0043062~extracellular structure organization	33	0.444744	1.06045e-07	IBSP,CADM1,ELN,COL3A1,COL2A1,NFKB2,SERPINH1,APLP2,TGFB2,LOX,COL11A1,MYO6,NRXN3,ADAMTS20,DMP1,MECP2,HSPG2,CCDC80,KY,NLGN3,COL5A3,COL5A2,COL5A1,COL4A6,ATP7A,COL19A1,DRP2,ITGA8,PDGFRA,FOXC1,LAMC1,APBB2,LRP4	1059	149	13588	2.84176	0.00033494	6.6997e-05	0.00019205
sc_12	mmu-miR-29b	mmu-miR-29b	GOTERM_BP_FAT	GO:0045941~positive regulation of transcription	71	0.956873	1.34549e-07	TBX20,TGFB3,CASK,FOXO1,FOXO3,GLI3,CBFB,FOS,EPC1,MLL5,PAX9,IFNG,RARB,CCNA2,SERTAD2,WNT10B,TCFAP2B,RELA,MECP2,ARNTL,NPAS4,AHR,MSX1,ZMIZ1,VEGFA,FOXC1,SMARCA1,NSD1,FUS,GLIS3,ING2,GLIS2,ONECUT2,ELK1,NFIX,ARNT,LIF,TNFRSF1A,BCL11B,POU2F2,NFAT5,TEF,RUNX1,NFATC3,ING1,ETV4,MYSM1,PLAGL2,KLF6,IKZF1,KLF12,MAFB,KLF13,CREB1,IGF1,CREB5,WWTR1,ISL1,ATXN1,HDAC4,SP1,ETS1,EBF1,IRF1,PBX1,HOXB9,KLF2,PBX2,NFIA,KLF4,NFIB	1059	475	13588	1.91789	0.000424951	7.08378e-05	0.000243673
sc_12	mmu-miR-29b	mmu-miR-29b	GOTERM_BP_FAT	GO:0051173~positive regulation of nitrogen compound metabolic process	76	1.02426	1.85945e-07	TBX21,TBX20,TGFB3,CASK,FOXO1,FOXO3,GLI3,CBFB,FOS,EPC1,MLL5,PAX9,IFNG,RARB,CCNA2,SERTAD2,WNT10B,TCFAP2B,RELA,MECP2,ARNTL,NPAS4,AHR,MSX1,ZMIZ1,VEGFA,FOXC1,SMARCA1,NSD1,FUS,GLIS3,ING2,GLIS2,ONECUT2,ELK1,NFIX,ARNT,LIF,TNFRSF1A,BCL11B,POU2F2,NFAT5,TEF,RUNX1,PTX3,NFATC3,ING1,ETV4,MYSM1,TERF2,PLAGL2,KLF6,IKZF1,KLF12,MAFB,KLF13,CREB1,IGF1,CREB5,WWTR1,ISL1,SOD2,ATXN1,HDAC4,SP1,ETS1,EBF1,IRF1,BRE,PBX1,HOXB…	1059	526	13588	1.8539	0.000587229	8.3911e-05	0.000336752
sc_12	mmu-miR-29b	mmu-miR-29b	GOTERM_BP_FAT	GO:0048666~neuron development	50	0.673854	2.2643e-07	ENAH,PRKG1,GLI3,PTEN,TGFB2,NRCAM,ZFP91,ROBO1,ROBO2,SEMA3A,SS18L1,RET,MYO6,MTAP2,MECP2,4930506M07RIK,GNAQ,SEMA4F,VEGFA,EFNA5,IGSF9,GAP43,CHL1,DCC,ONECUT2,EPHB3,LIF,DMD,BCL11B,LMTK2,DCX,RUNX1,DCLK1,ETV4,CREB1,DPYSL5,LMX1A,ISL1,GAS7,SOD2,PTPN11,ATP7A,LEP,SEMA6A,PPP1R9A,NTRK2,NEUROD4,APBB2,PBX3,GFRA3	1059	292	13588	2.19708	0.000715037	8.94076e-05	0.000410071
sc_12	mmu-miR-29b	mmu-miR-29b	GOTERM_BP_FAT	GO:0045935~positive regulation of nucleobase, nucleoside, nucleotide and nucleic acid metabolic process	74	0.997305	2.33952e-07	TBX21,TBX20,TGFB3,CASK,FOXO1,FOXO3,GLI3,CBFB,FOS,EPC1,MLL5,PAX9,IFNG,RARB,CCNA2,SERTAD2,WNT10B,TCFAP2B,RELA,MECP2,ARNTL,NPAS4,AHR,MSX1,ZMIZ1,VEGFA,FOXC1,SMARCA1,NSD1,FUS,GLIS3,ING2,GLIS2,ONECUT2,ELK1,NFIX,ARNT,LIF,TNFRSF1A,BCL11B,POU2F2,NFAT5,TEF,RUNX1,NFATC3,ING1,ETV4,MYSM1,TERF2,PLAGL2,KLF6,IKZF1,KLF12,MAFB,KLF13,CREB1,IGF1,CREB5,WWTR1,ISL1,ATXN1,HDAC4,SP1,ETS1,EBF1,IRF1,BRE,PBX1,HOXB9,KLF2,PBX…	1059	510	13588	1.86175	0.000738781	8.21138e-05	0.000423693
sc_12	mmu-miR-29b	mmu-miR-29b	GOTERM_BP_FAT	GO:0010628~positive regulation of gene expression	71	0.956873	3.82937e-07	TBX20,TGFB3,CASK,FOXO1,FOXO3,GLI3,CBFB,FOS,EPC1,MLL5,PAX9,IFNG,RARB,CCNA2,SERTAD2,WNT10B,TCFAP2B,RELA,MECP2,ARNTL,NPAS4,AHR,MSX1,ZMIZ1,VEGFA,FOXC1,SMARCA1,NSD1,FUS,GLIS3,ING2,GLIS2,ONECUT2,ELK1,NFIX,ARNT,LIF,TNFRSF1A,BCL11B,POU2F2,NFAT5,TEF,RUNX1,NFATC3,ING1,ETV4,MYSM1,PLAGL2,KLF6,IKZF1,KLF12,MAFB,KLF13,CREB1,IGF1,CREB5,WWTR1,ISL1,ATXN1,HDAC4,SP1,ETS1,EBF1,IRF1,PBX1,HOXB9,KLF2,PBX2,NFIA,KLF4,NFIB	1059	488	13588	1.8668	0.00120897	0.000120962	0.000693508
sc_12	mmu-miR-29b	mmu-miR-29b	GOTERM_BP_FAT	GO:0030900~forebrain development	34	0.458221	5.23752e-07	WNT5A,NDST1,SLC6A3,PEX5,PRKG1,GLI3,APLP2,SRC,SLC1A2,DAB1,PAFAH1B1,RARB,DCLK1,IKZF1,PGAP1,CREB1,RPGRIP1L,EOMES,LMX1A,ISL1,YWHAE,TACC1,FOXP2,ATP7A,ATRX,MSX1,HDAC1,GNAQ,ZIC5,GRLF1,CHRD,NCOR2,BMPR1A,NFIB	1059	167	13588	2.61229	0.00165316	0.000150401	0.000948525
sc_12	mmu-miR-29b	mmu-miR-29b	GOTERM_BP_FAT	GO:0030198~extracellular matrix organization	25	0.336927	5.92515e-07	IBSP,ELN,COL3A1,COL2A1,NFKB2,SERPINH1,APLP2,TGFB2,LOX,COL11A1,ADAMTS20,DMP1,CCDC80,HSPG2,COL5A3,COL5A2,COL5A1,COL4A6,ATP7A,COL19A1,ITGA8,PDGFRA,FOXC1,LAMC1,APBB2	1059	101	13588	3.17598	0.00187001	0.000155968	0.00107306
sc_12	mmu-miR-29b	mmu-miR-29b	GOTERM_BP_FAT	GO:0030030~cell projection organization	52	0.700809	6.03586e-07	ENAH,LIMA1,PDGFB,PDGFA,PRKG1,GLI3,PTEN,VCL,TGFB2,NRCAM,CDC42,ROBO1,ROBO2,SEMA3A,SS18L1,CCDC88A,MYO6,MTAP2,BAIAP2,MECP2,4930506M07RIK,SEMA4F,EFNA5,IGSF9,GAP43,CHL1,DCC,ONECUT2,EPHB3,DMD,BCL11B,LMTK2,SH2B1,DCX,DCLK1,ETV4,CREB1,RPGRIP1L,DPYSL5,LMX1A,ISL1,WWTR1,GAS7,PTPN11,ATP7A,SEMA6A,PPP1R9A,P2RX7,ITGA6,ITGA8,APBB2,GFRA3	1059	319	13588	2.09157	0.00190491	0.000146661	0.00109311
sc_12	mmu-miR-29b	mmu-miR-29b	GOTERM_BP_FAT	GO:0051252~regulation of RNA metabolic process	167	2.25067	6.06696e-07	CBX4,TGFB3,FOXO1,CASK,CBX2,FOXO3,MED22,CBX1,HOXD1,CBFB,CBX5,EPC1,MLL5,MED26,IFNG,ZFP689,PATZ1,RARB,MYST2,SS18L1,L3MBTL4,WNT10B,TCFAP2B,RELA,YY1,ZHX1,EOMES,MECP2,ZHX3,ARNTL,HNF4G,CSDA,AHR,MSX1,HOXD3,VEGFA,MGA,SMARCA1,FUS,ONECUT2,ELK1,MYT1,MEIS1,LIN28B,ARNT,MED12L,LIF,AHRR,ELK4,HOXA10,TEF,TCF4,RUNX1,DNMT3B,PLAGL2,MAFG,KLF6,DNMT3A,KLF12,IKZF1,KLF13,RFX5,MAFB,SMAD6,RYBP,SKI,2210012G02RIK,ZFP606,FOXP2…	1059	1488	13588	1.44004	0.00191472	0.000136887	0.00109874
sc_12	mmu-miR-29b	mmu-miR-29b	GOTERM_BP_FAT	GO:0045893~positive regulation of transcription, DNA-dependent	62	0.83558	1.0356e-06	TBX20,TGFB3,CASK,FOXO1,FOXO3,CBFB,FOS,EPC1,MLL5,PAX9,IFNG,RARB,SERTAD2,WNT10B,TCFAP2B,RELA,MECP2,ARNTL,NPAS4,AHR,MSX1,ZMIZ1,VEGFA,FOXC1,SMARCA1,NSD1,FUS,GLIS3,ONECUT2,ELK1,NFIX,ARNT,LIF,TNFRSF1A,BCL11B,TEF,NFAT5,RUNX1,NFATC3,MYSM1,PLAGL2,KLF6,IKZF1,KLF12,MAFB,KLF13,CREB1,IGF1,CREB5,WWTR1,ISL1,ATXN1,HDAC4,SP1,ETS1,IRF1,PBX1,HOXB9,PBX2,NFIA,KLF4,NFIB	1059	416	13588	1.91231	0.00326612	0.000218074	0.00187549
sc_12	mmu-miR-29b	mmu-miR-29b	GOTERM_BP_FAT	GO:0051254~positive regulation of RNA metabolic process	62	0.83558	1.32267e-06	TBX20,TGFB3,CASK,FOXO1,FOXO3,CBFB,FOS,EPC1,MLL5,PAX9,IFNG,RARB,SERTAD2,WNT10B,TCFAP2B,RELA,MECP2,ARNTL,NPAS4,AHR,MSX1,ZMIZ1,VEGFA,FOXC1,SMARCA1,NSD1,FUS,GLIS3,ONECUT2,ELK1,NFIX,ARNT,LIF,TNFRSF1A,BCL11B,TEF,NFAT5,RUNX1,NFATC3,MYSM1,PLAGL2,KLF6,IKZF1,KLF12,MAFB,KLF13,CREB1,IGF1,CREB5,WWTR1,ISL1,ATXN1,HDAC4,SP1,ETS1,IRF1,PBX1,HOXB9,PBX2,NFIA,KLF4,NFIB	1059	419	13588	1.89862	0.0041696	0.000261111	0.00239536
sc_12	mmu-miR-29b	mmu-miR-29b	GOTERM_BP_FAT	GO:0006355~regulation of transcription, DNA-dependent	163	2.19677	1.46513e-06	CBX4,TGFB3,FOXO1,CASK,CBX2,FOXO3,MED22,CBX1,HOXD1,CBFB,CBX5,EPC1,MLL5,MED26,IFNG,ZFP689,PATZ1,RARB,MYST2,SS18L1,L3MBTL4,WNT10B,TCFAP2B,RELA,YY1,ZHX1,EOMES,MECP2,ZHX3,ARNTL,HNF4G,CSDA,AHR,MSX1,HOXD3,VEGFA,MGA,SMARCA1,FUS,ONECUT2,ELK1,MYT1,LIN28B,MEIS1,ARNT,MED12L,LIF,AHRR,ELK4,HOXA10,TEF,TCF4,RUNX1,DNMT3B,PLAGL2,MAFG,KLF6,DNMT3A,KLF12,IKZF1,KLF13,RFX5,MAFB,SMAD6,RYBP,SKI,2210012G02RIK,ZFP606,FOXP2…	1059	1465	13588	1.42761	0.00461767	0.000272219	0.00265337
sc_12	mmu-miR-29b	mmu-miR-29b	GOTERM_BP_FAT	GO:0031328~positive regulation of cellular biosynthetic process	75	1.01078	2.45715e-06	TBX20,TGFB3,CASK,FOXO1,FOXO3,GLI3,CBFB,FOS,EPC1,NOD2,MLL5,PAX9,IFNG,RARB,CCNA2,SERTAD2,WNT10B,TCFAP2B,RELA,MECP2,ARNTL,NPAS4,IL21,AHR,MSX1,ZMIZ1,VEGFA,FOXC1,SMARCA1,NSD1,FUS,GLIS3,ING2,GLIS2,ONECUT2,ELK1,NFIX,ARNT,LIF,TNFRSF1A,BCL11B,POU2F2,NFAT5,TEF,RUNX1,PTX3,NFATC3,ING1,ETV4,MYSM1,PLAGL2,KLF6,IKZF1,KLF12,MAFB,KLF13,CREB1,IGF1,CREB5,WWTR1,ISL1,SOD2,ATXN1,HDAC4,SP1,ETS1,EBF1,IRF1,PBX1,HOXB9,KLF2…	1059	552	13588	1.74334	0.00773211	0.000431138	0.00444988
sc_12	mmu-miR-29b	mmu-miR-29b	GOTERM_BP_FAT	GO:0006793~phosphorus metabolic process	106	1.42857	2.50012e-06	NRBP1,STK38,4921509C19RIK,STK35,SNCA,CSPG4,TGFB3,CASK,PRKG1,TGFB2,CLK2,IFNG,GAB1,TLK1,INSR,MAP2K6,PTPRK,RET,CSNK1G1,PIK3CB,WNK1,MECP2,RPS6KC1,PTPRT,MARK3,CDKL2,PPP1CB,STK4,MAP4K4,PDGFRA,NEK9,CARTPT,PDGFRB,MAPK8,WNT5A,FGFR2,STK16,DUSP10,MAP4K2,EPHA10,EPHB3,SRC,4932415M13RIK,LIF,DUSP18,SBK1,SPNB2,PRKRA,LMTK2,ITK,MAP2K4,DUSP22,EPHA1,PTPN11,P2RX7,NTRK2,CDC42BPA,GRK6,ABL2,NUAK1,SYNJ1,PTEN,INSRR,CAMKK2…	1059	866	13588	1.57053	0.00786678	0.000415592	0.00452769
sc_12	mmu-miR-29b	mmu-miR-29b	GOTERM_BP_FAT	GO:0006796~phosphate metabolic process	106	1.42857	2.50012e-06	NRBP1,STK38,4921509C19RIK,STK35,SNCA,CSPG4,TGFB3,CASK,PRKG1,TGFB2,CLK2,IFNG,GAB1,TLK1,INSR,MAP2K6,PTPRK,RET,CSNK1G1,PIK3CB,WNK1,MECP2,RPS6KC1,PTPRT,MARK3,CDKL2,PPP1CB,STK4,MAP4K4,PDGFRA,NEK9,CARTPT,PDGFRB,MAPK8,WNT5A,FGFR2,STK16,DUSP10,MAP4K2,EPHA10,EPHB3,SRC,4932415M13RIK,LIF,DUSP18,SBK1,SPNB2,PRKRA,LMTK2,ITK,MAP2K4,DUSP22,EPHA1,PTPN11,P2RX7,NTRK2,CDC42BPA,GRK6,ABL2,NUAK1,SYNJ1,PTEN,INSRR,CAMKK2…	1059	866	13588	1.57053	0.00786678	0.000415592	0.00452769
sc_12	mmu-miR-29b	mmu-miR-29b	GOTERM_BP_FAT	GO:0009891~positive regulation of biosynthetic process	75	1.01078	3.42589e-06	TBX20,TGFB3,CASK,FOXO1,FOXO3,GLI3,CBFB,FOS,EPC1,NOD2,MLL5,PAX9,IFNG,RARB,CCNA2,SERTAD2,WNT10B,TCFAP2B,RELA,MECP2,ARNTL,NPAS4,IL21,AHR,MSX1,ZMIZ1,VEGFA,FOXC1,SMARCA1,NSD1,FUS,GLIS3,ING2,GLIS2,ONECUT2,ELK1,NFIX,ARNT,LIF,TNFRSF1A,BCL11B,POU2F2,NFAT5,TEF,RUNX1,PTX3,NFATC3,ING1,ETV4,MYSM1,PLAGL2,KLF6,IKZF1,KLF12,MAFB,KLF13,CREB1,IGF1,CREB5,WWTR1,ISL1,SOD2,ATXN1,HDAC4,SP1,ETS1,EBF1,IRF1,PBX1,HOXB9,KLF2…	1059	557	13588	1.72769	0.010764	0.000540973	0.0062042
sc_12	mmu-miR-29b	mmu-miR-29b	GOTERM_BP_FAT	GO:0010557~positive regulation of macromolecule biosynthetic process	72	0.97035	4.10621e-06	TBX20,TGFB3,CASK,FOXO1,FOXO3,GLI3,CBFB,FOS,EPC1,MLL5,PAX9,IFNG,RARB,CCNA2,SERTAD2,WNT10B,TCFAP2B,RELA,MECP2,ARNTL,NPAS4,IL21,AHR,MSX1,ZMIZ1,VEGFA,FOXC1,SMARCA1,NSD1,FUS,GLIS3,ING2,GLIS2,ONECUT2,ELK1,NFIX,ARNT,LIF,TNFRSF1A,BCL11B,POU2F2,NFAT5,TEF,RUNX1,NFATC3,ING1,ETV4,MYSM1,PLAGL2,KLF6,IKZF1,KLF12,MAFB,KLF13,CREB1,IGF1,CREB5,WWTR1,ISL1,ATXN1,HDAC4,SP1,ETS1,EBF1,IRF1,PBX1,HOXB9,KLF2,PBX2,NFIA,KLF4…	1059	530	13588	1.74308	0.0128878	0.000617502	0.00743621
sc_12	mmu-miR-29b	mmu-miR-29b	GOTERM_BP_FAT	GO:0031175~neuron projection development	38	0.512129	5.1496e-06	DCC,ENAH,PRKG1,EPHB3,GLI3,PTEN,TGFB2,NRCAM,ROBO1,DMD,BCL11B,LMTK2,ROBO2,SEMA3A,DCX,SS18L1,ETV4,DCLK1,MYO6,MTAP2,CREB1,MECP2,DPYSL5,LMX1A,ISL1,GAS7,PTPN11,ATP7A,SEMA6A,4930506M07RIK,PPP1R9A,SEMA4F,EFNA5,APBB2,IGSF9,GAP43,CHL1,GFRA3	1059	218	13588	2.23659	0.016136	0.000739164	0.00932566
sc_12	mmu-miR-29b	mmu-miR-29b	GOTERM_BP_FAT	GO:0030182~neuron differentiation	58	0.781671	5.31871e-06	ENAH,PEX5,PRKG1,GLI3,PTEN,TGFB2,NRCAM,CDC42,ZFP91,ROBO1,POU4F1,ROBO2,SEMA3A,SS18L1,KCNMA1,RET,MYO6,MTAP2,EOMES,MECP2,4930506M07RIK,BTG2,GNAQ,SEMA4F,VEGFA,EFNA5,SMARCA1,IGSF9,CHL1,GAP43,DCC,ONECUT2,EPHB3,LIF,DMD,BCL11B,LMTK2,RUNX1,DCX,ETV4,DCLK1,CREB1,DPYSL5,LMX1A,ISL1,GAS7,SOD2,PTPN11,ATP7A,LEP,SEMA6A,PPP1R9A,HDAC1,NTRK2,NEUROD4,APBB2,PBX3,GFRA3	1059	399	13588	1.86515	0.0166615	0.000730248	0.00963189
sc_12	mmu-miR-29b	mmu-miR-29b	GOTERM_BP_FAT	GO:0046486~glycerolipid metabolic process	27	0.363881	5.66287e-06	ABHD5,SYNJ1,ALG9,PTEN,GPX1,PIGM,PIP5KL1,SH3GLB1,DGKD,PLCH2,INSIG1,APOA5,PIGC,IP6K1,PIK3R1,LPL,PIK3CB,PGAP1,MECP2,DGKK,DGKH,CDS1,SIRT1,PIGO,PTPN11,G6PC,FABP3	1059	129	13588	2.68555	0.01773	0.0007451	0.0102551
sc_12	mmu-miR-29b	mmu-miR-29b	GOTERM_BP_FAT	GO:0010629~negative regulation of gene expression	59	0.795148	5.97462e-06	PPARD,DEDD,RBM3,DICER1,TBX20,CBX4,CBX2,CBX1,RBM9,GLI3,CBX5,EPC1,ZFP238,PATZ1,RARB,ZHX1,MECP2,ZHX3,SPEN,MXD4,PURA,CTNNBIP1,MSX1,LRCH4,NSD1,GLIS3,GLIS2,HAT1,LIN28B,TNFRSF4,AHRR,PRKRA,PER1,GM608,PER3,TCF4,TNRC6B,DNMT3B,ETV3,TXNIP,DNMT3A,IKZF1,KLF12,JARID2,RFX5,RYBP,CENPF,SKI,WWTR1,SIRT1,FOXP2,ATXN1,HDAC4,HDAC1,BNIP3L,JAZF1,PHF21A,KLF4,NCOR2	1059	410	13588	1.84641	0.0186969	0.000754671	0.0108197
sc_12	mmu-miR-29b	mmu-miR-29b	GOTERM_BP_FAT	GO:0007242~intracellular signaling cascade	109	1.469	6.04282e-06	STK38,ADCY7,ADCY6,CSPG4,TGFB3,ITSN1,RBM9,AGTR2,MLL5,DAB1,TIAM1,IFNG,GAB1,RALA,TLK1,RAB27B,MAP2K6,RET,PIK3CB,STMN2,BAIAP2,PSD3,SOCS7,RND3,MAP4K4,RND1,UBR5,HTR7,ASB1,RAB14,CARTPT,RAB15,RAB12,ASB3,MAPK8,ARL8B,UNC13B,WNT5A,RALGPS1,CNIH,MRAS,MAP4K2,RAB40C,ASB11,AKAP13,ARF5,ARFGEF2,LIF,PLCH2,RHOBTB1,ITK,RAB8B,MAP2K4,BRCA1,PTPN11,P2RX7,BBC3,ARF2,CDC42BPA,NDST1,SYNJ1,CDC42,NOD2,ARHGAP5,ACOT11,RAB6B,MAPKB…	1059	915	13588	1.5285	0.0189083	0.000733936	0.0109432
sc_12	mmu-miR-29b	mmu-miR-29b	GOTERM_BP_FAT	GO:0007167~enzyme linked receptor protein signaling pathway	44	0.592992	6.699e-06	FGFR2,SCHIP1,NDST1,PDGFB,PDGFA,TGFB3,CSPG4,FOXO1,EPHA10,EPHB3,PTEN,SRC,TGFB2,INSRR,TIAM1,SPNB2,GAB1,LMTK2,PALM2,PDGFC,PIK3R3,INSR,PIK3R1,TXNIP,PLAT,RET,SMAD6,SOCS7,IGF1,DUSP22,EPHA1,PTPN11,SS18,MSX1,VEGFA,NTRK2,PDGFRA,PDGFRB,HBEGF,FOXC1,AKAP2,LRP4,BMPR1A,GFRA3,PLEKHA1	1059	273	13588	2.068	0.0209399	0.000783479	0.0121314
sc_12	mmu-miR-29b	mmu-miR-29b	GOTERM_BP_FAT	GO:0016477~cell migration	40	0.539084	8.43876e-06	DCC,SCHIP1,PPARD,SHROOM2,PDGFB,CSPG4,ITGA11,PEX5,CX3CL1,PRKG1,ITGB1,PTEN,SRC,TGFB2,EDNRB,GPX1,DAB1,IFNG,POU4F1,PAFAH1B1,DCX,DCLK1,PLAT,RET,CCDC88A,ITGA1,ISL1,YWHAE,ITGA6,NAV1,VEGFA,LRP6,HBEGF,AMOT,NEUROD4,FOXC1,LAMC1,APBB2,CHL1,GFRA3	1059	240	13588	2.1385	0.026306	0.000951624	0.0152817
sc_12	mmu-miR-29b	mmu-miR-29b	GOTERM_BP_FAT	GO:0001501~skeletal system development	45	0.606469	8.90668e-06	IBSP,FGFR2,WNT5A,SCHIP1,NDST1,PDLIM7,HEXA,TGFB3,COL2A1,HOXD1,GLI3,MMP2,CBFB,TGFB2,COL9A1,INSIG1,PRKRA,HOXA10,RUNX1,COL11A1,DMP1,HSPG2,IGF1,WWTR1,COL5A2,ATP7A,HDAC4,P2RX7,TNFSF11,MSX1,SP1,GNAQ,HOXD3,PDGFRA,SORT1,PDGFRB,MAPK8,PBX1,GNAS,FOXC1,HOXB9,COL1A1,CHRD,BMPR1A,PLEKHA1	1059	285	13588	2.02594	0.0277442	0.000969747	0.016129
sc_12	mmu-miR-29b	mmu-miR-29b	GOTERM_BP_FAT	GO:0010605~negative regulation of macromolecule metabolic process	68	0.916442	1.11573e-05	PPARD,IMPACT,DEDD,RBM3,TBX20,DICER1,CBX4,CBX2,CBX1,RBM9,GLI3,CBX5,BAK1,EPC1,ZFP238,PATZ1,RARB,RELA,ZHX1,MECP2,ZHX3,SPEN,MXD4,PURA,CTNNBIP1,MSX1,LRCH4,NSD1,GLIS3,BLM,GLIS2,HAT1,TNFRSF4,LIN28B,PAIP2B,AHRR,PRKRA,PER1,GM608,INPP5D,PER3,TCF4,TNRC6B,DNMT3B,ETV3,TXNIP,DNMT3A,IKZF1,KLF12,JARID2,PAIP2,RFX5,RYBP,CD276,CENPF,SKI,WWTR1,YWHAE,SIRT1,FOXP2,ATXN1,HDAC4,HDAC1,BNIP3L,JAZF1,PHF21A,KLF4,NCOR2	1059	506	13588	1.72432	0.0346322	0.00117418	0.0202043
sc_12	mmu-miR-29b	mmu-miR-29b	GOTERM_BP_FAT	GO:0006325~chromatin organization	48	0.6469	1.13082e-05	MORF4L1,ING4,ING2,HP1BP3,MORF4L2,CBX4,HAT1,CBX2,NAP1L3,CBX1,TSPYL4,NAP1L5,CBX6,CBX5,EPC1,CHD9,TSPYL3,MLL5,PBRM1,TLK1,MYST2,DNMT3B,MYSM1,SETDB1,DNMT3A,SHPRH,IKZF1,NASP,RCOR1,MECP2,BANP,UBN1,SIRT1,SUV420H2,HDAC4,SMARCE1,HDAC1,BCORL1,WHSC1L1,BRE,H3F3A,PHF21A,SETD8,SMARCA1,SMARCA2,NSD1,RERE,SUV420H1	1059	315	13588	1.9552	0.0350921	0.00115168	0.0204774
sc_12	mmu-miR-29b	mmu-miR-29b	GOTERM_BP_FAT	GO:0007169~transmembrane receptor protein tyrosine kinase signaling pathway	34	0.458221	1.25442e-05	FGFR2,SCHIP1,NDST1,CSPG4,FOXO1,EPHA10,EPHB3,PTEN,SRC,INSRR,TIAM1,GAB1,LMTK2,PDGFC,PIK3R3,INSR,PIK3R1,TXNIP,PLAT,RET,SOCS7,IGF1,EPHA1,PTPN11,SS18,NTRK2,VEGFA,PDGFRA,PDGFRB,HBEGF,FOXC1,LRP4,GFRA3,PLEKHA1	1059	192	13588	2.27215	0.0388526	0.00123759	0.0227155
sc_12	mmu-miR-29b	mmu-miR-29b	GOTERM_BP_FAT	GO:0031327~negative regulation of cellular biosynthetic process	60	0.808625	1.28958e-05	PPARD,DEDD,TBX20,CBX4,CBX2,CBX1,RBM9,GLI3,CBX5,EPC1,INSIG1,ZFP238,PATZ1,RARB,ZHX1,MECP2,ZHX3,SPEN,MXD4,PURA,CTNNBIP1,MSX1,LRCH4,NSD1,PALM,GLIS3,GLIS2,HAT1,TNFRSF4,PAIP2B,AHRR,PER1,GM608,INPP5D,PER3,TCF4,DNMT3B,ETV3,TXNIP,DNMT3A,IKZF1,KLF12,JARID2,RFX5,PAIP2,RYBP,CD276,CENPF,SKI,WWTR1,SIRT1,BRCA1,FOXP2,ATXN1,HDAC4,HDAC1,JAZF1,PHF21A,KLF4,NCOR2	1059	430	13588	1.79037	0.0399195	0.00123373	0.0233521
sc_12	mmu-miR-29b	mmu-miR-29b	GOTERM_BP_FAT	GO:0006468~protein amino acid phosphorylation	81	1.09164	1.40057e-05	NRBP1,STK38,NUAK1,4921509C19RIK,STK35,CSPG4,TGFB3,CASK,PRKG1,TGFB2,INSRR,CAMKK2,CLK2,GAB1,IFNG,TLK1,INSR,MAPKBP1,MAP2K6,AKT3,CDC7,SGK1,RET,CSNK1G1,MTAP2,WNK1,RPS6KC1,CDK6,DGUOK,MARK3,CDKL2,STK4,PDIK1L,MAP4K4,MAST4,CCND1,PDGFRA,ERN1,NEK9,CARTPT,PDGFRB,MAPK8,CAMK1D,WNT5A,FGFR2,STK16,CAMK2G,MAP4K2,ABI1,EPHA10,EPHB3,SRC,TRIB2,4932415M13RIK,LIF,ERCC6,SBK1,SPNB2,PRKRA,CAMK2D,LMTK2,DCLK2,PIK3R1,DCLK1,PD…	1059	640	13588	1.62392	0.0432799	0.00130046	0.0253617
sc_12	mmu-miR-29b	mmu-miR-29b	GOTERM_BP_FAT	GO:0009890~negative regulation of biosynthetic process	60	0.808625	1.70973e-05	PPARD,DEDD,TBX20,CBX4,CBX2,CBX1,RBM9,GLI3,CBX5,EPC1,INSIG1,ZFP238,PATZ1,RARB,ZHX1,MECP2,ZHX3,SPEN,MXD4,PURA,CTNNBIP1,MSX1,LRCH4,NSD1,PALM,GLIS3,GLIS2,HAT1,TNFRSF4,PAIP2B,AHRR,PER1,GM608,INPP5D,PER3,TCF4,DNMT3B,ETV3,TXNIP,DNMT3A,IKZF1,KLF12,JARID2,RFX5,PAIP2,RYBP,CD276,CENPF,SKI,WWTR1,SIRT1,BRCA1,FOXP2,ATXN1,HDAC4,HDAC1,JAZF1,PHF21A,KLF4,NCOR2	1059	434	13588	1.77387	0.052578	0.00154197	0.0309591
sc_12	mmu-miR-29b	mmu-miR-29b	GOTERM_BP_FAT	GO:0045944~positive regulation of transcription from RNA polymerase II promoter	52	0.700809	1.77494e-05	TGFB3,CASK,FOXO1,FOXO3,CBFB,FOS,EPC1,PAX9,RARB,WNT10B,TCFAP2B,NPAS4,ARNTL,AHR,MSX1,ZMIZ1,VEGFA,FOXC1,FUS,GLIS3,ONECUT2,ELK1,NFIX,ARNT,LIF,TNFRSF1A,BCL11B,TEF,NFAT5,RUNX1,NFATC3,PLAGL2,KLF6,KLF12,IKZF1,MAFB,KLF13,CREB1,IGF1,ISL1,WWTR1,ATXN1,HDAC4,SP1,ETS1,IRF1,PBX1,HOXB9,PBX2,NFIA,KLF4,NFIB	1059	358	13588	1.86372	0.0545278	0.00155631	0.0321398
sc_12	mmu-miR-29b	mmu-miR-29b	GOTERM_BP_FAT	GO:0016481~negative regulation of transcription	53	0.714286	2.51239e-05	PPARD,DEDD,TBX20,CBX4,CBX2,CBX1,RBM9,GLI3,CBX5,EPC1,ZFP238,PATZ1,RARB,ZHX1,MECP2,ZHX3,SPEN,MXD4,PURA,CTNNBIP1,MSX1,LRCH4,NSD1,GLIS3,GLIS2,HAT1,TNFRSF4,AHRR,PER1,GM608,PER3,TCF4,DNMT3B,ETV3,TXNIP,DNMT3A,KLF12,IKZF1,RFX5,JARID2,RYBP,CENPF,SKI,WWTR1,SIRT1,FOXP2,ATXN1,HDAC4,HDAC1,JAZF1,PHF21A,KLF4,NCOR2	1059	372	13588	1.82807	0.0762996	0.00214277	0.0454904
sc_12	mmu-miR-29b	mmu-miR-29b	GOTERM_BP_FAT	GO:0051172~negative regulation of nitrogen compound metabolic process	56	0.754717	2.55159e-05	PPARD,DEDD,TBX20,CBX4,CBX2,CBX1,RBM9,GLI3,CBX5,EPC1,ZFP238,PATZ1,RARB,ZHX1,MECP2,ZHX3,SPEN,MXD4,PURA,CTNNBIP1,MSX1,LRCH4,NSD1,PALM,GLIS3,BLM,GLIS2,HAT1,TNFRSF4,AHRR,PER1,GM608,PER3,TCF4,DNMT3B,ETV3,TXNIP,DNMT3A,KLF12,IKZF1,RFX5,JARID2,RYBP,CENPF,SKI,WWTR1,SIRT1,FOXP2,ATXN1,HDAC4,HDAC1,JAZF1,PHF21A,HTR2C,KLF4,NCOR2	1059	401	13588	1.79186	0.0774425	0.00211895	0.0461999
sc_12	mmu-miR-29b	mmu-miR-29b	GOTERM_BP_FAT	GO:0043067~regulation of programmed cell death	72	0.97035	2.70137e-05	DEDD,SNCA,TGFB3,FOXO1,FOXO3,ITSN1,PTEN,GLI3,TGFB2,BAK1,ZFP91,GPX1,NOD2,AGTR2,POU4F1,RARB,ADAMTS20,MECP2,CSDA,MSX1,BTG2,VEGFA,ERN1,MAPK8,FOXC1,CAMK1D,THOC1,ING4,MCL1,BCL2L2,PPT1,COL2A1,RRM2B,CX3CL1,TNFRSF4,SRC,TSC22D3,ERCC6,SH3GLB1,BCL11B,PRKRA,DIABLO,TRP53INP1,FASL,FAIM,INPP5D,BMF,TRAF4,PIK3R1,ANGPTL4,PLAGL2,TRAF3,HIP1,COL4A3,CENPF,IGF1,BIRC6,SIRT1,BRCA1,SOD2,ATP7A,NRAS,P2RX7,EI24,CDKN1A,BBC3,GSK…	1059	560	13588	1.6497	0.0817975	0.00218574	0.0489112
sc_12	mmu-miR-29b	mmu-miR-29b	GOTERM_BP_FAT	GO:0010604~positive regulation of macromolecule metabolic process	79	1.06469	2.97967e-05	TBX21,TBX20,TGFB3,CASK,FOXO1,FOXO3,GLI3,CBFB,ZFP91,FOS,EPC1,NOD2,MLL5,PAX9,IFNG,RARB,CCNA2,SERTAD2,WNT10B,TCFAP2B,RELA,MECP2,ARNTL,NPAS4,IL21,AHR,MSX1,ZMIZ1,VEGFA,FOXC1,SMARCA1,NSD1,FUS,GLIS3,ING2,GLIS2,ONECUT2,ELK1,NFIX,ARNT,LIF,TNFRSF1A,AHRR,BCL11B,POU2F2,NFAT5,TEF,RUNX1,NFATC3,ING1,ETV4,MYSM1,TERF2,PLAGL2,KLF6,IKZF1,KLF12,MAFB,KLF13,CREB1,IGF1,CREB5,WWTR1,ISL1,ATXN1,HDAC4,P2RX7,SP1,ETS1,EBF1,I…	1059	633	13588	1.60134	0.0898349	0.00235046	0.053949
sc_12	mmu-miR-29b	mmu-miR-29b	GOTERM_BP_FAT	GO:0048008~platelet-derived growth factor receptor signaling pathway	10	0.134771	3.05226e-05	PLAT,TXNIP,SCHIP1,GAB1,PDGFRA,PDGFRB,PDGFC,PTEN,SRC,PLEKHA1	1059	23	13588	5.57868	0.0919195	0.002349	0.0552628
sc_12	mmu-miR-29b	mmu-miR-29b	GOTERM_BP_FAT	GO:0010941~regulation of cell death	72	0.97035	3.16055e-05	DEDD,SNCA,TGFB3,FOXO1,FOXO3,ITSN1,PTEN,GLI3,TGFB2,BAK1,ZFP91,GPX1,NOD2,AGTR2,POU4F1,RARB,ADAMTS20,MECP2,CSDA,MSX1,BTG2,VEGFA,ERN1,MAPK8,FOXC1,CAMK1D,THOC1,ING4,MCL1,BCL2L2,PPT1,COL2A1,RRM2B,CX3CL1,TNFRSF4,SRC,TSC22D3,ERCC6,SH3GLB1,BCL11B,PRKRA,DIABLO,TRP53INP1,FASL,FAIM,INPP5D,BMF,TRAF4,PIK3R1,ANGPTL4,PLAGL2,TRAF3,HIP1,COL4A3,CENPF,IGF1,BIRC6,SIRT1,BRCA1,SOD2,ATP7A,NRAS,P2RX7,EI24,CDKN1A,BBC3,GSK…	1059	563	13588	1.64091	0.0950209	0.0023744	0.0572231
sc_12	mmu-miR-29b	mmu-miR-29b	GOTERM_BP_FAT	GO:0016568~chromatin modification	38	0.512129	3.20961e-05	MORF4L1,ING4,ING2,MORF4L2,CBX4,HAT1,CBX2,CBX6,EPC1,CHD9,MLL5,PBRM1,TLK1,MYST2,DNMT3B,MYSM1,SETDB1,DNMT3A,IKZF1,NASP,RCOR1,MECP2,BANP,UBN1,SIRT1,SUV420H2,HDAC4,SMARCE1,HDAC1,BCORL1,WHSC1L1,BRE,PHF21A,SETD8,SMARCA1,NSD1,RERE,SUV420H1	1059	236	13588	2.066	0.0964224	0.00235521	0.0581111
sc_12	mmu-miR-29b	mmu-miR-29b	GOTERM_BP_FAT	GO:0042981~regulation of apoptosis	71	0.956873	3.21856e-05	DEDD,SNCA,TGFB3,FOXO1,FOXO3,ITSN1,PTEN,GLI3,TGFB2,BAK1,GPX1,NOD2,AGTR2,POU4F1,RARB,ADAMTS20,MECP2,CSDA,MSX1,BTG2,VEGFA,ERN1,MAPK8,FOXC1,CAMK1D,THOC1,ING4,MCL1,BCL2L2,PPT1,COL2A1,RRM2B,CX3CL1,TNFRSF4,SRC,TSC22D3,ERCC6,SH3GLB1,BCL11B,PRKRA,DIABLO,TRP53INP1,FASL,FAIM,INPP5D,BMF,TRAF4,PIK3R1,ANGPTL4,PLAGL2,TRAF3,HIP1,COL4A3,CENPF,IGF1,BIRC6,SIRT1,BRCA1,SOD2,ATP7A,NRAS,P2RX7,EI24,CDKN1A,BBC3,GSK3B,BNI…	1059	553	13588	1.64738	0.0966777	0.00230815	0.058273
sc_12	mmu-miR-29b	mmu-miR-29b	GOTERM_BP_FAT	GO:0045934~negative regulation of nucleobase, nucleoside, nucleotide and nucleic acid metabolic process	55	0.74124	3.81507e-05	PPARD,DEDD,TBX20,CBX4,CBX2,CBX1,RBM9,GLI3,CBX5,EPC1,ZFP238,PATZ1,RARB,ZHX1,MECP2,ZHX3,SPEN,MXD4,PURA,CTNNBIP1,MSX1,LRCH4,NSD1,PALM,GLIS3,BLM,GLIS2,HAT1,TNFRSF4,AHRR,PER1,GM608,PER3,TCF4,DNMT3B,ETV3,TXNIP,DNMT3A,KLF12,IKZF1,RFX5,JARID2,RYBP,CENPF,SKI,WWTR1,SIRT1,FOXP2,ATXN1,HDAC4,HDAC1,JAZF1,PHF21A,KLF4,NCOR2	1059	397	13588	1.77759	0.113541	0.00267464	0.0690694
sc_12	mmu-miR-29b	mmu-miR-29b	GOTERM_BP_FAT	GO:0032990~cell part morphogenesis	35	0.471698	4.13972e-05	DCC,ENAH,COX10,ONECUT2,EPHB3,GLI3,TGFB2,NRCAM,BAK1,ROBO1,DMD,BCL11B,LMTK2,ROBO2,SEMA3A,DCX,DCLK1,ETV4,CREB1,RPGRIP1L,DPYSL5,LMX1A,ISL1,WWTR1,GAS7,PTPN11,ATP7A,SEMA6A,4930506M07RIK,SEMA4F,EFNA5,APBB2,GAP43,CHL1,GFRA3	1059	212	13588	2.11832	0.122586	0.00283893	0.074945
sc_12	mmu-miR-29b	mmu-miR-29b	GOTERM_BP_FAT	GO:0010558~negative regulation of macromolecule biosynthetic process	57	0.768194	4.22014e-05	PPARD,DEDD,TBX20,CBX4,CBX2,CBX1,RBM9,GLI3,CBX5,EPC1,ZFP238,PATZ1,RARB,ZHX1,MECP2,ZHX3,SPEN,MXD4,PURA,CTNNBIP1,MSX1,LRCH4,NSD1,GLIS3,GLIS2,HAT1,TNFRSF4,PAIP2B,AHRR,PER1,GM608,PER3,INPP5D,TCF4,DNMT3B,ETV3,TXNIP,DNMT3A,IKZF1,KLF12,RFX5,PAIP2,JARID2,RYBP,CD276,CENPF,SKI,WWTR1,SIRT1,FOXP2,ATXN1,HDAC4,HDAC1,JAZF1,PHF21A,KLF4,NCOR2	1059	418	13588	1.74968	0.124812	0.00283251	0.0764004
sc_12	mmu-miR-29b	mmu-miR-29b	GOTERM_BP_FAT	GO:0032989~cellular component morphogenesis	50	0.673854	4.41554e-05	ENAH,COX10,GLI3,TGFB2,NRCAM,CDC42,BAK1,ROBO1,ROBO2,SEMA3A,EOMES,STK4,ECT2,SS18,4930506M07RIK,SEMA4F,EFNA5,PMP22,CHL1,GAP43,DCC,SHROOM2,LIMS1,SHROOM4,ONECUT2,EPHB3,ITGB1,MACF1,DMD,BCL11B,LMTK2,PAFAH1B1,DCX,DCLK1,ETV4,CREB1,DPYSL5,RPGRIP1L,LMX1A,ISL1,WWTR1,GAS7,PTPN11,ATP7A,SEMA6A,P2RX7,PRICKLE2,ANTXR1,APBB2,GFRA3	1059	351	13588	1.82777	0.130198	0.00290182	0.0799365
sc_12	mmu-miR-29b	mmu-miR-29b	GOTERM_BP_FAT	GO:0007155~cell adhesion	71	0.956873	5.22251e-05	PCDHA6,PCDHA7,PCDHA8,PPARD,CADM3,PCDHA9,PCDHA2,CADM1,PCDHA3,PCDHA4,PCDHA5,FERMT2,PCDHA1,TGFB2,VCL,NRCAM,CDC42,ARHGAP6,DAB1,ROBO2,COL11A1,F11R,RET,CNTN5,CNTNAP4,PIK3CB,SDK1,PCDH9,ARVCF,DSG1C,PGM5,HEPACAM,CLDN1,LAMC1,ADAM12,COL24A1,EDA,CHL1,IBSP,DCBLD2,LIMS1,ITGA11,CTNND1,COL2A1,CX3CL1,ITGB1,PCDHAC2,SRC,PCDHAC1,COL9A1,PVRL1,COL7A1,COL27A1,PCDHA10,PCDHA11,PCDHA12,SSX2IP,COL8A1,COL4A3,HAPLN1,OLR1,ADA…	1059	561	13588	1.62388	0.152092	0.00336134	0.0945389
sc_12	mmu-miR-29b	mmu-miR-29b	GOTERM_BP_FAT	GO:0022610~biological adhesion	71	0.956873	5.44621e-05	PCDHA6,PCDHA7,PCDHA8,PPARD,CADM3,PCDHA9,PCDHA2,CADM1,PCDHA3,PCDHA4,PCDHA5,FERMT2,PCDHA1,TGFB2,VCL,NRCAM,CDC42,ARHGAP6,DAB1,ROBO2,COL11A1,F11R,RET,CNTN5,CNTNAP4,PIK3CB,SDK1,PCDH9,ARVCF,DSG1C,PGM5,HEPACAM,CLDN1,LAMC1,ADAM12,COL24A1,EDA,CHL1,IBSP,DCBLD2,LIMS1,ITGA11,CTNND1,COL2A1,CX3CL1,ITGB1,PCDHAC2,SRC,PCDHAC1,COL9A1,PVRL1,COL7A1,COL27A1,PCDHA10,PCDHA11,PCDHA12,SSX2IP,COL8A1,COL4A3,HAPLN1,OLR1,ADA…	1059	562	13588	1.62099	0.158063	0.0034351	0.0985865
sc_12	mmu-miR-29b	mmu-miR-29b	GOTERM_BP_FAT	GO:0007411~axon guidance	21	0.283019	5.5039e-05	DCC,ENAH,DPYSL5,LMX1A,ISL1,EPHB3,GLI3,TGFB2,NRCAM,SEMA6A,SEMA4F,ROBO1,LMTK2,EFNA5,ROBO2,SEMA3A,APBB2,GAP43,CHL1,ETV4,GFRA3	1059	98	13588	2.74949	0.159596	0.00340347	0.0996304
sc_12	mmu-miR-29b	mmu-miR-29b	GOTERM_BP_FAT	GO:0016310~phosphorylation	86	1.15903	5.69669e-05	NRBP1,STK38,NUAK1,4921509C19RIK,SNCA,STK35,CSPG4,TGFB3,CASK,PRKG1,TGFB2,INSRR,CAMKK2,CLK2,IFNG,GAB1,TLK1,IP6K1,INSR,MAPKBP1,MAP2K6,AKT3,CDC7,SGK1,RET,CSNK1G1,PIK3CB,MTAP2,WNK1,MECP2,RPS6KC1,CDK6,DGUOK,MARK3,CDKL2,STK4,PDIK1L,MAP4K4,MAST4,ATP6V1A,CCND1,PDGFRA,ERN1,NEK9,CARTPT,PDGFRB,MAPK8,CAMK1D,WNT5A,FGFR2,STK16,CAMK2G,MAP4K2,ABI1,EPHA10,EPHB3,TRIB2,SRC,4932415M13RIK,LIF,ERCC6,SBK1,SPNB2,PRKRA,CA…	1059	718	13588	1.53686	0.164699	0.00345486	0.103118
sc_12	mmu-miR-29b	mmu-miR-29b	GOTERM_BP_FAT	GO:0033554~cellular response to stress	55	0.74124	6.10661e-05	MORF4L1,PXDN,ZMAT3,SNCA,MORF4L2,FOXO3,GPX1,XYLT1,IFNG,GAB1,PARG,TLK1,MAPKBP1,RTEL1,SGK1,ATG9A,DDB1,GTF2H1,CCND1,DCLRE1B,BTG2,UBR5,ERN1,CARTPT,MAPK8,PPP1R15B,REV3L,WNT5A,ING4,ARPP21,BLM,RRM2B,TTC5,KIN,RBX1,ERCC6,ERCC4,TCFEC,TERF2,ANGPTL4,SHPRH,MAPK10,SIRT1,BRCA1,SOD2,PTPN11,ATP7A,ATRX,CDKN1A,BBC3,GSK3B,SFPQ,BRE,TDG,IFI204	1059	404	13588	1.74679	0.175447	0.00363326	0.110535
sc_12	mmu-miR-29b	mmu-miR-29b	GOTERM_BP_FAT	GO:0000902~cell morphogenesis	45	0.606469	6.65881e-05	DCC,SHROOM2,LIMS1,ENAH,SHROOM4,ONECUT2,EPHB3,GLI3,TGFB2,NRCAM,CDC42,MACF1,ROBO1,DMD,BCL11B,LMTK2,ROBO2,SEMA3A,DCX,ETV4,DCLK1,CREB1,RPGRIP1L,EOMES,DPYSL5,LMX1A,WWTR1,ISL1,ECT2,STK4,GAS7,PTPN11,ATP7A,SEMA6A,4930506M07RIK,SS18,P2RX7,SEMA4F,PRICKLE2,EFNA5,ANTXR1,APBB2,GAP43,CHL1,GFRA3	1059	309	13588	1.86859	0.189707	0.00388796	0.120524
sc_12	mmu-miR-29b	mmu-miR-29b	GOTERM_BP_FAT	GO:0048870~cell motility	42	0.566038	8.57843e-05	DCC,SCHIP1,PPARD,SHROOM2,PDGFB,4921509C19RIK,CSPG4,ITGA11,PEX5,CX3CL1,PRKG1,ITGB1,PTEN,SRC,4932415M13RIK,TGFB2,EDNRB,GPX1,DAB1,IFNG,POU4F1,PAFAH1B1,DCX,DCLK1,PLAT,RET,CCDC88A,ITGA1,ISL1,YWHAE,ITGA6,NAV1,VEGFA,LRP6,HBEGF,AMOT,NEUROD4,FOXC1,LAMC1,APBB2,CHL1,GFRA3	1059	284	13588	1.89754	0.237387	0.00491523	0.155244
sc_12	mmu-miR-29b	mmu-miR-29b	GOTERM_BP_FAT	GO:0051674~localization of cell	42	0.566038	8.57843e-05	DCC,SCHIP1,PPARD,SHROOM2,PDGFB,4921509C19RIK,CSPG4,ITGA11,PEX5,CX3CL1,PRKG1,ITGB1,PTEN,SRC,4932415M13RIK,TGFB2,EDNRB,GPX1,DAB1,IFNG,POU4F1,PAFAH1B1,DCX,DCLK1,PLAT,RET,CCDC88A,ITGA1,ISL1,YWHAE,ITGA6,NAV1,VEGFA,LRP6,HBEGF,AMOT,NEUROD4,FOXC1,LAMC1,APBB2,CHL1,GFRA3	1059	284	13588	1.89754	0.237387	0.00491523	0.155244
sc_12	mmu-miR-29b	mmu-miR-29b	GOTERM_BP_FAT	GO:0048858~cell projection morphogenesis	33	0.444744	8.77249e-05	DCC,ENAH,ONECUT2,EPHB3,GLI3,TGFB2,NRCAM,ROBO1,DMD,BCL11B,LMTK2,ROBO2,SEMA3A,DCX,DCLK1,ETV4,CREB1,RPGRIP1L,DPYSL5,LMX1A,ISL1,WWTR1,GAS7,PTPN11,ATP7A,SEMA6A,4930506M07RIK,SEMA4F,EFNA5,APBB2,GAP43,CHL1,GFRA3	1059	202	13588	2.09615	0.242048	0.00493662	0.158753
sc_12	mmu-miR-29b	mmu-miR-29b	GOTERM_BP_FAT	GO:0048812~neuron projection morphogenesis	30	0.404313	9.09237e-05	DCC,ENAH,EPHB3,GLI3,TGFB2,NRCAM,ROBO1,DMD,BCL11B,LMTK2,ROBO2,SEMA3A,DCX,DCLK1,ETV4,CREB1,DPYSL5,LMX1A,ISL1,GAS7,PTPN11,ATP7A,SEMA6A,4930506M07RIK,SEMA4F,EFNA5,APBB2,GAP43,CHL1,GFRA3	1059	176	13588	2.1871	0.249669	0.00502664	0.164537
sc_12	mmu-miR-29b	mmu-miR-29b	GOTERM_BP_FAT	GO:0030199~collagen fibril organization	9	0.121294	0.000106855	ATP7A,COL3A1,FOXC1,COL2A1,LOX,COL11A1,SERPINH1,COL5A2,COL5A1	1059	21	13588	5.49899	0.286501	0.00580334	0.193341
sc_12	mmu-miR-29b	mmu-miR-29b	GOTERM_BP_FAT	GO:0006638~neutral lipid metabolic process	13	0.175202	0.000120227	LPL,SNCA,ABHD5,DGKK,DGKH,CDS1,SIRT1,PTPN11,GPX1,G6PC,DGKD,APOA5,INSIG1	1059	45	13588	3.70673	0.316016	0.00641697	0.217511
sc_12	mmu-miR-29b	mmu-miR-29b	GOTERM_BP_FAT	GO:0045892~negative regulation of transcription, DNA-dependent	44	0.592992	0.000127453	GLIS3,PPARD,TBX20,CBX4,HAT1,CBX2,CBX1,TNFRSF4,CBX5,EPC1,AHRR,ZFP238,PER1,GM608,PER3,RARB,TCF4,DNMT3B,ETV3,TXNIP,DNMT3A,IKZF1,KLF12,RFX5,JARID2,ZHX1,MECP2,RYBP,ZHX3,SKI,SPEN,WWTR1,SIRT1,FOXP2,PURA,CTNNBIP1,HDAC4,MSX1,HDAC1,JAZF1,PHF21A,NSD1,KLF4,NCOR2	1059	308	13588	1.833	0.331454	0.00668836	0.230569
sc_12	mmu-miR-29b	mmu-miR-29b	GOTERM_BP_FAT	GO:0051253~negative regulation of RNA metabolic process	44	0.592992	0.000147616	GLIS3,PPARD,TBX20,CBX4,HAT1,CBX2,CBX1,TNFRSF4,CBX5,EPC1,AHRR,ZFP238,PER1,GM608,PER3,RARB,TCF4,DNMT3B,ETV3,TXNIP,DNMT3A,IKZF1,KLF12,RFX5,JARID2,ZHX1,MECP2,RYBP,ZHX3,SKI,SPEN,WWTR1,SIRT1,FOXP2,PURA,CTNNBIP1,HDAC4,MSX1,HDAC1,JAZF1,PHF21A,NSD1,KLF4,NCOR2	1059	310	13588	1.82117	0.372715	0.00761599	0.267
sc_12	mmu-miR-29b	mmu-miR-29b	GOTERM_BP_FAT	GO:0040007~growth	31	0.41779	0.000203075	FGFR2,WNT5A,PPARD,PDGFB,TGFB3,FOXO3,GLI3,PTEN,TGFB2,ZFP91,GPX1,SLC1A2,DCX,DCLK1,PLAG1,SETDB1,ZFX,IGF1,ICMT,FOXP2,PTPN11,G6PC,NCOA3,ZMIZ1,HBEGF,FOXC1,GAP43,LRP4,EMP1,BMPR1A,PLEKHA1	1059	193	13588	2.06093	0.473539	0.0102947	0.367136
sc_12	mmu-miR-29b	mmu-miR-29b	GOTERM_BP_FAT	GO:0051276~chromosome organization	53	0.714286	0.00021746	MORF4L1,HP1BP3,MORF4L2,CBX4,CBX2,NAP1L3,CBX1,CPEB1,NAP1L5,CBX6,CBX5,EPC1,MLL5,TLK1,MYST2,RTEL1,RCOR1,MECP2,BANP,UBN1,SUV420H2,SMARCE1,SMARCA1,SMARCA2,NSD1,SUV420H1,ING4,ING2,BLM,HAT1,TSPYL4,CHD9,TSPYL3,PBRM1,DNMT3B,TERF2,MYSM1,SETDB1,DNMT3A,SHPRH,IKZF1,NASP,SMC2,SIRT1,HDAC4,HDAC1,BCORL1,WHSC1L1,BRE,PHF21A,H3F3A,SETD8,RERE	1059	404	13588	1.68327	0.496932	0.010846	0.393094
sc_12	mmu-miR-29b	mmu-miR-29b	GOTERM_BP_FAT	GO:0044257~cellular protein catabolic process	66	0.889488	0.000228753	HECW1,USPL1,DZIP3,CBX4,ZNRF1,OTUB2,KLHL9,E4F1,ANAPC1,PAN2,FBXL20,DDB1,UBE2J1,SOCS7,GAN,HERC1,DCUN1D1,UHRF2,SENP1,UBE2K,UBR5,SIAH1A,RNF139,ASB1,RNF138,ASB3,PIAS2,AMFR,ADAM19,CHFR,ZER1,OTUD5,UBE2Z,RAB40C,ASB11,PPT1,EDEM3,FEM1B,EDEM1,RBX1,CYLD,FBXW7,FBXW2,OTUD7A,USP37,FBXO41,FBXO42,USP34,MYSM1,TRIP12,RNF144A,SHPRH,RNF19A,UBE4B,SPSB4,PARK2,TRIM63,MARCH11,BRCA1,ATE1,URM1,P2RX7,RNF5,USP49,USP42,RNF41	1059	537	13588	1.57699	0.514567	0.0112289	0.413469
sc_12	mmu-miR-29b	mmu-miR-29b	GOTERM_BP_FAT	GO:0016192~vesicle-mediated transport	59	0.795148	0.00023921	SEC31B,NRBP1,AP4E1,AP1G1,SNCA,SYNJ1,TXLNA,ITSN2,ITSN1,RTN3,ASGR1,CDC42,CHIC2,TRIM9,RAB6B,SCAMP5,AP3B1,STX1A,MYO6,LDLRAP1,ERGIC2,ELMO2,FNBP1L,SH3KBP1,SORT1,OPHN1,VAMP3,VAMP2,UNC13B,SPAST,SH3GL2,CAV2,ABCA7,PLDN,CNIH,MAP4K2,BET1,PPT1,ARF5,SRC,AMPH,STX12,STX17,STX16,PTX3,VPS36,EHD2,ELMOD2,HIP1,DNM3,LIN7A,NRAS,P2RX7,TFRC,ARF2,LRP6,GOSR2,LRP4,CLCN5	1059	466	13588	1.62452	0.530344	0.0115597	0.432331
sc_12	mmu-miR-29b	mmu-miR-29b	GOTERM_BP_FAT	GO:0019941~modification-dependent protein catabolic process	63	0.849057	0.000253841	HECW1,USPL1,DZIP3,CBX4,ZNRF1,OTUB2,KLHL9,E4F1,PAN2,ANAPC1,FBXL20,DDB1,UBE2J1,SOCS7,GAN,HERC1,DCUN1D1,UHRF2,SENP1,UBE2K,UBR5,SIAH1A,ASB1,RNF139,RNF138,ASB3,PIAS2,AMFR,CHFR,ZER1,OTUD5,UBE2Z,RAB40C,ASB11,EDEM3,FEM1B,EDEM1,RBX1,CYLD,FBXW7,FBXW2,OTUD7A,USP37,FBXO41,FBXO42,USP34,MYSM1,TRIP12,RNF144A,SHPRH,RNF19A,UBE4B,SPSB4,PARK2,TRIM63,MARCH11,BRCA1,ATE1,URM1,RNF5,USP49,USP42,RNF41	1059	508	13588	1.59124	0.551562	0.0120778	0.458717
sc_12	mmu-miR-29b	mmu-miR-29b	GOTERM_BP_FAT	GO:0043632~modification-dependent macromolecule catabolic process	63	0.849057	0.000253841	HECW1,USPL1,DZIP3,CBX4,ZNRF1,OTUB2,KLHL9,E4F1,PAN2,ANAPC1,FBXL20,DDB1,UBE2J1,SOCS7,GAN,HERC1,DCUN1D1,UHRF2,SENP1,UBE2K,UBR5,SIAH1A,ASB1,RNF139,RNF138,ASB3,PIAS2,AMFR,CHFR,ZER1,OTUD5,UBE2Z,RAB40C,ASB11,EDEM3,FEM1B,EDEM1,RBX1,CYLD,FBXW7,FBXW2,OTUD7A,USP37,FBXO41,FBXO42,USP34,MYSM1,TRIP12,RNF144A,SHPRH,RNF19A,UBE4B,SPSB4,PARK2,TRIM63,MARCH11,BRCA1,ATE1,URM1,RNF5,USP49,USP42,RNF41	1059	508	13588	1.59124	0.551562	0.0120778	0.458717
sc_12	mmu-miR-29b	mmu-miR-29b	GOTERM_BP_FAT	GO:0046850~regulation of bone remodeling	6	0.0808625	0.000273881	CALCR,P2RX7,VEGFA,MC4R,CARTPT,INPP5D	1059	9	13588	8.55398	0.579078	0.012832	0.494846
sc_12	mmu-miR-29b	mmu-miR-29b	GOTERM_BP_FAT	GO:0045124~regulation of bone resorption	6	0.0808625	0.000273881	CALCR,P2RX7,VEGFA,MC4R,CARTPT,INPP5D	1059	9	13588	8.55398	0.579078	0.012832	0.494846
sc_12	mmu-miR-29b	mmu-miR-29b	GOTERM_BP_FAT	GO:0048732~gland development	31	0.41779	0.00029248	FGFR2,WNT5A,PDGFB,PLXNA1,SLC6A3,TGFB3,DAG1,CTNND1,FEM1B,GLI3,PTEN,SRC,ARHGAP5,SEMA3A,ETV4,PLAG1,IKZF1,CREB1,IGF1,ISL1,AHR,CCND1,TNFSF11,NCOA3,HOXD3,VEGFA,PBX1,FOXC1,HOXB9,EDA,BMPR1A	1059	197	13588	2.01909	0.603103	0.0134975	0.528366
sc_12	mmu-miR-29b	mmu-miR-29b	GOTERM_BP_FAT	GO:0010324~membrane invagination	30	0.404313	0.000293851	CAV2,ABCA7,AP1G1,SNCA,SYNJ1,PPT1,ITSN2,ITSN1,AMPH,ASGR1,PTX3,EHD2,ELMOD2,HIP1,AP3B1,DNM3,MYO6,LDLRAP1,ELMO2,NRAS,P2RX7,TFRC,FNBP1L,LRP6,SH3KBP1,SORT1,OPHN1,LRP4,SH3GL2,CLCN5	1059	188	13588	2.0475	0.604819	0.0133651	0.530837
sc_12	mmu-miR-29b	mmu-miR-29b	GOTERM_BP_FAT	GO:0006897~endocytosis	30	0.404313	0.000293851	CAV2,ABCA7,AP1G1,SNCA,SYNJ1,PPT1,ITSN2,ITSN1,AMPH,ASGR1,PTX3,EHD2,ELMOD2,HIP1,AP3B1,DNM3,MYO6,LDLRAP1,ELMO2,NRAS,P2RX7,TFRC,FNBP1L,LRP6,SH3KBP1,SORT1,OPHN1,LRP4,SH3GL2,CLCN5	1059	188	13588	2.0475	0.604819	0.0133651	0.530837
sc_12	mmu-miR-29b	mmu-miR-29b	GOTERM_BP_FAT	GO:0016044~membrane organization	39	0.525606	0.000302603	CAV2,ABCA7,PLDN,AP1G1,SNCA,SYNJ1,PEX5,PPT1,ITSN2,SYT7,ITSN1,AMPH,NRCAM,ASGR1,BAK1,SH3GLB1,PAFAH1B1,PTX3,EHD2,ELMOD2,HIP1,AP3B1,DNM3,MYO6,CCDC88A,LDLRAP1,ELMO2,NRAS,P2RX7,TFRC,FNBP1L,LRP6,SH3KBP1,SORT1,OPHN1,VAMP2,LRP4,SH3GL2,CLCN5	1059	272	13588	1.83974	0.615598	0.0135652	0.546606
sc_12	mmu-miR-29b	mmu-miR-29b	GOTERM_BP_FAT	GO:0051603~proteolysis involved in cellular protein catabolic process	65	0.876011	0.000335788	HECW1,USPL1,DZIP3,CBX4,ZNRF1,OTUB2,KLHL9,E4F1,ANAPC1,PAN2,FBXL20,DDB1,UBE2J1,SOCS7,GAN,HERC1,DCUN1D1,UHRF2,SENP1,UBE2K,UBR5,SIAH1A,ASB1,RNF139,RNF138,ASB3,PIAS2,AMFR,ADAM19,CHFR,ZER1,OTUD5,UBE2Z,RAB40C,ASB11,EDEM3,FEM1B,EDEM1,RBX1,CYLD,FBXW7,FBXW2,OTUD7A,USP37,FBXO41,FBXO42,USP34,MYSM1,TRIP12,RNF144A,SHPRH,RNF19A,UBE4B,SPSB4,PARK2,TRIM63,MARCH11,BRCA1,ATE1,URM1,P2RX7,RNF5,USP49,USP42,RNF41	1059	534	13588	1.56182	0.653867	0.0148316	0.606377
sc_12	mmu-miR-29b	mmu-miR-29b	GOTERM_BP_FAT	GO:0006639~acylglycerol metabolic process	12	0.161725	0.000341415	LPL,GPX1,G6PC,DGKD,ABHD5,APOA5,INSIG1,DGKK,DGKH,CDS1,SIRT1,PTPN11	1059	43	13588	3.58074	0.659967	0.0148705	0.61651
sc_12	mmu-miR-29b	mmu-miR-29b	GOTERM_BP_FAT	GO:0007409~axonogenesis	27	0.363881	0.000348813	DCC,ENAH,EPHB3,GLI3,TGFB2,NRCAM,ROBO1,BCL11B,LMTK2,ROBO2,SEMA3A,DCX,DCLK1,ETV4,CREB1,DPYSL5,LMX1A,ISL1,PTPN11,SEMA6A,4930506M07RIK,SEMA4F,EFNA5,APBB2,GAP43,CHL1,GFRA3	1059	163	13588	2.12538	0.667825	0.0149838	0.629829
sc_12	mmu-miR-29b	mmu-miR-29b	GOTERM_BP_FAT	GO:0030163~protein catabolic process	67	0.902965	0.000354691	HECW1,USPL1,DZIP3,CBX4,ZNRF1,OTUB2,KLHL9,E4F1,ANAPC1,PAN2,FBXL20,DDB1,UBE2J1,SOCS7,GAN,HERC1,DCUN1D1,UHRF2,SENP1,UBE2K,UBR5,SIAH1A,RNF139,ASB1,RNF138,ASB3,PIAS2,YME1L1,AMFR,ADAM19,CHFR,ZER1,OTUD5,UBE2Z,RAB40C,ASB11,PPT1,EDEM3,FEM1B,EDEM1,RBX1,CYLD,FBXW7,FBXW2,OTUD7A,USP37,FBXO41,FBXO42,USP34,MYSM1,TRIP12,RNF144A,SHPRH,RNF19A,UBE4B,SPSB4,PARK2,TRIM63,MARCH11,BRCA1,ATE1,URM1,P2RX7,RNF5,USP49,USP42,…	1059	556	13588	1.54618	0.673938	0.0150301	0.640411
sc_12	mmu-miR-29b	mmu-miR-29b	GOTERM_BP_FAT	GO:0006915~apoptosis	58	0.781671	0.00039965	FASTKD1,CADM1,DEDD,ZMAT3,UBQLN1,PTEN,RTN3,TGFB2,BAK1,SHB,GPX1,IFNG,SGK1,LTBR,IL21,STK4,ELMO2,AHR,PURA,ZDHHC16,TIAL1,SIAH1A,ERN1,SH3KBP1,THOC1,DCC,UBE2Z,MCL1,LITAF,BCL2L2,PPT1,FEM1B,TNFRSF1A,PEG10,SH3GLB1,DIABLO,TRP53INP1,FAIM,FASL,INPP5D,BMF,TRAF4,TRAF3,HIP1,ZFP346,COL4A3,UBE4B,RYBP,SIRT1,SOD2,ATP7A,SEMA6A,BBC3,BNIP3L,SLC5A8,BRE,PPP1R13B,PERP	1059	465	13588	1.60042	0.717124	0.0166957	0.721308
sc_12	mmu-miR-29b	mmu-miR-29b	GOTERM_BP_FAT	GO:0045639~positive regulation of myeloid cell differentiation	9	0.121294	0.000428898	LIF,LEP,TNFSF11,IKZF1,ETS1,GNAS,FOXO3,INPP5D,RUNX1	1059	25	13588	4.61915	0.742099	0.0176733	0.773904
sc_12	mmu-miR-29b	mmu-miR-29b	GOTERM_BP_FAT	GO:0006662~glycerol ether metabolic process	12	0.161725	0.000521772	LPL,GPX1,G6PC,DGKD,ABHD5,APOA5,INSIG1,DGKK,DGKH,CDS1,SIRT1,PTPN11	1059	45	13588	3.42159	0.807702	0.0211842	0.940738
sc_12	mmu-miR-29b	mmu-miR-29b	GOTERM_BP_FAT	GO:0051050~positive regulation of transport	23	0.309973	0.000524275	STX1A,SGK1,CREB1,SNCA,TGFB3,PPT1,GLI3,LDLRAP1,TNFRSF4,PTPN11,BAK1,NOD2,P2RX7,SLC1A2,GSK3B,IFNG,CARTPT,EDA,PTX3,HTR2C,AKT3,SCAMP5,HIP1	1059	132	13588	2.2357	0.809217	0.0210147	0.94523
sc_12	mmu-miR-29b	mmu-miR-29b	GOTERM_BP_FAT	GO:0035107~appendage morphogenesis	21	0.283019	0.000528036	FGFR2,WNT5A,DICER1,RPGRIP1L,SKI,COL2A1,GLI3,ATP7A,BAK1,MSX1,GNAQ,LRP6,HOXA10,PBX1,GNAS,RARB,ASPH,FBN2,PBX2,LRP4,BMPR1A	1059	115	13588	2.34305	0.811472	0.0208989	0.951981
sc_12	mmu-miR-29b	mmu-miR-29b	GOTERM_BP_FAT	GO:0035108~limb morphogenesis	21	0.283019	0.000528036	FGFR2,WNT5A,DICER1,RPGRIP1L,SKI,COL2A1,GLI3,ATP7A,BAK1,MSX1,GNAQ,LRP6,HOXA10,PBX1,GNAS,RARB,ASPH,FBN2,PBX2,LRP4,BMPR1A	1059	115	13588	2.34305	0.811472	0.0208989	0.951981
sc_12	mmu-miR-29b	mmu-miR-29b	GOTERM_BP_FAT	GO:0012501~programmed cell death	58	0.781671	0.000615927	FASTKD1,CADM1,DEDD,ZMAT3,UBQLN1,PTEN,RTN3,TGFB2,BAK1,SHB,GPX1,IFNG,SGK1,LTBR,IL21,STK4,ELMO2,AHR,PURA,ZDHHC16,TIAL1,SIAH1A,ERN1,SH3KBP1,THOC1,DCC,UBE2Z,MCL1,LITAF,BCL2L2,PPT1,FEM1B,TNFRSF1A,PEG10,SH3GLB1,DIABLO,TRP53INP1,FAIM,FASL,INPP5D,BMF,TRAF4,TRAF3,HIP1,ZFP346,COL4A3,UBE4B,RYBP,SIRT1,SOD2,ATP7A,SEMA6A,BBC3,BNIP3L,SLC5A8,BRE,PPP1R13B,PERP	1059	473	13588	1.57335	0.8572	0.0240354	1.1096
sc_12	mmu-miR-29b	mmu-miR-29b	GOTERM_BP_FAT	GO:0010647~positive regulation of cell communication	29	0.390836	0.000717887	FGFR2,PPARD,PDGFB,LITAF,SNCA,TGFB3,ITSN1,SRC,LIF,ZFP91,GPX1,NOD2,SLC24A2,IFNG,GAB1,LGI1,ADAMTS20,MECP2,DUSP22,PTPN11,LAMA2,NRAS,P2RX7,TNFSF11,ITGA8,NTRK2,VEGFA,CARTPT,EDA	1059	189	13588	1.96877	0.896545	0.0276191	1.29216
sc_12	mmu-miR-29b	mmu-miR-29b	GOTERM_BP_FAT	GO:0060173~limb development	21	0.283019	0.000827739	FGFR2,WNT5A,DICER1,RPGRIP1L,SKI,COL2A1,GLI3,ATP7A,BAK1,MSX1,GNAQ,LRP6,HOXA10,PBX1,GNAS,RARB,ASPH,FBN2,PBX2,LRP4,BMPR1A	1059	119	13588	2.26429	0.926899	0.0313979	1.48849
sc_12	mmu-miR-29b	mmu-miR-29b	GOTERM_BP_FAT	GO:0048736~appendage development	21	0.283019	0.000827739	FGFR2,WNT5A,DICER1,RPGRIP1L,SKI,COL2A1,GLI3,ATP7A,BAK1,MSX1,GNAQ,LRP6,HOXA10,PBX1,GNAS,RARB,ASPH,FBN2,PBX2,LRP4,BMPR1A	1059	119	13588	2.26429	0.926899	0.0313979	1.48849
sc_12	mmu-miR-29b	mmu-miR-29b	GOTERM_BP_FAT	GO:0048667~cell morphogenesis involved in neuron differentiation	28	0.377358	0.000867176	DCC,ENAH,EPHB3,GLI3,TGFB2,NRCAM,ROBO1,BCL11B,LMTK2,ROBO2,SEMA3A,DCX,DCLK1,ETV4,CREB1,DPYSL5,LMX1A,ISL1,PTPN11,ATP7A,SEMA6A,4930506M07RIK,SEMA4F,EFNA5,APBB2,GAP43,CHL1,GFRA3	1059	182	13588	1.974	0.935468	0.0324801	1.55888
sc_12	mmu-miR-29b	mmu-miR-29b	GOTERM_BP_FAT	GO:0018904~organic ether metabolic process	12	0.161725	0.000936406	LPL,GPX1,G6PC,DGKD,ABHD5,APOA5,INSIG1,DGKK,DGKH,CDS1,SIRT1,PTPN11	1059	48	13588	3.20774	0.948155	0.0346186	1.68234
sc_12	mmu-miR-29b	mmu-miR-29b	GOTERM_BP_FAT	GO:0044265~cellular macromolecule catabolic process	70	0.943396	0.000965886	HECW1,USPL1,DZIP3,CBX4,ZNRF1,OTUB2,KLHL9,E4F1,ZFP36,ANAPC1,PAN2,FBXL20,DDB1,UBE2J1,SOCS7,GAN,HERC1,DCUN1D1,UHRF2,SENP1,UBE2K,UBR5,SIAH1A,RNF139,ASB1,RNF138,ASB3,PIAS2,AMFR,ADAM19,CHFR,ZER1,OTUD5,UBE2Z,RAB40C,ASB11,PPT1,EDEM3,FEM1B,EDEM1,LIN28B,RBX1,ZFP36L1,CYLD,FBXW7,FBXW2,OTUD7A,USP37,FBXO41,FBXO42,USP34,MYSM1,TRIP12,RNF144A,SHPRH,RNF19A,UBE4B,SPSB4,PARK2,TRIM63,MARCH11,BRCA1,ATE1,URM1,P2RX7,DCP…	1059	609	13588	1.47482	0.952769	0.035277	1.73487
sc_12	mmu-miR-29b	mmu-miR-29b	GOTERM_BP_FAT	GO:0006650~glycerophospholipid metabolic process	17	0.229111	0.0011316	PIK3CB,PGAP1,SYNJ1,ABHD5,MECP2,CDS1,PTEN,ALG9,PIGO,PIP5KL1,PIGM,SH3GLB1,PLCH2,FABP3,PIGC,IP6K1,PIK3R1	1059	88	13588	2.47871	0.972033	0.040737	2.02963
sc_12	mmu-miR-29b	mmu-miR-29b	GOTERM_BP_FAT	GO:0008219~cell death	60	0.808625	0.00117155	FASTKD1,CADM1,ZMAT3,DEDD,UBQLN1,PTEN,TGFB2,RTN3,BAK1,SHB,GPX1,IFNG,SGK1,LTBR,GAN,IL21,STK4,ELMO2,AHR,PURA,ZDHHC16,TIAL1,SIAH1A,ERN1,SH3KBP1,THOC1,DCC,UBE2Z,MCL1,LITAF,BCL2L2,PPT1,FEM1B,TNFRSF1A,PEG10,SH3GLB1,DIABLO,TRP53INP1,FAIM,FASL,INPP5D,BMF,TRAF4,TRAF3,HIP1,ZFP346,COL4A3,UBE4B,RYBP,SIRT1,SOD2,ATP7A,SEMA6A,P2RX7,BBC3,BNIP3L,SLC5A8,BRE,PPP1R13B,PERP	1059	507	13588	1.51846	0.975353	0.0416712	2.10058
sc_12	mmu-miR-29b	mmu-miR-29b	GOTERM_BP_FAT	GO:0051094~positive regulation of developmental process	31	0.41779	0.00118364	FGFR2,TGFB3,CX3CL1,FOXO3,GLI3,TGFB2,LIF,EPC1,TIAM1,HEY2,ROBO2,INPP5D,RUNX1,AP3B1,LPL,IKZF1,ADAMTS20,CD276,MECP2,EOMES,IL21,VASH2,LEP,P2RX7,ADAMTS9,TNFSF11,ETS1,HOXD3,AMOT,GNAS,IFI204	1059	214	13588	1.85869	0.976277	0.0416239	2.12203
sc_12	mmu-miR-29b	mmu-miR-29b	GOTERM_BP_FAT	GO:0016265~death	61	0.822102	0.00125639	FASTKD1,CADM1,ZMAT3,DEDD,UBQLN1,PTEN,TGFB2,RTN3,BAK1,SHB,GPX1,IFNG,SGK1,LTBR,ZFX,GAN,IL21,STK4,ELMO2,AHR,PURA,ZDHHC16,TIAL1,SIAH1A,ERN1,SH3KBP1,THOC1,DCC,UBE2Z,MCL1,LITAF,BCL2L2,PPT1,FEM1B,TNFRSF1A,PEG10,SH3GLB1,DIABLO,TRP53INP1,FAIM,FASL,INPP5D,BMF,TRAF4,TRAF3,HIP1,ZFP346,COL4A3,UBE4B,RYBP,SIRT1,SOD2,ATP7A,SEMA6A,P2RX7,BBC3,BNIP3L,SLC5A8,BRE,PPP1R13B,PERP	1059	519	13588	1.50807	0.981153	0.0436418	2.25106
sc_12	mmu-miR-29b	mmu-miR-29b	GOTERM_BP_FAT	GO:0048489~synaptic vesicle transport	9	0.121294	0.00128693	P2RX7,STX1A,TRIM9,SYNJ1,SNCA,VAMP2,UNC13B,LIN7A,AMPH	1059	29	13588	3.98203	0.982889	0.0441941	2.30519
sc_12	mmu-miR-29b	mmu-miR-29b	GOTERM_BP_FAT	GO:0070482~response to oxygen levels	14	0.188679	0.00130535	PLAT,KCNMA1,ATP1B1,PDGFB,PDGFA,MECP2,TGFB3,UBQLN1,MMP2,ITPR1,SOD2,UCP3,VEGFA,HIF3A	1059	65	13588	2.76359	0.983858	0.0443314	2.33782
sc_12	mmu-miR-29b	mmu-miR-29b	GOTERM_BP_FAT	GO:0001503~ossification	19	0.256065	0.00130704	FGFR2,IBSP,PDLIM7,DMP1,HSPG2,IGF1,COL2A1,WWTR1,MMP2,CBFB,HDAC4,TNFSF11,SP1,SORT1,MAPK8,GNAS,FOXC1,COL1A1,CHRD	1059	106	13588	2.29989	0.983943	0.0439155	2.34079
sc_12	mmu-miR-29b	mmu-miR-29b	GOTERM_BP_FAT	GO:0007610~behavior	50	0.673854	0.00132034	HMGCR,SLC6A3,HEXA,SNCA,SYNJ1,TGFB2,AGTR2,SLC1A2,ROBO1,SLC24A2,IFNG,POU4F1,ROBO2,SLC22A5,SEMA3A,KCNMA1,MYO6,ZFX,MECP2,GRM4,GNAQ,CARTPT,CHL1,PTAFR,ENPP2,PPT1,CX3CL1,APLP2,AMPH,NPAS3,PAFAH1B1,RUNX1,MAFG,ITGA1,NLGN3,PARK2,SOD2,FOXP2,LEP,ATXN1,ATP7A,NRAS,ITGA5,ITGA8,NTRK2,MC4R,PHF21A,AMOT,PBX3,HTR2C	1059	405	13588	1.58407	0.984605	0.0438866	2.36436
sc_12	mmu-miR-29b	mmu-miR-29b	GOTERM_BP_FAT	GO:0060325~face morphogenesis	6	0.0808625	0.00141185	SCHIP1,PDGFRA,COL1A1,ASPH,MMP2,PLEKHA1	1059	12	13588	6.41549	0.988475	0.0463712	2.52626
sc_12	mmu-miR-29b	mmu-miR-29b	GOTERM_BP_FAT	GO:0008283~cell proliferation	34	0.458221	0.00158227	FGFR2,WNT5A,MORF4L1,PPARD,PDGFB,PDGFA,TBX20,CSPG4,BCL2L2,SRC,TGFB2,BAK1,GPX1,SHB,GNG2,PAFAH1B1,COL8A1,IMPDH1,SETDB1,COL4A3,NASP,APPL1,TACC1,PURA,NRAS,CCND1,P2RX7,TNFSF11,UHRF2,GSK3B,VEGFA,NEUROD4,FOXC1,NCOR2	1059	247	13588	1.76621	0.993278	0.0512939	2.82707
sc_12	mmu-miR-29b	mmu-miR-29b	GOTERM_BP_FAT	GO:0045637~regulation of myeloid cell differentiation	12	0.161725	0.00159206	LIF,LEP,ZFP36,TNFSF11,IKZF1,ETS1,CARTPT,GNAS,FOXO3,INPP5D,RUNX1,PIK3R1	1059	51	13588	3.01905	0.993483	0.0510799	2.84434
sc_12	mmu-miR-29b	mmu-miR-29b	GOTERM_BP_FAT	GO:0048589~developmental growth	18	0.242588	0.00173734	WNT5A,SETDB1,PLAG1,FGFR2,PPARD,IGF1,FOXO3,PTEN,GLI3,GPX1,NCOA3,ZMIZ1,HBEGF,DCX,GAP43,DCLK1,LRP4,BMPR1A	1059	100	13588	2.30958	0.995885	0.0550556	3.10004
sc_12	mmu-miR-29b	mmu-miR-29b	GOTERM_BP_FAT	GO:0051240~positive regulation of multicellular organismal process	25	0.336927	0.00181504	FGFR2,SLC6A3,SNCA,PEX5,CX3CL1,TPM1,TGFB2,NOD2,SLC24A2,HEY2,IFNG,LGI1,IKZF1,CREB1,CD276,MECP2,IL21,IFNAR1,LAMA2,P2RX7,NTRK2,MC4R,CARTPT,HTR2C,GPAM	1059	163	13588	1.96794	0.996782	0.0568786	3.23653
sc_12	mmu-miR-29b	mmu-miR-29b	GOTERM_BP_FAT	GO:0060348~bone development	20	0.269542	0.0018577	IBSP,FGFR2,PDLIM7,DMP1,HSPG2,IGF1,COL2A1,WWTR1,MMP2,CBFB,HDAC4,TNFSF11,SP1,INSIG1,SORT1,MAPK8,GNAS,FOXC1,COL1A1,CHRD	1059	118	13588	2.17474	0.997188	0.0576067	3.31141
sc_12	mmu-miR-29b	mmu-miR-29b	GOTERM_BP_FAT	GO:0045596~negative regulation of cell differentiation	27	0.363881	0.00186241	DICER1,MEIS1,ITGB1,GLI3,TTC3,TGFB2,LIF,ZFP91,INSIG1,INPP5D,SEMA3A,PIK3R1,ZFP36,LMX1A,ISL1,WWTR1,SIRT1,SOD2,HDAC4,CCND1,SEMA4F,CARTPT,PBX1,CHRD,NCOR2,KLF4,BMPR1A	1059	182	13588	1.9035	0.99723	0.057188	3.31967
sc_12	mmu-miR-29b	mmu-miR-29b	GOTERM_BP_FAT	GO:0007229~integrin-mediated signaling pathway	15	0.202156	0.00198378	IBSP,PLP1,ADAMTS20,ADAM23,ITGA1,ITGA11,ITGB1,ITGA9,ITGA6,ITGA5,ITGA8,GRLF1,ADAM19,ADAMTS5,ADAM15	1059	76	13588	2.53243	0.998113	0.0602192	3.53235
sc_12	mmu-miR-29b	mmu-miR-29b	GOTERM_BP_FAT	GO:0001655~urogenital system development	23	0.309973	0.00204992	FGFR2,WNT5A,PLAG1,SCHIP1,RET,TCFAP2B,RPGRIP1L,IGF1,RRM2B,WWTR1,FEM1B,PTEN,GLI3,AHR,SPRY1,INVS,ITGA8,PDGFRB,PBX1,ROBO2,FOXC1,RARB,LRP4	1059	146	13588	2.02132	0.99847	0.0615751	3.64807
sc_12	mmu-miR-29b	mmu-miR-29b	GOTERM_BP_FAT	GO:0000904~cell morphogenesis involved in differentiation	30	0.404313	0.00206827	DCC,ENAH,EPHB3,GLI3,TGFB2,NRCAM,ROBO1,BCL11B,LMTK2,ROBO2,SEMA3A,DCX,DCLK1,ETV4,CREB1,DPYSL5,EOMES,LMX1A,ISL1,PTPN11,ATP7A,SEMA6A,4930506M07RIK,SEMA4F,EFNA5,ANTXR1,APBB2,GAP43,CHL1,GFRA3	1059	212	13588	1.8157	0.998556	0.0615254	3.68016
sc_12	mmu-miR-29b	mmu-miR-29b	GOTERM_BP_FAT	GO:0009057~macromolecule catabolic process	72	0.97035	0.00250925	HECW1,USPL1,DZIP3,CBX4,ZNRF1,OTUB2,KLHL9,E4F1,ZFP36,ANAPC1,PAN2,FBXL20,DDB1,UBE2J1,SOCS7,GAN,HERC1,G6PC,DCUN1D1,UHRF2,SENP1,UBE2K,UBR5,SIAH1A,RNF139,ASB1,RNF138,YME1L1,ASB3,PIAS2,AMFR,ADAM19,CHFR,ZER1,OTUD5,UBE2Z,RAB40C,ASB11,PPT1,EDEM3,FEM1B,EDEM1,LIN28B,RBX1,ZFP36L1,CYLD,FBXW7,FBXW2,OTUD7A,USP37,FBXO41,FBXO42,USP34,MYSM1,TRIP12,RNF144A,SHPRH,RNF19A,UBE4B,SPSB4,PARK2,TRIM63,MARCH11,BRCA1,ATE1,UR…	1059	654	13588	1.41258	0.999643	0.073475	4.44807
sc_12	mmu-miR-29b	mmu-miR-29b	GOTERM_BP_FAT	GO:0019226~transmission of nerve impulse	31	0.41779	0.00278202	PPARD,HEXA,SNCA,SYNJ1,PPT1,NRCAM,GAD2,TRIM9,DMD,PAFAH1B1,DLG2,KCNMA1,STX1A,PLP1,MYO6,NRXN3,UGT8A,MECP2,CACNG4,NLGN3,PARK2,QK,LIN7A,ATXN1,GRM4,P2RX7,CHRM1,CARTPT,VAMP2,PMP22,UNC13B	1059	226	13588	1.76	0.999849	0.0803993	4.92018
sc_12	mmu-miR-29b	mmu-miR-29b	KEGG_PATHWAY	mmu04510:Focal adhesion	48	0.6469	3.37521e-13	IBSP,CAV2,PDGFB,PDGFA,COL3A1,ITGA11,ELK1,COL2A1,ITGB1,PTEN,SRC,VCL,CDC42,ARHGAP5,PDGFC,PIK3R3,COL11A1,AKT3,PIK3R1,SHC4,COL4A4,COL4A2,COL4A1,PIK3CB,ITGA1,IGF1,MAPK10,COL5A3,COL5A2,PPP1CB,COL4A6,COL5A1,LAMA2,ITGA9,CCND1,ITGA6,ITGA5,CCND2,GSK3B,ITGA8,VEGFA,GRLF1,COL1A2,PDGFRA,PDGFRB,MAPK8,LAMC1,COL1A1	432	198	5738	3.21998	5.23137e-11	5.23137e-11	4.0532e-10
sc_12	mmu-miR-29b	mmu-miR-29b	KEGG_PATHWAY	mmu05200:Pathways in cancer	56	0.754717	3.29703e-09	PPARD,PDGFB,PDGFA,TGFB3,FOXO1,NFKB2,GLI3,MMP2,PTEN,TGFB2,CDC42,FOS,RALA,RARB,AKT3,RET,WNT10B,PIK3CB,RELA,CDK6,STK4,CCND1,NCOA4,VEGFA,PDGFRA,PDGFRB,MAPK8,PIAS2,LAMC1,FGFR2,DCC,WNT5A,ITGB1,RBX1,ARNT,FASL,RUNX1,PIK3R3,TRAF4,PIK3R1,TRAF3,COL4A4,COL4A2,COL4A1,IGF1,MAPK10,FZD5,APPL1,COL4A6,WNT2B,LAMA2,NRAS,CDKN1A,HDAC1,ITGA6,GSK3B	432	323	5738	2.30283	5.1104e-07	2.5552e-07	3.95953e-06
sc_12	mmu-miR-29b	mmu-miR-29b	KEGG_PATHWAY	mmu04512:ECM-receptor interaction	24	0.32345	2.07307e-08	COL4A4,IBSP,COL4A2,COL4A1,COL3A1,DAG1,ITGA1,ITGA11,COL2A1,COL5A3,COL5A2,ITGB1,COL4A6,SDC2,COL5A1,LAMA2,ITGA9,ITGA6,ITGA5,ITGA8,COL1A2,COL1A1,LAMC1,COL11A1	432	83	5738	3.8407	3.21325e-06	1.07109e-06	2.48963e-05
sc_12	mmu-miR-29b	mmu-miR-29b	KEGG_PATHWAY	mmu05214:Glioma	18	0.242588	2.8608e-06	PDGFB,PIK3CB,PDGFA,CAMK2G,IGF1,CDK6,PTEN,NRAS,CCND1,CDKN1A,PDGFRA,CAMK2D,PDGFRB,CALM3,PIK3R3,AKT3,PIK3R1,CALM1,SHC4	432	64	5738	3.73568	0.000443327	0.00011085	0.00343559
sc_12	mmu-miR-29b	mmu-miR-29b	KEGG_PATHWAY	mmu05215:Prostate cancer	21	0.283019	7.73291e-06	FGFR2,PDGFB,PIK3CB,PDGFA,CREB1,RELA,IGF1,FOXO1,CREB5,PTEN,INSRR,NRAS,CCND1,CDKN1A,GSK3B,PDGFRA,PDGFRB,PDGFC,PIK3R3,AKT3,PIK3R1	432	90	5738	3.09923	0.00119789	0.000239692	0.00928634
sc_12	mmu-miR-29b	mmu-miR-29b	KEGG_PATHWAY	mmu04722:Neurotrophin signaling pathway	26	0.350404	9.12177e-06	CAMK2G,FOXO3,CDC42,GAB1,CAMK2D,FASL,SH2B1,PIK3R3,PIK3R1,AKT3,SHC4,PDK1,PIK3CB,RELA,MAPK10,YWHAE,PTPN11,RPS6KA6,NRAS,RPS6KA3,RPS6KA2,GSK3B,NTRK2,SORT1,CALM3,MAPK8,CALM1	432	130	5738	2.65648	0.00141288	0.000235619	0.0109541
sc_12	mmu-miR-29b	mmu-miR-29b	KEGG_PATHWAY	mmu05222:Small cell lung cancer	20	0.269542	1.19396e-05	COL4A4,COL4A2,COL4A1,PIK3CB,RELA,CDK6,PTEN,ITGB1,COL4A6,LAMA2,CCND1,ITGA6,PIAS2,RARB,LAMC1,PIK3R3,AKT3,PIK3R1,TRAF4,TRAF3	432	85	5738	3.12527	0.00184894	0.000264344	0.0143378
sc_12	mmu-miR-29b	mmu-miR-29b	KEGG_PATHWAY	mmu04360:Axon guidance	25	0.336927	3.20866e-05	DCC,GNAI3,PLXNA1,EPHB3,ITGB1,CDC42,ROBO1,NFAT5,PPP3CB,NFATC4,ROBO2,SEMA3A,NFATC3,DPYSL5,DPYSL2,ARHGEF12,EPHA1,NRAS,SEMA6A,RND1,SEMA4F,GSK3B,SRGAP3,EFNA5,SRGAP2	432	131	5738	2.53481	0.00496116	0.000621495	0.0385272
sc_12	mmu-miR-29b	mmu-miR-29b	KEGG_PATHWAY	mmu04310:Wnt signaling pathway	26	0.350404	0.000100338	WNT5A,PPARD,PPP2R5A,CAMK2G,DAAM1,RBX1,PPP2CA,PPP3CB,CAMK2D,NFAT5,FRAT2,NFATC4,NFATC3,WNT10B,MAPK10,FZD5,WNT2B,CTNNBIP1,CCND1,CCND2,GSK3B,SIAH1A,PRICKLE2,SFRP4,LRP6,MAPK8	432	149	5738	2.31774	0.0154328	0.00172663	0.120433
sc_12	mmu-miR-29b	mmu-miR-29b	KEGG_PATHWAY	mmu05414:Dilated cardiomyopathy	19	0.256065	0.00013091	SLC8A1,ADCY7,ADCY6,ITGA1,ITGA11,TGFB3,DAG1,CACNG4,IGF1,ITGB1,TPM1,TGFB2,LAMA2,ITGA9,ITGA6,ITGA5,DMD,ITGA8,GNAS	432	92	5738	2.74311	0.0200879	0.00202719	0.157102
sc_12	mmu-miR-29b	mmu-miR-29b	KEGG_PATHWAY	mmu05211:Renal cell carcinoma	16	0.215633	0.000164875	PDGFB,PIK3CB,PDGFA,TGFB3,TGFB2,RBX1,ARNT,PTPN11,CDC42,NRAS,ETS1,VEGFA,GAB1,PIK3R3,AKT3,PIK3R1	432	70	5738	3.03598	0.025234	0.00232074	0.197825
sc_12	mmu-miR-29b	mmu-miR-29b	KEGG_PATHWAY	mmu04012:ErbB signaling pathway	18	0.242588	0.000203832	PIK3CB,CAMK2G,MAP2K4,ELK1,MAPK10,SRC,NRAS,CDKN1A,GSK3B,GAB1,CAMK2D,HBEGF,MAPK8,PIK3R3,ABL2,AKT3,PIK3R1,SHC4	432	87	5738	2.74808	0.0311032	0.00262963	0.244515
sc_12	mmu-miR-29b	mmu-miR-29b	KEGG_PATHWAY	mmu04010:MAPK signaling pathway	37	0.498652	0.000307684	FGFR2,PDGFB,PDGFA,MRAS,MAP4K2,DUSP10,TGFB3,ELK1,NFKB2,GNG12,TGFB2,FOS,TNFRSF1A,CDC42,ELK4,RASGRP1,PPP3CB,FASL,NFATC4,AKT3,MAP2K6,HSPA8,RELA,MAP2K4,CACNG4,MAPK10,STK4,NRAS,MAP4K4,RPS6KA6,RPS6KA3,DUSP2,RPS6KA2,NTRK2,PDGFRA,PDGFRB,MAPK8	432	265	5738	1.85452	0.0465786	0.00366238	0.368884
sc_12	mmu-miR-29b	mmu-miR-29b	KEGG_PATHWAY	mmu05410:Hypertrophic cardiomyopathy (HCM)	17	0.229111	0.000422544	SLC8A1,PRKAB2,ITGA1,ITGA11,TGFB3,DAG1,CACNG4,IGF1,ITGB1,TPM1,TGFB2,LAMA2,ITGA9,ITGA6,ITGA5,DMD,ITGA8	432	84	5738	2.68811	0.0634086	0.00466822	0.50627
sc_12	mmu-miR-29b	mmu-miR-29b	KEGG_PATHWAY	mmu04914:Progesterone-mediated oocyte maturation	17	0.229111	0.00048542	ANAPC1,GNAI3,ADCY7,PIK3CB,ADCY6,IGF1,CPEB1,MAPK10,CDC27,RPS6KA6,RPS6KA3,RPS6KA2,MAPK8,PIK3R3,CCNA2,AKT3,PIK3R1	432	85	5738	2.65648	0.0724962	0.00500466	0.581404
sc_12	mmu-miR-29b	mmu-miR-29b	KEGG_PATHWAY	mmu04540:Gap junction	17	0.229111	0.000556165	GNAI3,TUBB2B,PDGFB,ADCY7,TUBB2A,PDGFA,ADCY6,PRKG1,ITPR1,SRC,NRAS,GNAQ,PDGFRA,PDGFRB,PDGFC,GNAS,HTR2C	432	86	5738	2.62559	0.0826163	0.00537485	0.665878
sc_12	mmu-miR-29b	mmu-miR-29b	KEGG_PATHWAY	mmu05218:Melanoma	15	0.202156	0.000666699	PDGFB,PDGFA,PIK3CB,IGF1,CDK6,PTEN,NRAS,CCND1,CDKN1A,PDGFRA,PDGFRB,PDGFC,PIK3R3,AKT3,PIK3R1	432	71	5738	2.80614	0.0982092	0.0060623	0.797731
sc_12	mmu-miR-29b	mmu-miR-29b	KEGG_PATHWAY	mmu04912:GnRH signaling pathway	18	0.242588	0.000773148	ADCY7,CAMK2G,MAP2K4,ADCY6,ELK1,MAPK10,MMP2,ITPR1,SRC,NRAS,CDC42,GNAQ,CAMK2D,CALM3,HBEGF,MAPK8,GNAS,MAP2K6,CALM1	432	97	5738	2.46478	0.112977	0.00663811	0.924561
sc_12	mmu-miR-29b	mmu-miR-29b	KEGG_PATHWAY	mmu05220:Chronic myeloid leukemia	15	0.202156	0.00134621	PIK3CB,RELA,TGFB3,CDK6,TGFB2,PTPN11,NRAS,CDKN1A,CCND1,HDAC1,RUNX1,PIK3R3,AKT3,PIK3R1,SHC4	432	76	5738	2.62153	0.188445	0.0109295	1.60478
sc_12	mmu-miR-29b	mmu-miR-29b	KEGG_PATHWAY	mmu04115:p53 signaling pathway	14	0.188679	0.00160077	ZMAT3,IGF1,CDK6,RRM2B,PTEN,EI24,PPM1D,CDKN1A,CCND1,BBC3,CCND2,CD82,SIAH1A,PERP	432	69	5738	2.69498	0.219888	0.0123391	1.90557
sc_12	mmu-miR-29b	mmu-miR-29b	KEGG_PATHWAY	mmu05210:Colorectal cancer	16	0.215633	0.00163492	DCC,PIK3CB,TGFB3,MAPK10,APPL1,FZD5,TGFB2,FOS,CCND1,GSK3B,PDGFRA,PDGFRB,MAPK8,PIK3R3,AKT3,PIK3R1	432	86	5738	2.47115	0.224014	0.0120045	1.94586
sc_12	mmu-miR-29b	mmu-miR-29b	KEGG_PATHWAY	mmu04114:Oocyte meiosis	19	0.256065	0.00211197	ANAPC1,ADCY7,PPP2R5A,CAMK2G,ADCY6,IGF1,CPEB1,YWHAE,CDC27,PPP1CB,ITPR1,RBX1,RPS6KA6,RPS6KA3,RPS6KA2,PPP2CA,PPP3CB,CAMK2D,CALM3,CALM1	432	115	5738	2.19448	0.279422	0.0147851	2.50706
sc_12	mmu-miR-29b	mmu-miR-29b	KEGG_PATHWAY	mmu05212:Pancreatic cancer	14	0.188679	0.00238877	PIK3CB,RELA,TGFB3,CDK6,MAPK10,TGFB2,CDC42,CCND1,VEGFA,RALA,MAPK8,PIK3R3,AKT3,PIK3R1	432	72	5738	2.58269	0.30975	0.0159883	2.83133
sc_12	mmu-miR-29b	mmu-miR-29b	KEGG_PATHWAY	mmu04810:Regulation of actin cytoskeleton	28	0.377358	0.00599471	FGFR2,ENAH,PDGFB,PDGFA,MRAS,ITGA11,GNG12,ITGB1,VCL,INSRR,CDC42,TIAM1,PDGFC,PIK3R3,PIK3R1,PIK3CB,BAIAP2,ITGA1,ARHGEF12,PPP1CB,ITGA9,NRAS,ITGA6,ITGA5,ITGA8,CHRM1,PDGFRA,PDGFRB	432	217	5738	1.71386	0.606225	0.0380881	6.96639
sc_12	mmu-miR-29b	mmu-miR-29b	KEGG_PATHWAY	mmu04660:T cell receptor signaling pathway	18	0.242588	0.00661817	PDK1,ITK,PIK3CB,RELA,FOS,NRAS,CDC42,RASGRP1,ICOS,GSK3B,IFNG,PPP3CB,NFAT5,NFATC4,PIK3R3,NFATC3,AKT3,PIK3R1	432	118	5738	2.02613	0.642716	0.0403331	7.66475
sc_12	mmu-miR-29b	mmu-miR-29b	KEGG_PATHWAY	mmu04910:Insulin signaling pathway	20	0.269542	0.00693319	PIK3CB,PRKAB2,ELK1,FOXO1,MAPK10,PPP1CB,PPP1R3D,NRAS,PRKAR2A,G6PC,GSK3B,CALM3,MAPK8,INPP5D,PIK3R3,INSR,AKT3,EIF4E2,PIK3R1,CALM1,SHC4	432	138	5738	1.92499	0.659856	0.040628	8.01578
sc_12	mmu-miR-29b	mmu-miR-29b	KEGG_PATHWAY	mmu04916:Melanogenesis	16	0.215633	0.00721752	WNT5A,WNT10B,GNAI3,ADCY7,CAMK2G,CREB1,ADCY6,FZD5,WNT2B,EDNRB,NRAS,GNAQ,GSK3B,CAMK2D,CALM3,GNAS,CALM1	432	100	5738	2.12519	0.674624	0.0407314	8.33158
sc_12	mmu-miR-29b	mmu-miR-29b	KEGG_PATHWAY	mmu05412:Arrhythmogenic right ventricular cardiomyopathy (ARVC)	13	0.175202	0.00939418	SLC8A1,ITGA1,ITGA11,DAG1,CACNG4,ITGB1,LAMA2,ITGA9,ITGA6,ITGA5,ITGA8,DMD,DSC2	432	75	5738	2.30228	0.768455	0.0509078	10.7163
sc_12	mmu-miR-29b	mmu-miR-29b	KEGG_PATHWAY	mmu04120:Ubiquitin mediated proteolysis	19	0.256065	0.0125676	ANAPC1,UBE2Z,DDB1,UBE4B,UBE2J1,BIRC6,PARK2,HERC1,CDC27,BRCA1,RBX1,TRIM37,FBXW7,UBE2K,KLHL9,UBR5,SIAH1A,PIAS2,TRIP12	432	136	5738	1.85563	0.859188	0.0653634	14.0914
sc_12	mmu-miR-29b	mmu-miR-29b	KEGG_PATHWAY	mmu05213:Endometrial cancer	10	0.134771	0.0141741	NRAS,CCND1,PIK3CB,GSK3B,ELK1,FOXO3,PIK3R3,PTEN,PIK3R1,AKT3	432	52	5738	2.55431	0.890596	0.0711026	15.7549
sc_12	mmu-miR-29b	mmu-miR-29b	KEGG_PATHWAY	mmu04662:B cell receptor signaling pathway	13	0.175202	0.0154314	PIK3CB,RELA,NRAS,FOS,GSK3B,NFAT5,PPP3CB,NFATC4,INPP5D,PIK3R3,NFATC3,AKT3,PIK3R1	432	80	5738	2.15839	0.910231	0.0748122	17.0362
sc_12	mmu-miR-29b	mmu-miR-29b	KEGG_PATHWAY	mmu05223:Non-small cell lung cancer	10	0.134771	0.0179461	NRAS,CCND1,PIK3CB,CDK6,FOXO3,RARB,PIK3R3,STK4,PIK3R1,AKT3	432	54	5738	2.45971	0.939609	0.0839789	19.5455
sc_12	mmu-miR-29b	mmu-miR-29b	KEGG_PATHWAY	mmu04150:mTOR signaling pathway	10	0.134771	0.0179461	RPS6KA6,RPS6KA3,PIK3CB,RPS6KA2,VEGFA,IGF1,PIK3R3,EIF4E2,PIK3R1,AKT3	432	54	5738	2.45971	0.939609	0.0839789	19.5455
sc_12	mmu-miR-106b	mmu-miR-106b	GOTERM_BP_FAT	GO:0045449~regulation of transcription	308	3.90269	4.24125e-21	MEF2C,EIF2C1,RORC,MXI1,HOXD10,ZFP92,PGR,NONO,ZFP91,APP,TAF5L,SIN3A,CRY2,ZFP90,TRAK1,PHTF2,IFNG,PHTF1,PATZ1,RARB,RCOR1,TAF4A,MECP2,ZHX2,MED13,MTF1,MED17,VEGFA,RDBP,PIAS2,LRCH4,IRAK1BP1,FUS,C920016K16RIK,TAF9B,HOXB13,ARX,LIF,TAL1,AHRR,TCF20,LHX6,LHX8,TCF4,LHX9,NKX2-2,HIP1,PLAGL2,PLAG1,IKZF5,IKZF4,DNMT3A,KLF6,BMP2,IKZF3,NRBF2,KLF9,IKZF1,KLF12,SUB1,SMAD7,KLF10,SMAD6,MAML1,KLF11,SMAD5,ZBTB41,RYBP,CELS…	1149	2227	13588	1.63556	1.25371e-17	1.25371e-17	7.62454e-18
sc_12	mmu-miR-106b	mmu-miR-106b	GOTERM_BP_FAT	GO:0006350~transcription	243	3.07907	1.49033e-15	MEF2C,EIF2C1,RORC,MXI1,HOXD10,PGR,NONO,ZFP92,ZFP91,TAF5L,SIN3A,CRY2,ZFP90,PHTF2,PHTF1,RARB,RCOR1,TAF4A,ZHX2,MECP2,MED13,MTF1,MED17,RDBP,PIAS2,IRAK1BP1,C920016K16RIK,TAF9B,HOXB13,ARX,TAL1,AHRR,TCF20,LHX6,LHX8,TCF4,HIP1,PLAG1,IKZF5,IKZF4,DNMT3A,KLF6,IKZF3,NRBF2,KLF12,IKZF1,KLF9,SUB1,SMAD7,KLF10,SMAD6,MAML1,KLF11,SMAD5,ZBTB41,RYBP,ZFP606,ZBTB44,ZBTB43,RNF4,DMTF1,RNF2,TRPS1,JAZF1,ZFP800,RBPJ,KLF3,PPA…	1149	1772	13588	1.62173	4.26637e-12	2.13318e-12	2.59792e-12
sc_12	mmu-miR-106b	mmu-miR-106b	GOTERM_BP_FAT	GO:0045941~positive regulation of transcription	89	1.12772	9.79044e-13	MEF2C,E2F1,PPARA,E2F3,THRA,ELF4,ZEB1,CNOT7,HOXD10,APP,ATOH1,IFNG,RARB,ALX4,MLL1,ALX1,SERTAD2,SATB2,EGR2,MECP2,RB1,TOPORS,MED13,CDK2,OSM,HIF1A,MTF1,MED17,VEGFA,ZFPM2,MAPRE3,CLOCK,MED1,FUS,GLIS3,HMGB1,CAMTA2,FOXM1,SOX4,EHF,ARID2,TCF7L2,LIF,RGMB,NPAS2,BCL11B,NFAT5,ETV1,RUNX1,NFATC2,MYSM1,NKX2-2,PLAGL2,KLF6,FOXL2,BMP2,KAT2B,IKZF1,RFX4,TBX3,KLF12,CEBPD,MAML1,CREB1,FOXA1,SMAD5,MYF5,NR4A2,CREB5,NEUROG2,…	1149	475	13588	2.21581	2.89391e-09	9.64636e-10	1.75995e-09
sc_12	mmu-miR-106b	mmu-miR-106b	GOTERM_BP_FAT	GO:0045893~positive regulation of transcription, DNA-dependent	81	1.02636	1.51647e-12	MEF2C,E2F1,PPARA,E2F3,THRA,ELF4,ZEB1,CNOT7,HOXD10,APP,ATOH1,IFNG,RARB,ALX4,MLL1,ALX1,SERTAD2,SATB2,EGR2,MECP2,RB1,MED13,OSM,HIF1A,MTF1,MED17,VEGFA,ZFPM2,MAPRE3,CLOCK,MED1,FUS,GLIS3,HMGB1,CAMTA2,FOXM1,SOX4,EHF,ARID2,TCF7L2,LIF,NPAS2,BCL11B,NFAT5,RUNX1,NFATC2,MYSM1,NKX2-2,PLAGL2,KLF6,FOXL2,BMP2,KAT2B,IKZF1,RFX4,TBX3,KLF12,CEBPD,MAML1,CREB1,FOXA1,SMAD5,MYF5,NR4A2,CREB5,NEUROG2,NR4A3,ZFP148,TEAD3,WWT…	1149	416	13588	2.30265	4.48264e-09	1.12066e-09	2.72614e-09
sc_12	mmu-miR-106b	mmu-miR-106b	GOTERM_BP_FAT	GO:0010628~positive regulation of gene expression	90	1.1404	1.79829e-12	MEF2C,E2F1,PPARA,E2F3,THRA,ELF4,ZEB1,CNOT7,HOXD10,APP,ATOH1,IFNG,RARB,ALX4,MLL1,ALX1,SERTAD2,SATB2,EGR2,MECP2,RB1,TOPORS,MED13,CDK2,OSM,HIF1A,MTF1,MED17,VEGFA,ZFPM2,MAPRE3,CLOCK,MED1,FUS,GLIS3,HMGB1,CAMTA2,FOXM1,SOX4,EHF,KIT,ARID2,TCF7L2,LIF,RGMB,NPAS2,BCL11B,NFAT5,ETV1,RUNX1,NFATC2,MYSM1,NKX2-2,PLAGL2,KLF6,FOXL2,BMP2,KAT2B,IKZF1,RFX4,TBX3,KLF12,CEBPD,MAML1,CREB1,FOXA1,SMAD5,MYF5,NR4A2,CREB5,NEUR…	1149	488	13588	2.18101	5.31589e-09	1.06318e-09	3.23289e-09
sc_12	mmu-miR-106b	mmu-miR-106b	GOTERM_BP_FAT	GO:0010557~positive regulation of macromolecule biosynthetic process	95	1.20375	2.22176e-12	MEF2C,E2F1,PPARA,E2F3,THRA,ELF4,TBK1,ZEB1,CNOT7,HOXD10,APP,ATOH1,IFNG,RARB,ALX4,MLL1,ALX1,EIF2B5,SERTAD2,SATB2,EGR2,MECP2,RB1,TOPORS,MED13,CDK2,OSM,HIF1A,MTF1,EREG,MED17,VEGFA,ZFPM2,EIF5A2,MAPRE3,CLOCK,MED1,SERP1,FUS,GLIS3,HMGB1,CAMTA2,FOXM1,SOX4,EHF,TCF7L2,ARID2,LIF,RGMB,NPAS2,BCL11B,NFAT5,ETV1,DYRK2,RUNX1,NFATC2,MYSM1,NKX2-2,PLAGL2,KLF6,FOXL2,BMP2,KAT2B,IKZF1,RFX4,TBX3,KLF12,CEBPD,MAML1,CREB1,F…	1149	530	13588	2.11974	6.56758e-09	1.0946e-09	3.99412e-09
sc_12	mmu-miR-106b	mmu-miR-106b	GOTERM_BP_FAT	GO:0051254~positive regulation of RNA metabolic process	81	1.02636	2.23109e-12	MEF2C,E2F1,PPARA,E2F3,THRA,ELF4,ZEB1,CNOT7,HOXD10,APP,ATOH1,IFNG,RARB,ALX4,MLL1,ALX1,SERTAD2,SATB2,EGR2,MECP2,RB1,MED13,OSM,HIF1A,MTF1,MED17,VEGFA,ZFPM2,MAPRE3,CLOCK,MED1,FUS,GLIS3,HMGB1,CAMTA2,FOXM1,SOX4,EHF,ARID2,TCF7L2,LIF,NPAS2,BCL11B,NFAT5,RUNX1,NFATC2,MYSM1,NKX2-2,PLAGL2,KLF6,FOXL2,BMP2,KAT2B,IKZF1,RFX4,TBX3,KLF12,CEBPD,MAML1,CREB1,FOXA1,SMAD5,MYF5,NR4A2,CREB5,NEUROG2,NR4A3,ZFP148,TEAD3,WWT…	1149	419	13588	2.28616	6.59514e-09	9.42163e-10	4.01088e-09
sc_12	mmu-miR-106b	mmu-miR-106b	GOTERM_BP_FAT	GO:0006357~regulation of transcription from RNA polymerase II promoter	105	1.33046	3.3331e-12	MEF2C,THRA,MXI1,CNOT7,HOXD10,ATOH1,APP,SIN3A,TRAK1,RARB,MLL1,SATB2,GABPA,RBL1,TAF4A,ZHX2,MED13,PKIA,HIF1A,MTF1,MED17,VEGFA,FUS,HMGB1,CAMTA2,SOX4,MED12L,LIF,TAL1,AHRR,TCF4,RUNX1,NKX2-2,PLAGL2,KLF6,DNMT3A,BMP2,NRBF2,KLF12,RFX4,IKZF1,RFX5,MAML1,FOXA1,SMAD5,RYBP,NR4A2,SKI,NEUROG2,NR4A3,ZFP148,TEAD3,SHOX2,HDAC4,RNF2,JAZF1,RBPJ,HDAC9,DNAJB5,E2F1,PPARA,ELF4,PRRX1,ZEB1,HEY2,ZFP238,ALX4,NR2F2,ALX1,EGR2,TL…	1149	616	13588	2.01578	9.85268e-09	1.23158e-09	5.99197e-09
sc_12	mmu-miR-106b	mmu-miR-106b	GOTERM_BP_FAT	GO:0010604~positive regulation of macromolecule metabolic process	107	1.3558	3.39308e-12	MEF2C,THRA,TBK1,CNOT7,HOXD10,ZFP91,APP,ATOH1,ATG7,IFNG,RARB,ITCH,MLL1,EIF2B5,ADAM9,SATB2,MECP2,MED13,HIF1A,MTF1,MED17,VEGFA,FUS,HMGB1,CAMTA2,BMPR2,SOX4,LIF,AHRR,DYRK2,RUNX1,NKX2-2,PLAGL2,KLF6,BMP2,RFX4,KLF12,IKZF1,MAML1,FOXA1,SMAD5,NR4A2,NEUROG2,NR4A3,ZFP148,TEAD3,DDX5,SHOX2,HDAC4,RNF6,AKTIP,DCP1A,EBF1,E2F1,PPARA,E2F3,ELF4,ZEB1,AKT1,ALX4,SERTAD2,ALX1,EGR2,RB1,TOPORS,CDK2,OSM,EYA1,EREG,ZFPM2,EIF5A…	1149	633	13588	1.99901	1.00299e-08	1.11443e-09	6.09974e-09
sc_12	mmu-miR-106b	mmu-miR-106b	GOTERM_BP_FAT	GO:0045935~positive regulation of nucleobase, nucleoside, nucleotide and nucleic acid metabolic process	91	1.15307	8.81606e-12	MEF2C,E2F1,PPARA,E2F3,THRA,ELF4,ZEB1,CNOT7,HOXD10,APP,ATOH1,IFNG,RARB,ALX4,MLL1,ALX1,SERTAD2,SATB2,EGR2,MECP2,RB1,TOPORS,MED13,CDK2,OSM,EYA1,HIF1A,MTF1,EREG,MED17,VEGFA,ZFPM2,MAPRE3,CLOCK,MED1,FUS,GLIS3,HMGB1,CAMTA2,FOXM1,SOX4,EHF,ARID2,TCF7L2,LIF,RGMB,NPAS2,BCL11B,NFAT5,ETV1,RUNX1,NFATC2,MYSM1,NKX2-2,PLAGL2,KLF6,FOXL2,BMP2,KAT2B,IKZF1,RFX4,TBX3,KLF12,CEBPD,MAML1,CREB1,FOXA1,SMAD5,MYF5,NR4A2,CREB…	1149	510	13588	2.11012	2.60603e-08	2.60603e-09	1.58487e-08
sc_12	mmu-miR-106b	mmu-miR-106b	GOTERM_BP_FAT	GO:0009891~positive regulation of biosynthetic process	96	1.21642	1.70358e-11	MEF2C,E2F1,PPARA,E2F3,THRA,ELF4,TBK1,ZEB1,CNOT7,HOXD10,APP,ATOH1,IFNG,RARB,ALX4,MLL1,ALX1,EIF2B5,SERTAD2,SATB2,EGR2,MECP2,RB1,TOPORS,MED13,CDK2,OSM,HIF1A,MTF1,EREG,MED17,VEGFA,ZFPM2,EIF5A2,MAPRE3,CLOCK,MED1,SERP1,FUS,GLIS3,HMGB1,CAMTA2,FOXM1,SOX4,EHF,TCF7L2,ARID2,LIF,RGMB,NPAS2,BCL11B,NFAT5,ETV1,DYRK2,RUNX1,NFATC2,MYSM1,NKX2-2,PLAGL2,KLF6,FOXL2,BMP2,KAT2B,IKZF1,RFX4,TBX3,KLF12,CEBPD,MAML1,CREB1,F…	1149	557	13588	2.03822	5.03579e-08	4.57799e-09	3.06255e-08
sc_12	mmu-miR-106b	mmu-miR-106b	GOTERM_BP_FAT	GO:0045944~positive regulation of transcription from RNA polymerase II promoter	71	0.899645	1.78822e-11	MEF2C,E2F1,PPARA,THRA,ELF4,ZEB1,CNOT7,HOXD10,APP,ATOH1,RARB,ALX4,MLL1,ALX1,SATB2,EGR2,RB1,MED13,OSM,HIF1A,MTF1,MED17,VEGFA,ZFPM2,CLOCK,MED1,FUS,GLIS3,HMGB1,CAMTA2,FOXM1,SOX4,ARID2,TCF7L2,LIF,NPAS2,BCL11B,NFAT5,RUNX1,NFATC2,NKX2-2,PLAGL2,KLF6,FOXL2,BMP2,KAT2B,IKZF1,RFX4,KLF12,CEBPD,MAML1,CREB1,FOXA1,SMAD5,MYF5,NR4A2,NEUROG2,NR4A3,ZFP148,TEAD3,WWTR1,STAT3,SHOX2,ATXN1,HDAC4,PKNOX1,SP1,MAPK14,IRF1,NE…	1149	358	13588	2.34537	5.28599e-08	4.40499e-09	3.21471e-08
sc_12	mmu-miR-106b	mmu-miR-106b	GOTERM_BP_FAT	GO:0048666~neuron development	62	0.785606	2.14569e-11	UCHL1,CXCL12,PTEN,HOXD10,ATP2B2,ZFP91,APP,ATOH1,BDNF,ANK3,ATG7,ROBO2,SS18L1,DSCAM,EGR2,MTAP2,EFNB1,STXBP1,MECP2,RPGRIP1,VASP,4930506M07RIK,SLITRK3,NDEL1,CLIC5,VEGFA,LAMB1-1,TRAPPC4,EFNA5,IGSF9,IRX5,NDN,ARX,SEMA5A,LIF,CRB1,BCL11B,ETV1,LHX6,RUNX1,DCX,LHX8,CREB1,NTN4,DPYSL5,NR4A2,NEUROG2,RGNEF,AFG3L2,VSX1,NTN1,PTPN11,SALL3,EPHA4,EPHA7,PPP1R9A,ULK1,ULK2,NEUROD2,APBB2,PBX3,DRD1A	1149	292	13588	2.51099	6.34267e-08	4.87898e-09	3.85734e-08
sc_12	mmu-miR-106b	mmu-miR-106b	GOTERM_BP_FAT	GO:0031328~positive regulation of cellular biosynthetic process	95	1.20375	2.39053e-11	MEF2C,E2F1,PPARA,E2F3,THRA,ELF4,TBK1,ZEB1,CNOT7,HOXD10,APP,ATOH1,IFNG,RARB,ALX4,MLL1,ALX1,EIF2B5,SERTAD2,SATB2,EGR2,MECP2,RB1,TOPORS,MED13,CDK2,OSM,HIF1A,MTF1,EREG,MED17,VEGFA,ZFPM2,EIF5A2,MAPRE3,CLOCK,MED1,SERP1,FUS,GLIS3,HMGB1,CAMTA2,FOXM1,SOX4,EHF,TCF7L2,ARID2,LIF,RGMB,NPAS2,BCL11B,NFAT5,ETV1,DYRK2,RUNX1,NFATC2,MYSM1,NKX2-2,PLAGL2,KLF6,FOXL2,BMP2,KAT2B,IKZF1,RFX4,TBX3,KLF12,CEBPD,MAML1,CREB1,F…	1149	552	13588	2.03526	7.06638e-08	5.04741e-09	4.29746e-08
sc_12	mmu-miR-106b	mmu-miR-106b	GOTERM_BP_FAT	GO:0051173~positive regulation of nitrogen compound metabolic process	91	1.15307	5.02636e-11	MEF2C,E2F1,PPARA,E2F3,THRA,ELF4,ZEB1,CNOT7,HOXD10,APP,ATOH1,IFNG,RARB,ALX4,MLL1,ALX1,SERTAD2,SATB2,EGR2,MECP2,RB1,TOPORS,MED13,CDK2,OSM,EYA1,HIF1A,MTF1,EREG,MED17,VEGFA,ZFPM2,MAPRE3,CLOCK,MED1,FUS,GLIS3,HMGB1,CAMTA2,FOXM1,SOX4,EHF,ARID2,TCF7L2,LIF,RGMB,NPAS2,BCL11B,NFAT5,ETV1,RUNX1,NFATC2,MYSM1,NKX2-2,PLAGL2,KLF6,FOXL2,BMP2,KAT2B,IKZF1,RFX4,TBX3,KLF12,CEBPD,MAML1,CREB1,FOXA1,SMAD5,MYF5,NR4A2,CREB…	1149	526	13588	2.04593	1.48579e-07	9.90527e-09	9.03593e-08
sc_12	mmu-miR-106b	mmu-miR-106b	GOTERM_BP_FAT	GO:0006355~regulation of transcription, DNA-dependent	193	2.44551	1.07309e-10	MEF2C,RORC,MXI1,HOXD10,PGR,ZFP92,APP,SIN3A,ZFP90,TRAK1,IFNG,PATZ1,RARB,TAF4A,ZHX2,MECP2,MED13,MTF1,MED17,VEGFA,FUS,C920016K16RIK,HOXB13,LIF,ARX,TAL1,AHRR,LHX6,LHX8,TCF4,LHX9,NKX2-2,PLAGL2,IKZF4,DNMT3A,KLF6,BMP2,NRBF2,KLF12,IKZF1,SMAD7,SUB1,MAML1,SMAD6,KLF11,SMAD5,RYBP,SKI,CELSR2,ZFP606,SHOX2,RNF6,DLX6,TRPS1,RNF2,JAZF1,RBPJ,PPARA,HLF,TBX22,ELF4,ZNFX1,TSG101,ZEB2,ZEB1,ZFP238,HSF5,FOXB1,NR2F2,SERTAD…	1149	1465	13588	1.55796	3.17206e-07	1.98254e-08	1.92911e-07
sc_12	mmu-miR-106b	mmu-miR-106b	GOTERM_BP_FAT	GO:0051252~regulation of RNA metabolic process	195	2.47086	1.33702e-10	MEF2C,RORC,MXI1,HOXD10,PGR,ZFP92,APP,SIN3A,ZFP90,TRAK1,IFNG,PATZ1,RARB,TAF4A,ZHX2,MECP2,MED13,MTF1,MED17,VEGFA,FUS,C920016K16RIK,HOXB13,LIF,ARX,TAL1,AHRR,LHX6,LHX8,TCF4,LHX9,NKX2-2,PLAGL2,IKZF4,DNMT3A,KLF6,BMP2,NRBF2,KLF12,IKZF1,SMAD7,SUB1,MAML1,SMAD6,KLF11,SMAD5,RYBP,SKI,CELSR2,ZFP606,SHOX2,RNF6,DLX6,TRPS1,RNF2,JAZF1,RBPJ,PPARA,HLF,TBX22,ELF4,ZNFX1,TSG101,ZEB2,ZEB1,ZFP238,HSF5,FOXB1,NR2F2,SERTAD…	1149	1488	13588	1.54977	3.95223e-07	2.32484e-08	2.40357e-07
sc_12	mmu-miR-106b	mmu-miR-106b	GOTERM_BP_FAT	GO:0030163~protein catabolic process	92	1.16574	4.32732e-10	MKRN1,UCHL1,UFC1,MYLIP,SENP5,ZNRF1,SENP7,CNOT4,AKT1,CUL3,USP53,ATG7,FBXO28,NSMCE2,ITCH,YOD1,FBXO21,KLHL20,USP13,ADAM10,DTL,SOCS3,FBXL20,UBE2J1,SOCS6,SOCS7,TOPORS,BRAP,ASB8,DCUN1D1,TRIM36,TRIM33,HUWE1,1110018G07RIK,UBR5,BACE2,FBXL5,UBC,KLHL13,RNF138,KLHL12,FBXL4,UBE2W,ASB3,PIAS2,UBB,TNFAIP3,SPOPL,USP25,USP24,RNF20,FBXO10,FBXL2,DERL2,XIAP,USP3,PPT1,UBE3C,2700078E11RIK,FEM1B,EDEM1,CYLD,SUMO1,UEVLD,R…	1149	556	13588	1.95681	1.27916e-06	7.10643e-08	7.77927e-07
sc_12	mmu-miR-106b	mmu-miR-106b	GOTERM_BP_FAT	GO:0044257~cellular protein catabolic process	89	1.12772	8.1356e-10	MKRN1,UCHL1,UFC1,MYLIP,SENP5,ZNRF1,SENP7,CNOT4,CUL3,USP53,ATG7,FBXO28,NSMCE2,ITCH,YOD1,FBXO21,KLHL20,USP13,ADAM10,DTL,SOCS3,FBXL20,UBE2J1,SOCS6,SOCS7,TOPORS,BRAP,ASB8,DCUN1D1,TRIM36,TRIM33,HUWE1,1110018G07RIK,UBR5,BACE2,FBXL5,UBC,KLHL13,RNF138,KLHL12,FBXL4,UBE2W,ASB3,PIAS2,UBB,TNFAIP3,SPOPL,USP25,USP24,RNF20,FBXO10,FBXL2,DERL2,XIAP,USP3,PPT1,UBE3C,2700078E11RIK,FEM1B,EDEM1,CYLD,SUMO1,UEVLD,RNF128…	1149	537	13588	1.95998	2.40488e-06	1.26573e-07	1.46255e-06
sc_12	mmu-miR-106b	mmu-miR-106b	GOTERM_BP_FAT	GO:0006793~phosphorus metabolic process	126	1.59655	1.00731e-09	NRBP1,STK38,TBK1,STYX,RORC,RPS6KB1,PTPN21,TTN,APP,MAP3K5,AAK1,MAP3K9,IFNG,MAP3K8,GAB1,FRS2,PTPRJ,PTPRK,BRAF,CSNK1G1,PTPRG,ROCK2,WNK1,MECP2,WNK3,PPP1CC,MARK4,PTPRO,WEE1,SPAG9,MAPK4,PDGFRA,NEK9,MAPK9,RIPK4,PPP2R3A,SSH3,SSH2,BMPR2,PXK,OCRL,EPHB4,LIF,DYRK4,DYRK2,FGD4,PTPN3,SMAD7,TAOK1,TGFBR1,MET,TGFBR2,PTPN4,PTPN11,EPHA5,NTRK3,EPHA4,EPHA7,ULK1,ULK2,DYRK1A,ABL2,MYLK,PTEN,LATS2,RNGTT,AKT1,ACVR1B,PAK7,M…	1149	866	13588	1.72063	2.9776e-06	1.4888e-07	1.81085e-06
sc_12	mmu-miR-106b	mmu-miR-106b	GOTERM_BP_FAT	GO:0006796~phosphate metabolic process	126	1.59655	1.00731e-09	NRBP1,STK38,TBK1,STYX,RORC,RPS6KB1,PTPN21,TTN,APP,MAP3K5,AAK1,MAP3K9,IFNG,MAP3K8,GAB1,FRS2,PTPRJ,PTPRK,BRAF,CSNK1G1,PTPRG,ROCK2,WNK1,MECP2,WNK3,PPP1CC,MARK4,PTPRO,WEE1,SPAG9,MAPK4,PDGFRA,NEK9,MAPK9,RIPK4,PPP2R3A,SSH3,SSH2,BMPR2,PXK,OCRL,EPHB4,LIF,DYRK4,DYRK2,FGD4,PTPN3,SMAD7,TAOK1,TGFBR1,MET,TGFBR2,PTPN4,PTPN11,EPHA5,NTRK3,EPHA4,EPHA7,ULK1,ULK2,DYRK1A,ABL2,MYLK,PTEN,LATS2,RNGTT,AKT1,ACVR1B,PAK7,M…	1149	866	13588	1.72063	2.9776e-06	1.4888e-07	1.81085e-06
sc_12	mmu-miR-106b	mmu-miR-106b	GOTERM_BP_FAT	GO:0043632~modification-dependent macromolecule catabolic process	85	1.07704	1.28188e-09	MKRN1,UCHL1,UFC1,MYLIP,SENP5,ZNRF1,SENP7,CNOT4,CUL3,USP53,ATG7,FBXO28,NSMCE2,ITCH,YOD1,FBXO21,KLHL20,USP13,DTL,SOCS3,FBXL20,UBE2J1,SOCS6,SOCS7,TOPORS,BRAP,ASB8,DCUN1D1,TRIM36,TRIM33,HUWE1,1110018G07RIK,UBR5,FBXL5,UBC,KLHL13,RNF138,KLHL12,FBXL4,UBE2W,ASB3,PIAS2,UBB,TNFAIP3,SPOPL,USP25,USP24,RNF20,FBXO10,FBXL2,DERL2,XIAP,USP3,UBE3C,2700078E11RIK,FEM1B,EDEM1,CYLD,SUMO1,UEVLD,RNF128,ZMPSTE24,FBXO41,N…	1149	508	13588	1.97875	3.78922e-06	1.80439e-07	2.30444e-06
sc_12	mmu-miR-106b	mmu-miR-106b	GOTERM_BP_FAT	GO:0019941~modification-dependent protein catabolic process	85	1.07704	1.28188e-09	MKRN1,UCHL1,UFC1,MYLIP,SENP5,ZNRF1,SENP7,CNOT4,CUL3,USP53,ATG7,FBXO28,NSMCE2,ITCH,YOD1,FBXO21,KLHL20,USP13,DTL,SOCS3,FBXL20,UBE2J1,SOCS6,SOCS7,TOPORS,BRAP,ASB8,DCUN1D1,TRIM36,TRIM33,HUWE1,1110018G07RIK,UBR5,FBXL5,UBC,KLHL13,RNF138,KLHL12,FBXL4,UBE2W,ASB3,PIAS2,UBB,TNFAIP3,SPOPL,USP25,USP24,RNF20,FBXO10,FBXL2,DERL2,XIAP,USP3,UBE3C,2700078E11RIK,FEM1B,EDEM1,CYLD,SUMO1,UEVLD,RNF128,ZMPSTE24,FBXO41,N…	1149	508	13588	1.97875	3.78922e-06	1.80439e-07	2.30444e-06
sc_12	mmu-miR-106b	mmu-miR-106b	GOTERM_BP_FAT	GO:0051603~proteolysis involved in cellular protein catabolic process	88	1.11505	1.35741e-09	MKRN1,UCHL1,UFC1,MYLIP,SENP5,ZNRF1,SENP7,CNOT4,CUL3,USP53,ATG7,FBXO28,NSMCE2,ITCH,YOD1,FBXO21,KLHL20,USP13,ADAM10,DTL,SOCS3,FBXL20,UBE2J1,SOCS6,SOCS7,TOPORS,BRAP,ASB8,DCUN1D1,TRIM36,TRIM33,HUWE1,1110018G07RIK,UBR5,BACE2,FBXL5,UBC,KLHL13,RNF138,KLHL12,FBXL4,UBE2W,ASB3,PIAS2,UBB,TNFAIP3,SPOPL,USP25,USP24,RNF20,FBXO10,FBXL2,DERL2,XIAP,USP3,UBE3C,2700078E11RIK,FEM1B,EDEM1,CYLD,SUMO1,UEVLD,RNF128,ZMPS…	1149	534	13588	1.94884	4.01248e-06	1.82386e-07	2.44022e-06
sc_12	mmu-miR-106b	mmu-miR-106b	GOTERM_BP_FAT	GO:0044265~cellular macromolecule catabolic process	96	1.21642	2.35908e-09	MKRN1,EIF2C1,MYLIP,ZNRF1,CNOT4,CUL3,USP53,ATG7,FBXO28,ITCH,FBXO21,SOCS3,DTL,SOCS6,UBE2J1,ZHX2,SOCS7,BRAP,ASB8,DCUN1D1,TRIM36,HUWE1,TRIM33,1110018G07RIK,BACE2,UBR5,FBXL5,FBXL4,RNF138,PIAS2,ASB3,TNFAIP3,RNF20,FBXO10,FBXL2,DERL2,PPT1,ZMPSTE24,FBXO41,SPOP,FBXO46,NPLOC4,ATE1,TULP4,RNF6,RNF2,DCP1A,FBXO30,FBXO31,LDLR,UCHL1,UFC1,SENP5,SENP7,NSMCE2,YOD1,KLHL20,USP13,ADAM10,FBXL20,TOPORS,DNASE2A,KLHL13,UBC…	1149	609	13588	1.86419	6.97342e-06	3.03193e-07	4.24094e-06
sc_12	mmu-miR-106b	mmu-miR-106b	GOTERM_BP_FAT	GO:0030182~neuron differentiation	71	0.899645	2.584e-09	UCHL1,CXCL12,PTEN,HOXD10,ATP2B2,ZFP91,APP,BDNF,ATOH1,ANK3,ATG7,ROBO2,SS18L1,DSCAM,EGR2,MTAP2,EFNB1,STXBP1,MECP2,RPGRIP1,VASP,FOXN4,4930506M07RIK,SLITRK3,NDEL1,CLIC5,VEGFA,LAMB1-1,TRAPPC4,EFNA5,IGSF9,IRX5,NDN,ARX,SEMA5A,LIF,CRB1,MTPN,BCL11B,ETV1,LHX6,RUNX1,DCX,LHX8,NKX2-2,TGFBR1,CREB1,FOXA1,DPYSL5,NTN4,NR4A2,NEUROG1,NEUROG2,RGNEF,AFG3L2,VSX1,NTN1,STAT3,PTPN11,NTRK3,SALL3,EPHA4,EPHA7,PPP1R9A,ULK1,U…	1149	399	13588	2.10436	7.63828e-06	3.18263e-07	4.64529e-06
sc_12	mmu-miR-106b	mmu-miR-106b	GOTERM_BP_FAT	GO:0035023~regulation of Rho protein signal transduction	27	0.342119	4.81307e-09	FGD1,PREX1,AKAP13,ITSN2,TTN,ITSN1,MCF2L,SCRIB,TIAM2,TIAM1,SOS1,PLEKHG5,SOS2,PAFAH1B1,FGD5,FGD4,E130112L23RIK,ARHGEF4,ARHGEF3,ARHGEF7,ARHGEF6,ARHGEF18,ARHGEF15,RGNEF,ARHGEF10,ARHGEF11,NDEL1	1149	86	13588	3.71279	1.42273e-05	5.69098e-07	8.65251e-06
sc_12	mmu-miR-106b	mmu-miR-106b	GOTERM_BP_FAT	GO:0009057~macromolecule catabolic process	100	1.26711	5.4998e-09	MKRN1,EIF2C1,MYLIP,ZNRF1,CNOT4,CUL3,USP53,ATG7,FBXO28,ITCH,FBXO21,SOCS3,DTL,ZHX2,UBE2J1,SOCS6,SOCS7,BRAP,ASB8,DCUN1D1,TRIM36,TRIM33,HUWE1,1110018G07RIK,BACE2,UBR5,FBXL5,FBXL4,RNF138,ASB3,PIAS2,TNFAIP3,RNF20,FBXO10,FBXL2,DERL2,PPT1,ZMPSTE24,FBXO41,FBXO46,SPOP,NPLOC4,AFG3L2,ATE1,RNF6,TULP4,PSMC6,DCP1A,RNF2,FBXO30,FBXO31,LDLR,UCHL1,UFC1,SENP5,SENP7,AKT1,NSMCE2,YOD1,KLHL20,USP13,ADAM10,FBXL20,TOPORS,…	1149	654	13588	1.80825	1.62573e-05	6.25285e-07	9.88705e-06
sc_12	mmu-miR-106b	mmu-miR-106b	GOTERM_BP_FAT	GO:0046578~regulation of Ras protein signal transduction	41	0.519513	1.18538e-08	FGD1,TBC1D9,PREX1,CSF1,SHOC2,AKAP13,RABGAP1L,ITSN2,ITSN1,TTN,MCF2L,SCRIB,KRAS,TBC1D12,GBF1,TIAM2,TIAM1,SOS1,PLEKHG5,SOS2,PAFAH1B1,FGD5,IQSEC1,E130112L23RIK,FGD4,IQSEC2,ARHGEF4,ARHGEF3,TBC1D2B,ARHGEF7,ARHGEF18,ARHGEF6,NF1,ARHGEF15,RGNEF,ARHGEF10,ARHGEF11,NDEL1,PSD,TBC1D20,TBC1D8B	1149	181	13588	2.6788	3.50392e-05	1.29777e-06	2.13097e-05
sc_12	mmu-miR-106b	mmu-miR-106b	GOTERM_BP_FAT	GO:0051056~regulation of small GTPase mediated signal transduction	47	0.59554	2.00382e-08	FGD1,TBC1D9,PREX1,CSF1,SHOC2,RASGEF1A,RABGAP1L,AKAP13,ITSN2,ITSN1,TTN,SCRIB,MCF2L,RGL1,KRAS,TBC1D12,GBF1,TIAM2,TIAM1,SOS1,PLEKHG5,SOS2,PAFAH1B1,RAPGEF4,FGD5,RAPGEF2,IQSEC1,RASA1,RASA2,E130112L23RIK,FGD4,IQSEC2,ARHGEF4,ARHGEF3,TBC1D2B,ARHGEF7,ARHGEF18,ARHGEF6,NF1,ARHGEF15,RGNEF,ARHGEF10,ARHGEF11,NDEL1,PSD,TBC1D20,TBC1D8B	1149	228	13588	2.4378	5.92311e-05	2.11546e-06	3.60228e-05
sc_12	mmu-miR-106b	mmu-miR-106b	GOTERM_BP_FAT	GO:0007242~intracellular signaling cascade	126	1.59655	2.8931e-08	ADCY2,STK38,PLEKHM1,RASGEF1A,RPS6KB1,ITSN1,RGL1,PGR,MAP3K5,DIRAS2,TIAM2,TIAM1,IFNG,GAB1,SPRED3,RAPGEF4,MLL3,RAPGEF2,FRS2,BRAF,ROCK2,SOCS3,SOCS6,SOCS7,BRAP,ASB8,SPAG9,UBR5,MAPK9,RAB12,ASB3,RAB10,IRAK1BP1,FGD1,AKAP13,LIF,KRAS,DYRK2,FGD4,RAB8B,KLF9,MET,RGNEF,PTPN11,RERG,TULP4,ULK1,IKBKG,FBXO31,RIT1,DRD1A,RAB5B,PREX1,WASF2,RHOV,MCF2L,LATS2,AKT1,ARL5A,ARHGAP1,RHOC,RAB6B,RHOD,NOS2,PLCB1,E130112L23RIK,S…	1149	915	13588	1.62849	8.55165e-05	2.94896e-06	5.20096e-05
sc_12	mmu-miR-106b	mmu-miR-106b	GOTERM_BP_FAT	GO:0031175~neuron projection development	44	0.557527	1.13774e-07	NDN,UCHL1,CXCL12,PTEN,ARX,SEMA5A,APP,ATOH1,BDNF,ANK3,BCL11B,ATG7,ETV1,ROBO2,DCX,SS18L1,DSCAM,EGR2,MTAP2,EFNB1,CREB1,STXBP1,NR4A2,MECP2,DPYSL5,NEUROG2,RGNEF,AFG3L2,NTN1,VASP,PTPN11,4930506M07RIK,EPHA4,EPHA7,PPP1R9A,SLITRK3,NDEL1,ULK1,ULK2,LAMB1-1,TRAPPC4,EFNA5,APBB2,IGSF9	1149	218	13588	2.38689	0.000336258	1.12104e-05	0.000204532
sc_12	mmu-miR-106b	mmu-miR-106b	GOTERM_BP_FAT	GO:0031327~negative regulation of cellular biosynthetic process	70	0.886974	1.3314e-07	EIF2C1,THRA,TSG101,RBM15B,PRRX1,ZEB2,ZEB1,MXI1,CBX5,EDNRA,SIN3A,TIA1,ZFP238,PATZ1,RARB,NR2F2,ALX1,EIF2B5,SATB2,RBL1,GABPA,ZHX2,MECP2,TLE4,IRF2BP2,RB1,RBBP7,PKIA,PURB,EREG,HIPK1,BACE2,ZFPM2,LRCH4,GLIS3,PALM,BCLAF1,PAIP2B,AHRR,RNF128,LBXCOR1,TCF4,TNRC6A,TXNIP,DNMT3A,ZBTB7A,IKZF4,IKZF1,KLF12,TBX3,RFX5,FOXA1,KLF11,RYBP,SKI,SIRT7,WWTR1,FXR1,SHOX2,ATXN1,HDAC4,TRPS1,RNF2,JAZF1,DNMT1,HDAC9,TBL1X,RBPJ,DNA…	1149	430	13588	1.92515	0.000393485	1.26955e-05	0.000239347
sc_12	mmu-miR-106b	mmu-miR-106b	GOTERM_BP_FAT	GO:0000904~cell morphogenesis involved in differentiation	43	0.544856	1.40464e-07	NDN,UCHL1,PPP3R1,CXCL12,ARX,SEMA5A,CUL3,ATP2B2,DAB2,ATOH1,BDNF,APP,ANK3,BCL11B,ETV1,ROBO2,DCX,DSCAM,BMP2,EGR2,EFNB1,CREB1,STXBP1,NR4A2,DPYSL5,NEUROG2,RGNEF,AFG3L2,NTN1,VASP,PTPN11,4930506M07RIK,EPHA4,EPHA7,SLITRK3,NDEL1,HIF1A,ULK1,ULK2,CLIC5,EFNA5,RBPJ,APBB2	1149	212	13588	2.39866	0.000415126	1.29753e-05	0.000252514
sc_12	mmu-miR-106b	mmu-miR-106b	GOTERM_BP_FAT	GO:0009890~negative regulation of biosynthetic process	70	0.886974	1.91509e-07	EIF2C1,THRA,TSG101,RBM15B,PRRX1,ZEB2,ZEB1,MXI1,CBX5,EDNRA,SIN3A,TIA1,ZFP238,PATZ1,RARB,NR2F2,ALX1,EIF2B5,SATB2,RBL1,GABPA,ZHX2,MECP2,TLE4,IRF2BP2,RB1,RBBP7,PKIA,PURB,EREG,HIPK1,BACE2,ZFPM2,LRCH4,GLIS3,PALM,BCLAF1,PAIP2B,AHRR,RNF128,LBXCOR1,TCF4,TNRC6A,TXNIP,DNMT3A,ZBTB7A,IKZF4,IKZF1,KLF12,TBX3,RFX5,FOXA1,KLF11,RYBP,SKI,SIRT7,WWTR1,FXR1,SHOX2,ATXN1,HDAC4,TRPS1,RNF2,JAZF1,DNMT1,HDAC9,TBL1X,RBPJ,DNA…	1149	434	13588	1.90741	0.000565942	1.71545e-05	0.000344278
sc_12	mmu-miR-106b	mmu-miR-106b	GOTERM_BP_FAT	GO:0010558~negative regulation of macromolecule biosynthetic process	68	0.861632	2.10783e-07	EIF2C1,THRA,TSG101,RBM15B,PRRX1,ZEB2,ZEB1,MXI1,CBX5,SIN3A,TIA1,ZFP238,PATZ1,RARB,NR2F2,ALX1,EIF2B5,SATB2,RBL1,GABPA,ZHX2,MECP2,TLE4,IRF2BP2,RB1,RBBP7,PKIA,PURB,EREG,HIPK1,BACE2,ZFPM2,LRCH4,GLIS3,BCLAF1,PAIP2B,AHRR,RNF128,LBXCOR1,TCF4,TNRC6A,TXNIP,DNMT3A,ZBTB7A,IKZF4,IKZF1,KLF12,TBX3,RFX5,FOXA1,KLF11,RYBP,SKI,SIRT7,WWTR1,FXR1,SHOX2,ATXN1,HDAC4,TRPS1,RNF2,JAZF1,DNMT1,HDAC9,TBL1X,RBPJ,DNAJB6,DNAJB5	1149	418	13588	1.92384	0.000622881	1.83256e-05	0.000378926
sc_12	mmu-miR-106b	mmu-miR-106b	GOTERM_BP_FAT	GO:0016311~dephosphorylation	32	0.405474	5.80465e-07	PPP6C,PPP2R3A,SSH3,SSH2,STYX,PTPN21,OCRL,PTEN,RNGTT,MTM1,MTMR3,PPP2CA,MTMR4,PTPRJ,PTPRK,PTPRD,PTPN3,PTPRG,PTPN4,PPP1CC,PTPRO,CDC25A,PTPN11,CDC25B,EYA1,G6PC,DUSP2,PPM1K,PTP4A1,PTP4A2,DUSP8,DUSP6	1149	141	13588	2.6839	0.00171439	4.90233e-05	0.0010435
sc_12	mmu-miR-106b	mmu-miR-106b	GOTERM_BP_FAT	GO:0006468~protein amino acid phosphorylation	91	1.15307	8.34471e-07	NRBP1,STK38,TBK1,RORC,RPS6KB1,TTN,LATS2,AKT1,ACVR1B,PAK7,APP,MAP3K5,AAK1,MAP3K9,MAP3K8,GAB1,IFNG,MASTL,FRS2,AKT3,IRAK2,SRPK2,ADAM10,BRAF,CSNK1G1,LIMK1,MTAP2,ROCK2,WNK1,PKN2,MINK1,WNK3,DAPK2,MARK4,CDK2,WEE1,OSM,MAST3,SPAG9,PDIK1L,MAST4,CCND1,HIPK1,MAPK4,PDGFRA,NEK9,MAPK9,RIPK4,MAP3K14,MAP3K12,ACVR1,MAP3K11,BMPR2,PXK,KIT,EPHB4,TRIB2,LIF,MAP3K3,MAP3K2,MAP3K1,DYRK4,DYRK2,YES1,PIK3R1,FGD4,SMAD7,TAOK1,…	1149	640	13588	1.6815	0.00246366	6.8517e-05	0.00150013
sc_12	mmu-miR-106b	mmu-miR-106b	GOTERM_BP_FAT	GO:0048667~cell morphogenesis involved in neuron differentiation	37	0.468829	1.12731e-06	NDN,UCHL1,CXCL12,ARX,SEMA5A,ATP2B2,ATOH1,BDNF,APP,ANK3,BCL11B,ETV1,ROBO2,DCX,DSCAM,EGR2,EFNB1,CREB1,STXBP1,NR4A2,DPYSL5,NEUROG2,RGNEF,AFG3L2,NTN1,VASP,PTPN11,4930506M07RIK,EPHA4,EPHA7,NDEL1,SLITRK3,ULK1,ULK2,CLIC5,EFNA5,APBB2	1149	182	13588	2.40417	0.00332679	9.00592e-05	0.00202656
sc_12	mmu-miR-106b	mmu-miR-106b	GOTERM_BP_FAT	GO:0016481~negative regulation of transcription	60	0.760264	1.6066e-06	THRA,TSG101,RBM15B,PRRX1,ZEB2,ZEB1,MXI1,CBX5,SIN3A,ZFP238,PATZ1,RARB,NR2F2,ALX1,SATB2,RBL1,GABPA,ZHX2,MECP2,TLE4,IRF2BP2,RB1,RBBP7,PKIA,PURB,EREG,HIPK1,ZFPM2,LRCH4,GLIS3,BCLAF1,AHRR,LBXCOR1,TCF4,TXNIP,DNMT3A,ZBTB7A,IKZF4,IKZF1,KLF12,TBX3,RFX5,FOXA1,KLF11,RYBP,SKI,SIRT7,WWTR1,ATXN1,SHOX2,HDAC4,TRPS1,RNF2,JAZF1,DNMT1,TBL1X,RBPJ,HDAC9,DNAJB6,DNAJB5	1149	372	13588	1.90741	0.00473785	0.000124969	0.00288816
sc_12	mmu-miR-106b	mmu-miR-106b	GOTERM_BP_FAT	GO:0007409~axonogenesis	34	0.430816	1.82697e-06	NDN,UCHL1,CXCL12,SEMA5A,ARX,ATOH1,BDNF,APP,ANK3,BCL11B,ETV1,ROBO2,DCX,EGR2,EFNB1,CREB1,STXBP1,NR4A2,DPYSL5,NEUROG2,RGNEF,AFG3L2,NTN1,VASP,PTPN11,4930506M07RIK,EPHA4,EPHA7,NDEL1,SLITRK3,ULK1,ULK2,EFNA5,APBB2	1149	163	13588	2.46676	0.00538598	0.000138466	0.00328432
sc_12	mmu-miR-106b	mmu-miR-106b	GOTERM_BP_FAT	GO:0007167~enzyme linked receptor protein signaling pathway	48	0.608211	1.89233e-06	FGF7,NDN,BMPR2,KIT,PTEN,EPHB4,AKT1,PHIP,RGMB,CAML,CEP57,TIAM1,SOS1,MAP3K1,GAB1,FRS2,GIGYF1,PIK3R1,ADAM9,FGF4,TXNIP,BMP2,SMAD7,SMAD6,ARID5B,TGFBR1,MET,SMAD5,TGFBR2,SOCS7,STXBP4,STAT3,PTPN11,EPHA5,NTRK3,EPHA4,SS18,EPHA7,EREG,DOK4,DCP1A,VEGFA,PDGFRA,JAK1,BAMBI,AKAP2,ACVR1,PLEKHA1	1149	273	13588	2.07929	0.00557812	0.000139834	0.00340181
sc_12	mmu-miR-106b	mmu-miR-106b	GOTERM_BP_FAT	GO:0010629~negative regulation of gene expression	64	0.810948	2.14708e-06	EIF2C1,THRA,TSG101,RBM15B,PRRX1,ZEB2,ZEB1,MXI1,CBX5,SIN3A,ZFP238,PATZ1,RARB,NR2F2,ALX1,SATB2,RBL1,GABPA,ZHX2,MECP2,TLE4,IRF2BP2,RB1,RBBP7,PKIA,PURB,EREG,HIPK1,ZFPM2,LRCH4,GLIS3,BCLAF1,AHRR,TNRC6C,LBXCOR1,TCF4,TNRC6B,TNRC6A,TXNIP,DNMT3A,ZBTB7A,IKZF4,IKZF1,KLF12,TBX3,RFX5,FOXA1,KLF11,RYBP,SKI,SIRT7,WWTR1,SHOX2,ATXN1,HDAC4,TRPS1,RNF2,JAZF1,DNMT1,TBL1X,RBPJ,HDAC9,DNAJB6,DNAJB5	1149	410	13588	1.846	0.00632669	0.000154788	0.00385977
sc_12	mmu-miR-106b	mmu-miR-106b	GOTERM_BP_FAT	GO:0006470~protein amino acid dephosphorylation	27	0.342119	2.24989e-06	PPP6C,PPP2R3A,SSH3,STYX,SSH2,PTPN21,PTEN,RNGTT,PPP2CA,PTPRJ,PTPRK,PTPRD,PTPN3,PTPRG,PTPN4,PPP1CC,PTPRO,CDC25A,PTPN11,CDC25B,EYA1,DUSP2,PPM1K,PTP4A1,PTP4A2,DUSP8,DUSP6	1149	114	13588	2.80088	0.00662861	0.000158337	0.00404457
sc_12	mmu-miR-106b	mmu-miR-106b	GOTERM_BP_FAT	GO:0045934~negative regulation of nucleobase, nucleoside, nucleotide and nucleic acid metabolic process	62	0.785606	3.1219e-06	THRA,TSG101,RBM15B,PRRX1,ZEB2,ZEB1,MXI1,CBX5,EDNRA,SIN3A,ZFP238,PATZ1,RARB,NR2F2,ALX1,SATB2,RBL1,GABPA,ZHX2,MECP2,TLE4,IRF2BP2,RB1,RBBP7,PKIA,PURB,EREG,HIPK1,ZFPM2,LRCH4,PALM,GLIS3,BCLAF1,AHRR,LBXCOR1,TCF4,TXNIP,DNMT3A,ZBTB7A,IKZF4,IKZF1,KLF12,TBX3,RFX5,FOXA1,KLF11,RYBP,SKI,SIRT7,WWTR1,SHOX2,ATXN1,HDAC4,TRPS1,RNF2,JAZF1,DNMT1,TBL1X,RBPJ,HDAC9,DNAJB6,DNAJB5	1149	397	13588	1.84687	0.00918589	0.000214589	0.00561211
sc_12	mmu-miR-106b	mmu-miR-106b	GOTERM_BP_FAT	GO:0048812~neuron projection morphogenesis	35	0.443487	3.85628e-06	NDN,UCHL1,CXCL12,SEMA5A,ARX,ATOH1,BDNF,APP,ANK3,BCL11B,ETV1,ROBO2,DCX,DSCAM,EGR2,EFNB1,CREB1,STXBP1,NR4A2,DPYSL5,NEUROG2,RGNEF,AFG3L2,NTN1,VASP,PTPN11,4930506M07RIK,EPHA4,EPHA7,NDEL1,SLITRK3,ULK1,ULK2,EFNA5,APBB2	1149	176	13588	2.35175	0.0113345	0.000259039	0.00693224
sc_12	mmu-miR-106b	mmu-miR-106b	GOTERM_BP_FAT	GO:0016477~cell migration	43	0.544856	4.31575e-06	NRP2,JUB,NDN,WASF2,ZEB2,KIT,CXCL12,PEX5L,PTEN,SCRIB,ARX,EDNRB,ATOH1,PLEKHG5,IFNG,SEMA3C,PAFAH1B1,LHX6,LBP,DCX,NR2F2,SELP,SATB2,ARID5B,EFNB1,TGFBR1,MET,NR4A2,ITGA1,NEUROG2,ITGA4,NTN1,NDEL1,TNS1,HIF1A,ULK1,FYN,VEGFA,LRP8,LAMC1,APBB2,DRD1A,ACVR1	1149	240	13588	2.11881	0.0126764	0.000283457	0.00775819
sc_12	mmu-miR-106b	mmu-miR-106b	GOTERM_BP_FAT	GO:0051172~negative regulation of nitrogen compound metabolic process	62	0.785606	4.33624e-06	THRA,TSG101,RBM15B,PRRX1,ZEB2,ZEB1,MXI1,CBX5,EDNRA,SIN3A,ZFP238,PATZ1,RARB,NR2F2,ALX1,SATB2,RBL1,GABPA,ZHX2,MECP2,TLE4,IRF2BP2,RB1,RBBP7,PKIA,PURB,EREG,HIPK1,ZFPM2,LRCH4,PALM,GLIS3,BCLAF1,AHRR,LBXCOR1,TCF4,TXNIP,DNMT3A,ZBTB7A,IKZF4,IKZF1,KLF12,TBX3,RFX5,FOXA1,KLF11,RYBP,SKI,SIRT7,WWTR1,SHOX2,ATXN1,HDAC4,TRPS1,RNF2,JAZF1,DNMT1,TBL1X,RBPJ,HDAC9,DNAJB6,DNAJB5	1149	401	13588	1.82845	0.0127362	0.000278612	0.00779501
sc_12	mmu-miR-106b	mmu-miR-106b	GOTERM_BP_FAT	GO:0045892~negative regulation of transcription, DNA-dependent	51	0.646224	5.13595e-06	TSG101,PRRX1,ZEB1,MXI1,CBX5,SIN3A,ZFP238,RARB,NR2F2,ALX1,SATB2,RBL1,GABPA,ZHX2,MECP2,TLE4,IRF2BP2,RB1,RBBP7,PKIA,PURB,HIPK1,ZFPM2,GLIS3,AHRR,TCF4,TXNIP,ZBTB7A,DNMT3A,IKZF4,KLF12,TBX3,IKZF1,RFX5,FOXA1,KLF11,RYBP,SKI,SIRT7,WWTR1,SHOX2,HDAC4,TRPS1,RNF2,JAZF1,DNMT1,RBPJ,TBL1X,HDAC9,DNAJB6,DNAJB5	1149	308	13588	1.95819	0.0150673	0.000322967	0.00923256
sc_12	mmu-miR-106b	mmu-miR-106b	GOTERM_BP_FAT	GO:0051253~negative regulation of RNA metabolic process	51	0.646224	6.16811e-06	TSG101,PRRX1,ZEB1,MXI1,CBX5,SIN3A,ZFP238,RARB,NR2F2,ALX1,SATB2,RBL1,GABPA,ZHX2,MECP2,TLE4,IRF2BP2,RB1,RBBP7,PKIA,PURB,HIPK1,ZFPM2,GLIS3,AHRR,TCF4,TXNIP,ZBTB7A,DNMT3A,IKZF4,KLF12,TBX3,IKZF1,RFX5,FOXA1,KLF11,RYBP,SKI,SIRT7,WWTR1,SHOX2,HDAC4,TRPS1,RNF2,JAZF1,DNMT1,RBPJ,TBL1X,HDAC9,DNAJB6,DNAJB5	1149	310	13588	1.94556	0.0180678	0.000379782	0.0110879
sc_12	mmu-miR-106b	mmu-miR-106b	GOTERM_BP_FAT	GO:0030030~cell projection organization	52	0.658895	6.46818e-06	JUB,LIMA1,UCHL1,WASF2,CXCL12,PTEN,AKT1,ATP2B2,ATOH1,BDNF,APP,ANK3,ATG7,ROBO2,SS18L1,DSCAM,EGR2,MTAP2,EFNB1,MECP2,STXBP1,VASP,4930506M07RIK,SLITRK3,NDEL1,CLIC5,LAMB1-1,TRAPPC4,EFNA5,IGSF9,NDN,SEMA5A,ARX,BCL11B,ETV1,DCX,FGD4,CREB1,NR4A2,DPYSL5,NEUROG2,RGNEF,WWTR1,AFG3L2,NTN1,PTPN11,EPHA4,PPP1R9A,EPHA7,ULK1,ULK2,APBB2	1149	319	13588	1.92774	0.0189384	0.000390128	0.0116273
sc_12	mmu-miR-106b	mmu-miR-106b	GOTERM_BP_FAT	GO:0040008~regulation of growth	44	0.557527	9.76185e-06	MORF4L1,DCBLD2,DERL2,NDN,TSG101,CSF1,HOXB13,PPT1,CXADR,ARX,APP,IFNG,HEY2,DNAJC2,CRIM1,BRMS1L,SERTAD2,IKZF1,LIMK1,SOCS3,CREB1,TGFBR2,ATRN,SOCS6,ADIPOR2,SOCS7,AFG3L2,HMGA2,NTN1,BCL2L11,STAT3,CAPRIN2,TNKS2,PTPN11,OSM,NTRK3,RNF6,EI24,HIF1A,ULK1,ULK2,DCUN1D3,APBB2,SERP1	1149	256	13588	2.03258	0.0284438	0.000576957	0.0175475
sc_12	mmu-miR-106b	mmu-miR-106b	GOTERM_BP_FAT	GO:0016310~phosphorylation	95	1.20375	1.05172e-05	NRBP1,STK38,TBK1,RORC,RPS6KB1,TTN,LATS2,AKT1,ACVR1B,PAK7,APP,MAP3K5,AAK1,MAP3K9,MAP3K8,IFNG,GAB1,MASTL,IP6K1,ATP6V0D2,FRS2,AKT3,IRAK2,SRPK2,ADAM10,BRAF,CSNK1G1,LIMK1,MTAP2,ROCK2,WNK1,PKN2,MECP2,MINK1,WNK3,DAPK2,MARK4,CDK2,WEE1,OSM,MAST3,SPAG9,PDIK1L,MAST4,CCND1,HIPK1,MAPK4,PDGFRA,NEK9,MAPK9,RIPK4,MAP3K14,MAP3K12,ACVR1,MAP3K11,BMPR2,PXK,KIT,EPHB4,TRIB2,LIF,GNPTAB,MAP3K3,MAP3K2,MAP3K1,DYRK4,DYRK2,Y…	1149	718	13588	1.56471	0.0306108	0.000609404	0.0189052
sc_12	mmu-miR-106b	mmu-miR-106b	GOTERM_BP_FAT	GO:0045639~positive regulation of myeloid cell differentiation	11	0.139382	1.7898e-05	LIF,TAL1,HMGB1,HIF1A,TNFSF11,IKZF1,CSF1,KLF10,MAPK14,RB1,RUNX1	1149	25	13588	5.20341	0.0515316	0.00101692	0.0321705
sc_12	mmu-miR-106b	mmu-miR-106b	GOTERM_BP_FAT	GO:0006928~cell motion	56	0.709579	1.97044e-05	NRP2,JUB,WASF2,ZEB2,CXCL12,PTEN,EDNRB,ATOH1,BDNF,APP,ANK3,IFNG,SEMA3C,ROBO2,LBP,NR2F2,SATB2,EGR2,ARID5B,EFNB1,VASP,TNS1,NDEL1,HIF1A,VEGFA,EFNA5,LAMC1,ACVR1,NDN,KIT,PEX5L,SCRIB,ARX,SEMA5A,PLEKHG5,ETV1,PAFAH1B1,LHX6,PAFAH1B2,DCX,SELP,TGFBR1,MET,NR4A2,DPYSL5,ITGA1,NEUROG2,ITGA4,NTN1,EPHA4,EPHA7,ULK1,FYN,LRP8,APBB2,DRD1A	1149	367	13588	1.8045	0.0565829	0.00109839	0.0354169
sc_12	mmu-miR-106b	mmu-miR-106b	GOTERM_BP_FAT	GO:0035295~tube development	44	0.557527	2.12792e-05	HMGB1,STIL,COBL,FGF7,CSF1,LMO4,BMPR2,PPP3R1,ZEB2,CXCL12,SCRIB,EDNRA,SEMA5A,PGR,RGMA,BDNF,CD44,ROBO2,RARB,ALX1,BMP2,TBX3,FOXA1,TGFBR2,FZD3,NR4A3,BCL2L11,VASP,MYCN,EYA1,HIF1A,SP1,NCOA3,SALL1,VEGFA,GRLF1,PDGFRA,ZFP697,ZFPM2,EDA,ADAMTS2,NFIB,ACVR1,MED1	1149	264	13588	1.97099	0.0609646	0.00116417	0.038247
sc_12	mmu-miR-106b	mmu-miR-106b	GOTERM_BP_FAT	GO:0010605~negative regulation of macromolecule metabolic process	71	0.899645	2.44395e-05	EIF2C1,THRA,TSG101,RBM15B,PRRX1,ZEB2,ZEB1,MXI1,CBX5,SIN3A,TIA1,ZFP238,PATZ1,RARB,NR2F2,ALX1,EIF2B5,SATB2,RBL1,GABPA,ZHX2,MECP2,TLE4,IRF2BP2,RB1,RBBP7,PKIA,PURB,EREG,HIPK1,CD59B,BACE2,ZFPM2,LRCH4,GLIS3,BCLAF1,PAIP2B,AHRR,TNRC6C,RNF128,LBXCOR1,TCF4,TNRC6B,TNRC6A,TXNIP,IKZF4,DNMT3A,ZBTB7A,IKZF1,KLF12,TBX3,RFX5,FOXA1,KLF11,RYBP,SKI,SIRT7,WWTR1,FXR1,SHOX2,ATXN1,HDAC4,TRPS1,RNF2,JAZF1,DNMT1,HDAC9,TBL1X…	1149	506	13588	1.65937	0.0696962	0.00131267	0.043926
sc_12	mmu-miR-106b	mmu-miR-106b	GOTERM_BP_FAT	GO:0000902~cell morphogenesis	49	0.620882	2.59331e-05	UCHL1,CXCL12,CUL3,ATP2B2,ATOH1,BDNF,APP,DAB2,ANK3,ROBO2,DSCAM,EGR2,EFNB1,STXBP1,VASP,SS18,4930506M07RIK,NDEL1,SLITRK3,HIF1A,CLIC5,EFNA5,SHROOM1,PARD3,NDN,PPP3R1,SCRIB,SEMA5A,ARX,BCL11B,ETV1,DCX,BMP2,CREB1,NR4A2,DPYSL5,NEUROG2,WWTR1,AFG3L2,RGNEF,NTN1,PTPN11,EPHA4,EPHA7,ULK1,MAPK14,ULK2,RBPJ,APBB2	1149	309	13588	1.87531	0.0737946	0.00136798	0.04661
sc_12	mmu-miR-106b	mmu-miR-106b	GOTERM_BP_FAT	GO:0048568~embryonic organ development	41	0.519513	2.62411e-05	STIL,PRRX1,SOBP,ZEB1,ZIC1,TCF7L2,HOXD10,AKT1,LIF,ATP2B2,ATOH1,GAB1,PKD2,NKX3-2,RARB,ALX4,RUNX1,FRS2,MLL1,ALX1,FOXL2,SATB2,SOCS3,TGFBR1,MYF5,TGFBR2,NEUROG1,FZD3,NR4A3,ITGA4,SHOX2,EYA1,HIF1A,SP1,DLX6,CLIC5,VEGFA,NEUROD1,ZFPM2,DNAJB6,MED1	1149	241	13588	2.01188	0.0746374	0.00135994	0.0471633
sc_12	mmu-miR-106b	mmu-miR-106b	GOTERM_BP_FAT	GO:0007264~small GTPase mediated signal transduction	43	0.544856	2.67859e-05	RAB5B,WASF2,RASGEF1A,ITSN1,RHOV,MCF2L,RGL1,ARL5A,KRAS,DIRAS2,TIAM1,SOS1,ARHGAP1,SOS2,RAB11B,RHOC,RAPGEF4,RAB6B,RHOD,RAPGEF2,RAB8B,RAP2C,ROCK2,ARHGEF18,NF1,G3BP2,BRAP,RASL11B,RERG,RAB30,ULK1,RRAS2,RAB35,RAB22A,GRLF1,RAB12,RIT1,RAB10,ARL4C,NKIRAS1,RASD1,RAPGEFL1,ARL4A	1149	258	13588	1.97099	0.0761265	0.00136424	0.0481423
sc_12	mmu-miR-106b	mmu-miR-106b	GOTERM_BP_FAT	GO:0051174~regulation of phosphorus metabolic process	48	0.608211	2.74979e-05	HMGB1,CSF1,BMPR2,ZEB2,KIT,TRIB2,SPRY4,LATS2,LIF,RGMA,ZFP91,MAP3K5,APP,RB1CC1,MAP3K1,IFNG,GAB1,SPRED3,RAPGEF4,PDGFD,FRS2,CEACAM1,FGD4,IRAK2,BMP2,SOCS3,MET,TGFBR2,NF1,RCAN1,RB1,PKIA,CDC25B,PTPN11,OSM,ATXN1,SH3BP5,SPAG9,CDKN1A,EREG,AKTIP,SAPS2,SAPS3,IKBKG,LRP8,VLDLR,IL22RA2,F2R	1149	301	13588	1.88586	0.0780691	0.00137676	0.0494218
sc_12	mmu-miR-106b	mmu-miR-106b	GOTERM_BP_FAT	GO:0019220~regulation of phosphate metabolic process	48	0.608211	2.74979e-05	HMGB1,CSF1,BMPR2,ZEB2,KIT,TRIB2,SPRY4,LATS2,LIF,RGMA,ZFP91,MAP3K5,APP,RB1CC1,MAP3K1,IFNG,GAB1,SPRED3,RAPGEF4,PDGFD,FRS2,CEACAM1,FGD4,IRAK2,BMP2,SOCS3,MET,TGFBR2,NF1,RCAN1,RB1,PKIA,CDC25B,PTPN11,OSM,ATXN1,SH3BP5,SPAG9,CDKN1A,EREG,AKTIP,SAPS2,SAPS3,IKBKG,LRP8,VLDLR,IL22RA2,F2R	1149	301	13588	1.88586	0.0780691	0.00137676	0.0494218
sc_12	mmu-miR-106b	mmu-miR-106b	GOTERM_BP_FAT	GO:0008361~regulation of cell size	24	0.304105	2.79078e-05	DCBLD2,DERL2,NDN,LIMK1,CREB1,ADIPOR2,PPT1,SGMS1,NTN1,CAPRIN2,AKT1,NTRK3,ATP2B2,RNF6,EI24,APP,ULK1,ULK2,RB1CC1,DCX,APBB2,DCUN1D3,DNAJC2,SERTAD2	1149	108	13588	2.62799	0.0791855	0.001374	0.0501583
sc_12	mmu-miR-106b	mmu-miR-106b	GOTERM_BP_FAT	GO:0048858~cell projection morphogenesis	36	0.456158	3.29909e-05	NDN,UCHL1,CXCL12,ARX,SEMA5A,ATOH1,BDNF,APP,ANK3,BCL11B,ETV1,ROBO2,DCX,DSCAM,EGR2,EFNB1,CREB1,STXBP1,NR4A2,DPYSL5,NEUROG2,RGNEF,AFG3L2,WWTR1,NTN1,VASP,PTPN11,4930506M07RIK,EPHA4,EPHA7,NDEL1,SLITRK3,ULK1,ULK2,EFNA5,APBB2	1149	202	13588	2.10759	0.0929182	0.00159745	0.0592914
sc_12	mmu-miR-106b	mmu-miR-106b	GOTERM_BP_FAT	GO:0007243~protein kinase cascade	40	0.506842	3.64325e-05	STK38,RPS6KB1,KIT,LATS2,AKT1,LIF,MAP3K5,MAP3K3,RB1CC1,MAP3K1,IFNG,GAB1,PKD2,PKD1,SPRED3,FRS2,FGD4,IRAK2,SRPK2,MET,NF1,MINK1,DAPK2,STAT3,BRAP,PTPN11,OSM,RPS6KA5,SS18,SPAG9,RPS6KA3,RPS6KA4,RPS6KA1,DOK4,MAPK14,IKBKG,MAPK9,JAK1,IRAK1BP1,F2R	1149	236	13588	2.0044	0.1021	0.00173553	0.0654748
sc_12	mmu-miR-106b	mmu-miR-106b	GOTERM_BP_FAT	GO:0032990~cell part morphogenesis	37	0.468829	3.98953e-05	NDN,UCHL1,CXCL12,ARX,SEMA5A,ATOH1,BDNF,APP,ANK3,BCL11B,ETV1,ROBO2,DCX,DSCAM,EGR2,EFNB1,CREB1,STXBP1,NR4A2,DPYSL5,NEUROG2,RGNEF,AFG3L2,WWTR1,NTN1,VASP,PTPN11,MFN2,4930506M07RIK,EPHA4,EPHA7,NDEL1,SLITRK3,ULK1,ULK2,EFNA5,APBB2	1149	212	13588	2.06396	0.111244	0.0018702	0.0716959
sc_12	mmu-miR-106b	mmu-miR-106b	GOTERM_BP_FAT	GO:0032268~regulation of cellular protein metabolic process	45	0.570198	4.20056e-05	HMGB1,EIF2C1,NANOS1,BMPR2,IGF2BP1,ZEB2,UBQLN1,PAIP2B,AKT1,LIF,RGMA,ZFP91,AHRR,APP,TNRC6C,RB1CC1,TIA1,ATG7,MAP3K1,IFNG,GAB1,RAPGEF4,PDGFD,TNRC6B,TNRC6A,MLL1,EIF2B5,ADAM9,FGD4,BMP2,SOCS3,MECP2,QK,FXR1,OSM,HDAC4,EIF4G2,EIF4E,AKTIP,CD59B,PPP1R15B,EIF5A2,EIF4E2,SERP1,IL22RA2	1149	280	13588	1.9006	0.116771	0.00193829	0.075487
sc_12	mmu-miR-106b	mmu-miR-106b	GOTERM_BP_FAT	GO:0045637~regulation of myeloid cell differentiation	15	0.190066	5.74215e-05	HMGB1,HMGB3,IKZF1,CSF1,KLF10,NF1,RB1,LIF,TAL1,HIF1A,TNFSF11,MAPK14,RUNX1,TOB2,PIK3R1	1149	51	13588	3.47822	0.156118	0.00260802	0.103177
sc_12	mmu-miR-106b	mmu-miR-106b	GOTERM_BP_FAT	GO:0007169~transmembrane receptor protein tyrosine kinase signaling pathway	34	0.430816	6.4589e-05	FGF7,NDN,BMPR2,KIT,EPHB4,PTEN,AKT1,PHIP,CAML,CEP57,TIAM1,SOS1,GAB1,FRS2,GIGYF1,PIK3R1,FGF4,TXNIP,ARID5B,MET,SOCS7,STXBP4,STAT3,PTPN11,EPHA5,NTRK3,SS18,EPHA4,EPHA7,EREG,DOK4,VEGFA,PDGFRA,PLEKHA1	1149	192	13588	2.09418	0.173811	0.00288872	0.116049
sc_12	mmu-miR-106b	mmu-miR-106b	GOTERM_BP_FAT	GO:0032535~regulation of cellular component size	30	0.380132	7.45047e-05	DCBLD2,LIMA1,DERL2,NDN,CAPZA1,PPT1,SGMS1,AKT1,ATP2B2,APP,GSN,MAP3K1,RB1CC1,DCX,DNAJC2,RASA1,SERTAD2,LIMK1,CREB1,ADIPOR2,NTN1,CAPRIN2,NTRK3,FMN1,EI24,RNF6,ULK1,ULK2,APBB2,DCUN1D3	1149	161	13588	2.20359	0.197677	0.00328183	0.133853
sc_12	mmu-miR-106b	mmu-miR-106b	GOTERM_BP_FAT	GO:0032989~cellular component morphogenesis	52	0.658895	8.91255e-05	UCHL1,TTN,CXCL12,CUL3,ATP2B2,DAB2,ATOH1,BDNF,APP,ANK3,ROBO2,DSCAM,EGR2,EFNB1,STXBP1,VASP,MFN2,SS18,4930506M07RIK,NDEL1,SLITRK3,HIF1A,CLIC5,EFNA5,SHROOM1,PARD3,NDN,PPP3R1,SCRIB,SEMA5A,ARX,BCL11B,ETV1,PAFAH1B1,DCX,BMP2,CREB1,NR4A2,DPYSL5,NEUROG2,RGNEF,WWTR1,AFG3L2,NTN1,PTPN11,EPHA4,EPHA7,ULK1,MAPK14,ULK2,RBPJ,APBB2	1149	351	13588	1.75199	0.231617	0.00386701	0.160101
sc_12	mmu-miR-106b	mmu-miR-106b	GOTERM_BP_FAT	GO:0042325~regulation of phosphorylation	45	0.570198	9.76055e-05	HMGB1,CSF1,BMPR2,ZEB2,KIT,TRIB2,SPRY4,LATS2,LIF,RGMA,ZFP91,MAP3K5,APP,RB1CC1,MAP3K1,IFNG,GAB1,SPRED3,RAPGEF4,PDGFD,FRS2,CEACAM1,FGD4,IRAK2,BMP2,SOCS3,MET,TGFBR2,NF1,RB1,PKIA,CDC25B,PTPN11,OSM,ATXN1,SH3BP5,SPAG9,CDKN1A,EREG,AKTIP,IKBKG,LRP8,VLDLR,IL22RA2,F2R	1149	290	13588	1.83506	0.25064	0.00417295	0.175321
sc_12	mmu-miR-106b	mmu-miR-106b	GOTERM_BP_FAT	GO:0000122~negative regulation of transcription from RNA polymerase II promoter	38	0.4815	0.000111833	GLIS3,PRRX1,ZEB1,MXI1,AHRR,SIN3A,ZFP238,RARB,NR2F2,TCF4,ALX1,TXNIP,ZBTB7A,DNMT3A,SATB2,IKZF1,KLF12,RFX5,FOXA1,RBL1,GABPA,ZHX2,RYBP,TLE4,SKI,IRF2BP2,RB1,RBBP7,WWTR1,PKIA,SHOX2,HDAC4,HIPK1,RNF2,JAZF1,ZFPM2,HDAC9,DNAJB5	1149	231	13588	1.94539	0.281506	0.0047117	0.200853
sc_12	mmu-miR-106b	mmu-miR-106b	GOTERM_BP_FAT	GO:0048598~embryonic morphogenesis	52	0.658895	0.000157373	STIL,IMPAD1,LMO4,PRRX1,SOBP,ZEB2,ZEB1,ZIC1,HOXD10,CUL3,ATP2B2,ATOH1,RARB,ALX4,FRS2,ALX1,FGF4,SATB2,SOCS3,VASP,EYA1,CLIC5,ZFP697,MED1,ACVR1,COBL,BMPR2,UGDH,TCF7L2,SCRIB,RGMA,CYP26B1,NKX3-2,FOXL2,TBX3,TGFBR1,MYF5,TGFBR2,FTO,NEUROG1,SKI,FZD3,ITGA4,NR4A3,SHOX2,SP1,DLX6,RNF2,GRLF1,NEUROD1,SP8,DNAJB6	1149	359	13588	1.71295	0.37201	0.00653112	0.282533
sc_12	mmu-miR-106b	mmu-miR-106b	GOTERM_BP_FAT	GO:0003006~reproductive developmental process	41	0.519513	0.000205184	CSF1,DMRTA2,HOXB13,RPS6KB1,BCL2L2,BCL2L1,KIT,FEM1B,CXCL12,TCF7L2,PTEN,NR2C2,AKT1,LIF,PGR,OSR1,CEP57,CD44,PAFAH1B1,PCYT1B,LHX8,FNDC3A,FRS2,LHX9,EIF2B5,PLAG1,FOXL2,TBX3,FOXA1,SMAD5,TAF4A,AFF4,BCL2L11,CDC25B,EREG,NCOA3,PTGDR,VEGFA,PDGFRA,ACVR1,MED1	1149	264	13588	1.8366	0.454791	0.00838942	0.36822
sc_12	mmu-miR-106b	mmu-miR-106b	GOTERM_BP_FAT	GO:0030334~regulation of cell migration	20	0.253421	0.000207511	SELP,JUB,HMGB1,CSF1,NF1,ABHD2,PRL7D1,PTEN,CXCL12,NTN1,HIF1A,LAMA3,CLIC4,PTP4A1,MAP3K1,RRAS2,GAB1,LAMB1-1,DRD1A,PIK3R1	1149	92	13588	2.57086	0.45853	0.00836844	0.372389
sc_12	mmu-miR-106b	mmu-miR-106b	GOTERM_BP_FAT	GO:0035239~tube morphogenesis	30	0.380132	0.000222127	COBL,STIL,LMO4,CSF1,ZEB2,CXCL12,SCRIB,EDNRA,PGR,SEMA5A,RGMA,CD44,ALX1,BMP2,TBX3,FOXA1,TGFBR2,FZD3,NR4A3,VASP,BCL2L11,MYCN,EYA1,HIF1A,NCOA3,VEGFA,GRLF1,EDA,ACVR1,MED1	1149	171	13588	2.07473	0.48143	0.00883481	0.398568
sc_12	mmu-miR-106b	mmu-miR-106b	GOTERM_BP_FAT	GO:0030534~adult behavior	20	0.253421	0.000240513	GABRG2,SCN1A,MET,UCHL1,NR4A2,MECP2,PPT1,ATP1A2,NR4A3,HOXD10,ATXN1,EPHA4,SLC1A2,APP,ATG7,GRM7,PAFAH1B1,SCN8A,PBX3,DRD1A	1149	93	13588	2.54321	0.508867	0.00943575	0.431491
sc_12	mmu-miR-106b	mmu-miR-106b	GOTERM_BP_FAT	GO:0048870~cell motility	43	0.544856	0.000246265	NRP2,JUB,NDN,WASF2,ZEB2,KIT,CXCL12,PEX5L,PTEN,SCRIB,ARX,EDNRB,ATOH1,PLEKHG5,IFNG,SEMA3C,PAFAH1B1,LHX6,LBP,DCX,NR2F2,SELP,SATB2,ARID5B,EFNB1,TGFBR1,MET,NR4A2,ITGA1,NEUROG2,ITGA4,NTN1,NDEL1,TNS1,HIF1A,ULK1,FYN,VEGFA,LRP8,LAMC1,APBB2,DRD1A,ACVR1	1149	284	13588	1.79055	0.51715	0.00953386	0.441789
sc_12	mmu-miR-106b	mmu-miR-106b	GOTERM_BP_FAT	GO:0051674~localization of cell	43	0.544856	0.000246265	NRP2,JUB,NDN,WASF2,ZEB2,KIT,CXCL12,PEX5L,PTEN,SCRIB,ARX,EDNRB,ATOH1,PLEKHG5,IFNG,SEMA3C,PAFAH1B1,LHX6,LBP,DCX,NR2F2,SELP,SATB2,ARID5B,EFNB1,TGFBR1,MET,NR4A2,ITGA1,NEUROG2,ITGA4,NTN1,NDEL1,TNS1,HIF1A,ULK1,FYN,VEGFA,LRP8,LAMC1,APBB2,DRD1A,ACVR1	1149	284	13588	1.79055	0.51715	0.00953386	0.441789
sc_12	mmu-miR-106b	mmu-miR-106b	GOTERM_BP_FAT	GO:0048514~blood vessel morphogenesis	33	0.418145	0.000268228	MEF2C,FOXM1,WASF2,PRRX1,ELK3,CXCL12,PTEN,SEMA5A,EDNRA,AGGF1,ITGAV,HEY2,SEMA3C,NOS2,NR2F2,RASA1,PTPRJ,SMAD7,TGFBR1,SMAD5,NF1,TGFBR2,ITGA4,ARHGAP24,QK,PKNOX1,HIF1A,EREG,MAPK14,VEGFA,ZFPM2,RBPJ,ACVR1	1149	198	13588	1.97099	0.547509	0.0102457	0.4811
sc_12	mmu-miR-106b	mmu-miR-106b	GOTERM_BP_FAT	GO:0001763~morphogenesis of a branching structure	24	0.304105	0.000289938	BMP2,FGF7,TBX3,PLXNA1,SOCS3,CSF1,FOXA1,TGFBR2,HOXB13,FEM1B,CXCL12,MYCN,EDNRA,SEMA5A,PGR,EPHA7,EYA1,CD44,NCOA3,VEGFA,SEMA3C,FRS2,ACVR1,MED1	1149	125	13588	2.27058	0.575643	0.0109293	0.519943
sc_12	mmu-miR-106b	mmu-miR-106b	GOTERM_BP_FAT	GO:0001568~blood vessel development	38	0.4815	0.000343843	MEF2C,FOXM1,WASF2,PRRX1,ELK3,CXCL12,PTEN,AKT1,EDNRA,SEMA5A,AGGF1,ITGAV,HEY2,PKD1,SEMA3C,NOS2,NR2F2,RASA1,PTPRJ,TBX3,SOCS3,SMAD7,TGFBR1,SMAD5,NF1,TGFBR2,ITGA4,ARHGAP24,QK,PKNOX1,HIF1A,EREG,MAPK14,VEGFA,ZFP697,ZFPM2,RBPJ,ACVR1	1149	244	13588	1.84174	0.638168	0.0127856	0.616329
sc_12	mmu-miR-106b	mmu-miR-106b	GOTERM_BP_FAT	GO:0045792~negative regulation of cell size	14	0.177395	0.000358328	DCBLD2,ADIPOR2,PPT1,NTN1,CAPRIN2,AKT1,EI24,RNF6,ULK1,ULK2,APBB2,DCUN1D3,DNAJC2,SERTAD2	1149	53	13588	3.12383	0.653339	0.0131553	0.642214
sc_12	mmu-miR-106b	mmu-miR-106b	GOTERM_BP_FAT	GO:0002763~positive regulation of myeloid leukocyte differentiation	7	0.0886974	0.00036624	LIF,TNFSF11,IKZF1,CSF1,KLF10,RB1,RUNX1	1149	13	13588	6.36781	0.661355	0.013279	0.656351
sc_12	mmu-miR-106b	mmu-miR-106b	GOTERM_BP_FAT	GO:0030308~negative regulation of cell growth	13	0.164724	0.000403072	DCBLD2,ADIPOR2,PPT1,NTN1,CAPRIN2,EI24,RNF6,ULK1,ULK2,APBB2,DCUN1D3,DNAJC2,SERTAD2	1149	47	13588	3.271	0.696302	0.0144281	0.722134
sc_12	mmu-miR-106b	mmu-miR-106b	GOTERM_BP_FAT	GO:0002761~regulation of myeloid leukocyte differentiation	10	0.126711	0.000449768	LIF,TNFSF11,IKZF1,CSF1,KLF10,NF1,RB1,RUNX1,PIK3R1,TOB2	1149	29	13588	4.07791	0.735474	0.0158942	0.805473
sc_12	mmu-miR-106b	mmu-miR-106b	GOTERM_BP_FAT	GO:0006897~endocytosis	31	0.392803	0.000512145	STON2,LDLR,SORL1,WASF2,PPT1,ABCA1,ITSN2,ITSN1,SCRIB,DAB2,APP,ITGAV,LBP,TRIP10,HIP1,TGFBR2,STXBP1,LDLRAP1,MARCH3,NPC1,GRIA2,RABEP1,FNBP1L,ULK1,LRP12,LRP8,ANKFY1,SCARA5,SH3GL2,VLDLR,DNM2	1149	188	13588	1.95002	0.780035	0.0178657	0.916697
sc_12	mmu-miR-106b	mmu-miR-106b	GOTERM_BP_FAT	GO:0010324~membrane invagination	31	0.392803	0.000512145	STON2,LDLR,SORL1,WASF2,PPT1,ABCA1,ITSN2,ITSN1,SCRIB,DAB2,APP,ITGAV,LBP,TRIP10,HIP1,TGFBR2,STXBP1,LDLRAP1,MARCH3,NPC1,GRIA2,RABEP1,FNBP1L,ULK1,LRP12,LRP8,ANKFY1,SCARA5,SH3GL2,VLDLR,DNM2	1149	188	13588	1.95002	0.780035	0.0178657	0.916697
sc_12	mmu-miR-106b	mmu-miR-106b	GOTERM_BP_FAT	GO:0008344~adult locomotory behavior	15	0.190066	0.000537117	SCN1A,UCHL1,MECP2,NR4A2,PPT1,ATP1A2,HOXD10,ATXN1,EPHA4,APP,ATG7,PAFAH1B1,SCN8A,PBX3,DRD1A	1149	62	13588	2.86111	0.795696	0.0185106	0.961191
sc_12	mmu-miR-106b	mmu-miR-106b	GOTERM_BP_FAT	GO:0001944~vasculature development	38	0.4815	0.000553707	MEF2C,FOXM1,WASF2,PRRX1,ELK3,CXCL12,PTEN,AKT1,EDNRA,SEMA5A,AGGF1,ITGAV,HEY2,PKD1,SEMA3C,NOS2,NR2F2,RASA1,PTPRJ,TBX3,SOCS3,SMAD7,TGFBR1,SMAD5,NF1,TGFBR2,ITGA4,ARHGAP24,QK,PKNOX1,HIF1A,EREG,MAPK14,VEGFA,ZFP697,ZFPM2,RBPJ,ACVR1	1149	250	13588	1.79754	0.805479	0.0188573	0.990741
sc_12	mmu-miR-106b	mmu-miR-106b	GOTERM_BP_FAT	GO:0001558~regulation of cell growth	19	0.24075	0.00060166	DCBLD2,DERL2,NDN,LIMK1,TSG101,ADIPOR2,PPT1,NTN1,CAPRIN2,NTRK3,RNF6,EI24,ULK1,ULK2,APBB2,DCUN1D3,DNAJC2,CRIM1,SERTAD2	1149	92	13588	2.44231	0.8312	0.0202411	1.0761
sc_12	mmu-miR-106b	mmu-miR-106b	GOTERM_BP_FAT	GO:0010608~posttranscriptional regulation of gene expression	26	0.329448	0.000622447	EIF2C1,NANOS1,IGF2BP1,SOX4,PTEN,PAIP2B,AKT1,APP,TNRC6C,TIA1,TNRC6B,TNRC6A,EIF2B5,STXBP1,IPO9,FXR1,QK,EIF4G2,EIF4E,VEGFA,MEX3D,PPP1R15B,APBB2,EIF5A2,EIF4E2,SERP1	1149	148	13588	2.07753	0.841266	0.0206979	1.11309
sc_12	mmu-miR-106b	mmu-miR-106b	GOTERM_BP_FAT	GO:0001764~neuron migration	16	0.202737	0.00062361	SATB2,NDN,MET,NR4A2,NEUROG2,CXCL12,NTN1,PEX5L,ARX,ATOH1,NDEL1,FYN,PAFAH1B1,DCX,APBB2,NR2F2	1149	70	13588	2.70307	0.841811	0.0205056	1.11516
sc_12	mmu-miR-106b	mmu-miR-106b	GOTERM_BP_FAT	GO:0035162~embryonic hemopoiesis	6	0.0760264	0.000749349	HIF1A,TGFBR2,VEGFA,RUNX1,MLL1,MED1	1149	10	13588	7.09556	0.890945	0.0243205	1.33858
sc_12	mmu-miR-106b	mmu-miR-106b	GOTERM_BP_FAT	GO:0007517~muscle organ development	29	0.367461	0.000813375	MEF2C,TTN,CXADR,PTEN,HOXD10,LIF,ZFP91,APP,ATG7,ETV1,RARB,ALX4,NR2F2,FOXL2,SMAD7,ARID5B,MYF5,NF1,MET,KY,RCAN1,AFG3L2,FXR1,COL19A1,MAPK14,ZFPM2,SCN8A,F2R,SERP1	1149	176	13588	1.94859	0.909763	0.0260858	1.45216
sc_12	mmu-miR-106b	mmu-miR-106b	GOTERM_BP_FAT	GO:0040012~regulation of locomotion	21	0.266092	0.000822232	SELP,JUB,HMGB1,HS3ST5,CSF1,NF1,ABHD2,PRL7D1,PTEN,CXCL12,NTN1,HIF1A,LAMA3,CLIC4,PTP4A1,MAP3K1,RRAS2,GAB1,LAMB1-1,DRD1A,PIK3R1	1149	110	13588	2.25768	0.912097	0.0260833	1.46786
sc_12	mmu-miR-106b	mmu-miR-106b	GOTERM_BP_FAT	GO:0045859~regulation of protein kinase activity	30	0.380132	0.00092159	CSF1,ZEB2,KIT,LATS2,TRIB2,SPRY4,MAP3K5,APP,MAP3K1,GAB1,SPRED3,FRS2,CEACAM1,FGD4,IRAK2,NF1,TGFBR2,MET,RB1,PKIA,PTPN11,CDC25B,SH3BP5,SPAG9,CDKN1A,EREG,IKBKG,LRP8,F2R,VLDLR	1149	186	13588	1.90741	0.934485	0.0288809	1.64386
sc_12	mmu-miR-106b	mmu-miR-106b	GOTERM_BP_FAT	GO:0009792~embryonic development ending in birth or egg hatching	56	0.709579	0.000934487	STIL,XRCC4,LMO4,PRRX1,ZEB2,ZEB1,TTN,HOXD10,AKT1,EDNRA,CUL3,ACVR1B,DAB2,SIN3A,ANKRD11,GAB1,ALX4,ALX1,SATB2,ADAM10,SOCS3,GABPA,VEZT,BCL2L11,VASP,MFN2,EYA1,NDEL1,HIF1A,PDGFRA,ZFPM2,MED1,ACVR1,COBL,BCL2L1,TCF7L2,LIF,RGMA,SLC30A1,NKX3-2,PKD2,PKD1,RUNX1,ACSL4,TBX3,TGFBR1,MYF5,TGFBR2,NF1,FZD3,ITGA4,SHOX2,SP1,SFRP2,GRLF1,DNAJB6	1149	425	13588	1.55824	0.936938	0.0289724	1.66668
sc_12	mmu-miR-106b	mmu-miR-106b	GOTERM_BP_FAT	GO:0007423~sensory organ development	38	0.4815	0.000935968	HMGB1,IRX5,PRRX1,SOBP,ZEB1,ZIC1,NHS,ATP2B2,ATOH1,BDNF,CRB1,MAP3K1,BCL11B,NKX3-2,RARB,FRS2,COL8A2,DSCAM,FOXL2,IKZF1,NF1,NEUROG1,FZD3,RPGRIP1,NR4A3,VSX1,STAT3,BCL2L11,MFN2,EYA1,PKNOX1,SP1,DLX6,CLIC5,VEGFA,GRLF1,NEUROD1,MED1	1149	257	13588	1.74858	0.937214	0.0287166	1.6693
sc_12	mmu-miR-106b	mmu-miR-106b	GOTERM_BP_FAT	GO:0048562~embryonic organ morphogenesis	27	0.342119	0.000980731	PRRX1,SOBP,ZEB1,ZIC1,TCF7L2,HOXD10,ATP2B2,ATOH1,NKX3-2,RARB,ALX4,FRS2,ALX1,FOXL2,SATB2,TGFBR1,MYF5,TGFBR2,NEUROG1,FZD3,NR4A3,SHOX2,EYA1,SP1,DLX6,CLIC5,NEUROD1	1149	161	13588	1.98323	0.945002	0.0297613	1.74847
sc_12	mmu-miR-106b	mmu-miR-106b	GOTERM_BP_FAT	GO:0001501~skeletal system development	41	0.519513	0.000982005	MEF2C,IMPAD1,THRA,PRRX1,ZEB1,ZIC1,HOXD10,TNFRSF11A,ANKRD11,NKX3-2,PKD1,ALX4,RUNX1,ALX1,FGF4,SPP1,ZBTB7A,SATB2,BMP2,TBX3,ARID5B,TGFBR1,KLF10,MYF5,TGFBR2,SMAD5,NF1,WWTR1,SHOX2,FMN1,HDAC4,EYA1,TNFSF11,HIF1A,SP1,MAPK14,PDGFRA,ZFP697,UBC,UBB,SERP1,PLEKHA1	1149	285	13588	1.70127	0.945209	0.0294968	1.75072
sc_12	mmu-miR-106b	mmu-miR-106b	GOTERM_BP_FAT	GO:0051094~positive regulation of developmental process	33	0.418145	0.00106645	HMGB1,XRCC4,CSF1,LIF,TAL1,ATOH1,BDNF,AGGF1,TIAM1,HEY2,AP3D1,ROBO2,RUNX1,NKX2-2,FNDC3B,BMP2,IKZF1,LIMK1,SOCS3,PLXNB1,KLF10,FOXA1,SMAD5,TGFBR2,MECP2,RB1,NTN1,VASH2,NTRK3,TNFSF11,HIF1A,MAPK14,TOB2	1149	214	13588	1.82363	0.957324	0.0316724	1.89991
sc_12	mmu-miR-106b	mmu-miR-106b	GOTERM_BP_FAT	GO:0048732~gland development	31	0.392803	0.00112023	FGF7,PLXNA1,CSF1,HOXB13,FEM1B,PTEN,SCRIB,PGR,ATP2B2,TNFRSF11A,CD44,SEMA3C,FRS2,PLAG1,TBX3,IKZF1,CREB1,TGFBR1,FOXA1,NF1,TGFBR2,MET,NTN1,BCL2L11,CCND1,TNFSF11,NCOA3,VEGFA,RBPJ,EDA,MED1	1149	197	13588	1.86093	0.963602	0.0329133	1.99481
sc_12	mmu-miR-106b	mmu-miR-106b	GOTERM_BP_FAT	GO:0043009~chordate embryonic development	55	0.696908	0.00126211	STIL,XRCC4,LMO4,PRRX1,ZEB2,ZEB1,TTN,HOXD10,AKT1,EDNRA,CUL3,ACVR1B,DAB2,SIN3A,ANKRD11,GAB1,ALX4,ALX1,SATB2,ADAM10,SOCS3,GABPA,VEZT,BCL2L11,VASP,MFN2,EYA1,NDEL1,HIF1A,PDGFRA,ZFPM2,MED1,ACVR1,COBL,BCL2L1,TCF7L2,LIF,RGMA,SLC30A1,NKX3-2,PKD2,PKD1,RUNX1,TBX3,TGFBR1,MYF5,TGFBR2,NF1,FZD3,ITGA4,SHOX2,SP1,SFRP2,GRLF1,DNAJB6	1149	421	13588	1.54496	0.976083	0.0366433	2.24476
sc_12	mmu-miR-106b	mmu-miR-106b	GOTERM_BP_FAT	GO:0021954~central nervous system neuron development	10	0.126711	0.00127309	ARX,NDEL1,ATG7,NR4A2,LHX6,NEUROG2,RGNEF,LHX8,DCX,DRD1A	1149	33	13588	3.58362	0.976847	0.0365972	2.26408
sc_12	mmu-miR-106b	mmu-miR-106b	GOTERM_BP_FAT	GO:0007411~axon guidance	19	0.24075	0.00130064	EGR2,EFNB1,DPYSL5,NEUROG2,CXCL12,NTN1,VASP,SEMA5A,ARX,EPHA4,BDNF,EPHA7,ATOH1,APP,ANK3,ETV1,EFNA5,ROBO2,APBB2	1149	98	13588	2.29278	0.978661	0.0370152	2.31254
sc_12	mmu-miR-106b	mmu-miR-106b	GOTERM_BP_FAT	GO:0048878~chemical homeostasis	49	0.620882	0.00136997	LDLR,PDE3B,EDNRB,ATP2B2,APP,SLC2A4,SLC24A2,SLC4A4,EIF2B5,EGR2,PTGER3,SOCS6,MECP2,LDLRAP1,QK,4930506M07RIK,G6PC,NPC1,HIF1A,RYR3,VEGFA,RYR2,STC1,SCN1A,NDN,GPR6,PPT1,KCNA5,PEX5L,SLC30A1,PKD2,PLP1,SLC8A1,SMAD7,NF1,FOXA1,ATP1A2,AFG3L2,STAT3,PTPN11,ATXN1,P2RX4,SLC4A10,FYN,NEUROD1,CACNA1E,SCARA5,DRD1A,F2R	1149	365	13588	1.58759	0.98262	0.03858	2.43438
sc_12	mmu-miR-106b	mmu-miR-106b	GOTERM_BP_FAT	GO:0016044~membrane organization	39	0.494171	0.00141527	STON2,LDLR,WASF2,SORL1,PPT1,ABCA1,SYT7,ITSN2,ITSN1,SCRIB,DAB2,APP,CRB1,ATG7,ITGAV,PAFAH1B1,ZMPSTE24,LBP,TRIP10,HIP1,NPLOC4,TGFBR2,STXBP1,LDLRAP1,MARCH3,MFN2,NPC1,NDEL1,GRIA2,RABEP1,ULK1,FNBP1L,LRP12,LRP8,ANKFY1,SCARA5,SH3GL2,DNM2,VLDLR	1149	272	13588	1.69563	0.984801	0.0394555	2.51392
sc_12	mmu-miR-106b	mmu-miR-106b	GOTERM_BP_FAT	GO:0010810~regulation of cell-substrate adhesion	11	0.139382	0.00144157	SMOC2,SMOC1,CSF1,NF1,MYF5,EMID2,PTEN,PIK3R1,RASA1,ABI3BP,SPP1	1149	40	13588	3.25213	0.985939	0.0397993	2.56006
sc_12	mmu-miR-106b	mmu-miR-106b	GOTERM_BP_FAT	GO:0051270~regulation of cell motion	20	0.253421	0.00146887	SELP,JUB,HMGB1,CSF1,NF1,ABHD2,PRL7D1,PTEN,CXCL12,NTN1,HIF1A,LAMA3,CLIC4,PTP4A1,MAP3K1,RRAS2,GAB1,LAMB1-1,DRD1A,PIK3R1	1149	107	13588	2.21046	0.987031	0.0401634	2.60794
sc_12	mmu-miR-106b	mmu-miR-106b	GOTERM_BP_FAT	GO:0014031~mesenchymal cell development	12	0.152053	0.00151805	NRP2,EDNRA,EDNRB,BMP2,HIF1A,EFNB1,PPP3R1,SEMA3C,ZEB2,RBPJ,ACVR1,ALX1	1149	47	13588	3.01939	0.988788	0.0411012	2.69413
sc_12	mmu-miR-106b	mmu-miR-106b	GOTERM_BP_FAT	GO:0043549~regulation of kinase activity	30	0.380132	0.00152797	CSF1,ZEB2,KIT,LATS2,TRIB2,SPRY4,MAP3K5,APP,MAP3K1,GAB1,SPRED3,FRS2,CEACAM1,FGD4,IRAK2,NF1,TGFBR2,MET,RB1,PKIA,PTPN11,CDC25B,SH3BP5,SPAG9,CDKN1A,EREG,IKBKG,LRP8,F2R,VLDLR	1149	192	13588	1.8478	0.989113	0.0409894	2.71151
sc_12	mmu-miR-106b	mmu-miR-106b	GOTERM_BP_FAT	GO:0045597~positive regulation of cell differentiation	28	0.35479	0.00159264	XRCC4,HMGB1,CSF1,LIF,TAL1,BDNF,ATOH1,TIAM1,AP3D1,ROBO2,RUNX1,NKX2-2,FNDC3B,BMP2,IKZF1,SOCS3,PLXNB1,LIMK1,KLF10,FOXA1,SMAD5,TGFBR2,RB1,NTN1,NTRK3,TNFSF11,HIF1A,MAPK14	1149	175	13588	1.89215	0.99101	0.0423048	2.82473
sc_12	mmu-miR-106b	mmu-miR-106b	GOTERM_BP_FAT	GO:0022612~gland morphogenesis	17	0.215408	0.00159474	PLAG1,FGF7,TBX3,PLXNA1,CSF1,FOXA1,TGFBR2,HOXB13,FEM1B,SCRIB,PGR,NCOA3,CD44,SEMA3C,EDA,FRS2,MED1	1149	84	13588	2.39334	0.991065	0.0419824	2.82839
sc_12	mmu-miR-106b	mmu-miR-106b	GOTERM_BP_FAT	GO:0006417~regulation of translation	19	0.24075	0.00165097	EIF2C1,NANOS1,IGF2BP1,QK,PAIP2B,FXR1,AKT1,EIF4G2,APP,EIF4E,TNRC6C,TIA1,PPP1R15B,TNRC6B,EIF5A2,TNRC6A,EIF4E2,SERP1,EIF2B5	1149	100	13588	2.24693	0.992436	0.0430487	2.92674
sc_12	mmu-miR-106b	mmu-miR-106b	GOTERM_BP_FAT	GO:0030900~forebrain development	27	0.342119	0.0016882	E2F1,STIL,ZEB2,ARX,SLC1A2,APP,ATG7,LHX6,PAFAH1B1,RARB,NR2F2,LHX8,FRS2,TBX3,RFX4,IKZF1,CREB1,NF1,NEUROG2,ATRX,SALL3,FYN,GRLF1,LRP8,RBPJ,DRD1A,NFIB	1149	167	13588	1.91198	0.993225	0.0436144	2.99179
sc_12	mmu-miR-106b	mmu-miR-106b	GOTERM_BP_FAT	GO:0021700~developmental maturation	19	0.24075	0.00185408	PLP1,IRX5,FOXA1,STXBP1,MECP2,NTN4,NR4A2,HOXB13,FEM1B,VSX1,CDC25B,AKT1,PGR,DSG4,APP,EREG,VEGFA,LHX6,RBPJ	1149	101	13588	2.22468	0.995855	0.0473869	3.28116
sc_12	mmu-miR-106b	mmu-miR-106b	GOTERM_BP_FAT	GO:0060021~palate development	10	0.126711	0.00199923	SATB2,ARID5B,TGFBR1,TGFBR2,PRRX1,PDGFRA,ASPH,ALX4,ALX1,PLEKHA1	1149	35	13588	3.37884	0.997303	0.0505681	3.53368
sc_12	mmu-miR-106b	mmu-miR-106b	GOTERM_BP_FAT	GO:0021953~central nervous system neuron differentiation	11	0.139382	0.00214373	ARX,NDEL1,BCL11B,ATG7,NR4A2,LHX6,NEUROG2,RGNEF,LHX8,DCX,DRD1A	1149	42	13588	3.09727	0.998242	0.0536685	3.78447
sc_12	mmu-miR-106b	mmu-miR-106b	GOTERM_BP_FAT	GO:0048762~mesenchymal cell differentiation	12	0.152053	0.00217304	NRP2,EDNRA,EDNRB,BMP2,HIF1A,EFNB1,PPP3R1,SEMA3C,ZEB2,RBPJ,ACVR1,ALX1	1149	49	13588	2.89615	0.998388	0.0539267	3.83526
sc_12	mmu-miR-106b	mmu-miR-106b	GOTERM_BP_FAT	GO:0007049~cell cycle	73	0.924987	0.00230694	E2F1,JUB,E2F2,E2F3,SEPT3,E2F5,TSG101,RBM7,SENP5,LATS2,APP,RAD21,SIN3A,MAP3K8,VPS4B,PARD3B,DNAJC2,STAG1,CDC6,RBBP4,RBL2,DSN1,RBL1,RB1,HMGA2,PPP1CC,WEE1,CDK2,MFN2,CCND1,EREG,CCND2,FANCD2,MAPK4,NEK9,MAPRE1,XRN1,MAPRE3,ING4,PPP6C,PARD3,PPP2R3A,LRRCC1,CEP55,SESN2,CCNG1,CCNG2,NUMA1,RB1CC1,CYP26B1,PKD2,NPAT,PKD1,TRP53INP1,PAFAH1B1,TXNIP,PARD6B,KAT2B,IKZF1,SIRT7,RACGAP1,CDC27,CDC25A,CDC25B,NEDD1,CDKN1A,D…	1149	611	13588	1.41292	0.998916	0.0566823	4.06699
sc_12	mmu-miR-106b	mmu-miR-106b	GOTERM_BP_FAT	GO:0060485~mesenchyme development	12	0.152053	0.0025774	NRP2,EDNRA,EDNRB,BMP2,HIF1A,EFNB1,PPP3R1,SEMA3C,ZEB2,RBPJ,ACVR1,ALX1	1149	50	13588	2.83822	0.999514	0.0626039	4.53342
sc_12	mmu-miR-106b	mmu-miR-106b	GOTERM_BP_FAT	GO:0051338~regulation of transferase activity	30	0.380132	0.00264543	CSF1,ZEB2,KIT,LATS2,TRIB2,SPRY4,MAP3K5,APP,MAP3K1,GAB1,SPRED3,FRS2,CEACAM1,FGD4,IRAK2,NF1,TGFBR2,MET,RB1,PKIA,PTPN11,CDC25B,SH3BP5,SPAG9,CDKN1A,EREG,IKBKG,LRP8,F2R,VLDLR	1149	199	13588	1.7828	0.999602	0.0636823	4.65041
sc_12	mmu-miR-106b	mmu-miR-106b	KEGG_PATHWAY	mmu04360:Axon guidance	35	0.443487	1.52438e-10	PLXNA1,PPP3R1,CXCL12,EPHB4,SEMA5A,PAK7,KRAS,SEMA7A,NFAT5,SEMA3C,ROBO2,RHOD,NFATC2,RASA1,LIMK1,PLXNB1,ROCK2,EFNB1,MET,NTN4,DPYSL5,DPYSL2,NTN1,EPHA5,EPHA4,EPHA7,SEMA6D,SEMA4G,FYN,CFL2,SRGAP3,SEMA4C,SEMA4B,EFNA5,SRGAP2	448	131	5738	3.42199	2.42376e-08	2.42376e-08	1.83869e-07
sc_12	mmu-miR-106b	mmu-miR-106b	KEGG_PATHWAY	mmu04010:MAPK signaling pathway	48	0.608211	4.37621e-08	MEF2C,FGF7,PPP3R1,ATF2,AKT1,ACVR1B,MAP3K5,BDNF,KRAS,MAP3K3,ELK4,MAP3K2,SOS1,MAP3K1,MAP3K8,SOS2,RAPGEF2,NFATC2,AKT3,RASA1,RASA2,FGF4,CACNA2D1,BRAF,TAOK1,TGFBR1,TGFBR2,NF1,CDC25B,RPS6KA5,RPS6KA3,DUSP2,RPS6KA4,RPS6KA1,ARRB1,MAPK14,RRAS2,IKBKG,PDGFRA,MAPK9,CACNA1E,MAP3K14,PLA2G3,CRK,DUSP8,MAP3K12,DUSP6,MAP3K11	448	265	5738	2.31995	6.95816e-06	3.47908e-06	5.27856e-05
sc_12	mmu-miR-106b	mmu-miR-106b	KEGG_PATHWAY	mmu05220:Chronic myeloid leukemia	22	0.278763	1.70927e-07	E2F1,E2F2,E2F3,BRAF,TGFBR1,TGFBR2,RB1,BCL2L1,PTPN11,AKT1,ACVR1B,CCND1,CDKN1A,KRAS,SOS1,IKBKG,SOS2,RUNX1,CRK,AKT3,PIK3R1,SHC4	448	76	5738	3.70759	2.7177e-05	9.05907e-06	0.000206171
sc_12	mmu-miR-106b	mmu-miR-106b	KEGG_PATHWAY	mmu05212:Pancreatic cancer	20	0.253421	1.44449e-06	E2F1,E2F2,E2F3,BRAF,TGFBR1,ARHGEF6,TGFBR2,RB1,BCL2L1,STAT3,AKT1,ACVR1B,CCND1,KRAS,VEGFA,IKBKG,JAK1,MAPK9,AKT3,PIK3R1	448	72	5738	3.55779	0.000229648	5.74169e-05	0.00174232
sc_12	mmu-miR-106b	mmu-miR-106b	KEGG_PATHWAY	mmu04810:Regulation of actin cytoskeleton	38	0.4815	3.45848e-06	FGD1,FGF7,WASF1,SSH3,SSH2,WASF2,ARPC4,PAK7,PFN2,KRAS,TIAM2,GSN,TIAM1,ITGB8,SOS1,ITGAV,SOS2,PDGFD,PIK3R1,FGF4,ARHGEF4,BRAF,ARHGEF7,LIMK1,ROCK2,ARHGEF6,ITGA1,ITGA4,PPP1CC,CHRM2,CFL2,RRAS2,PDGFRA,PIP4K2A,CRK,MYLK,PIP4K2C,F2R	448	217	5738	2.24288	0.000549747	0.000109974	0.00417152
sc_12	mmu-miR-106b	mmu-miR-106b	KEGG_PATHWAY	mmu05222:Small cell lung cancer	21	0.266092	5.31249e-06	COL4A4,E2F1,E2F2,E2F3,XIAP,RB1,BCL2L1,PTEN,CDK2,AKT1,CCND1,LAMA3,ITGAV,IKBKG,LAMB1-1,PIAS2,RARB,LAMC1,NOS2,AKT3,PIK3R1	448	85	5738	3.16434	0.000844331	0.000140771	0.00640771
sc_12	mmu-miR-106b	mmu-miR-106b	KEGG_PATHWAY	mmu04510:Focal adhesion	35	0.443487	7.45039e-06	XIAP,PTEN,AKT1,PAK7,ITGB8,SOS1,ITGAV,SOS2,PDGFD,THBS2,PIK3R1,AKT3,SHC4,SPP1,COL4A4,BRAF,ROCK2,MET,ITGA1,ITGA4,PPP1CC,VASP,CCND1,LAMA3,FYN,CCND2,LAMB1-1,VEGFA,PDGFRA,COL1A2,GRLF1,MAPK9,LAMC1,CRK,MYLK	448	198	5738	2.26405	0.00118391	0.000169217	0.00898625
sc_12	mmu-miR-106b	mmu-miR-106b	KEGG_PATHWAY	mmu05215:Prostate cancer	21	0.266092	1.33597e-05	E2F1,E2F2,E2F3,BRAF,CREB1,CREB5,RB1,PTEN,TCF7L2,CDK2,AKT1,CCND1,CDKN1A,KRAS,SOS1,IKBKG,SOS2,PDGFRA,PDGFD,AKT3,PIK3R1	448	90	5738	2.98854	0.00212195	0.00026549	0.0161132
sc_12	mmu-miR-106b	mmu-miR-106b	KEGG_PATHWAY	mmu05200:Pathways in cancer	48	0.608211	1.53395e-05	E2F1,E2F2,E2F3,FGF7,XIAP,EGLN3,BCL2L1,KIT,TCF7L2,PTEN,AKT1,ACVR1B,KRAS,SOS1,ITGAV,SOS2,NOS2,RARB,RUNX1,PIK3R1,AKT3,FGF4,COL4A4,BMP2,BRAF,TGFBR1,MET,TGFBR2,FZD3,RB1,DAPK2,FZD4,FZD7,STAT3,CDK2,CCND1,CDKN1A,LAMA3,HIF1A,IKBKG,LAMB1-1,VEGFA,PDGFRA,MAPK9,JAK1,PIAS2,LAMC1,CRK	448	323	5738	1.90336	0.00243603	0.000270964	0.0185009
sc_12	mmu-miR-106b	mmu-miR-106b	KEGG_PATHWAY	mmu04350:TGF-beta signaling pathway	20	0.253421	2.8501e-05	PPP2R1B,BMP2,RBL2,E2F5,SMAD7,ROCK2,SMAD6,TGFBR1,TGFBR2,SMAD5,RBL1,BMPR2,RPS6KB1,ACVR1B,SP1,PPP2CA,ZFYVE9,IFNG,THBS2,ACVR1	448	87	5738	2.94438	0.00452147	0.000453069	0.0343723
sc_12	mmu-miR-106b	mmu-miR-106b	KEGG_PATHWAY	mmu04722:Neurotrophin signaling pathway	25	0.316776	5.10178e-05	YWHAZ,AKT1,BDNF,MAP3K5,KRAS,MAP3K3,MAP3K1,SOS1,SOS2,GAB1,FRS2,PIK3R1,AKT3,SHC4,IRAK2,BRAF,PTPN11,RPS6KA5,NTRK3,RPS6KA3,RPS6KA4,RPS6KA1,MAPK14,MAPK9,CRK	448	130	5738	2.46308	0.00807922	0.000737186	0.06152
sc_12	mmu-miR-106b	mmu-miR-106b	KEGG_PATHWAY	mmu04144:Endocytosis	33	0.418145	7.28802e-05	PARD3,LDLR,RAB5B,CHMP4C,TSG101,EEA1,KIT,ZFYVE20,ACVR1B,DAB2,VPS4B,RAB11B,NEDD4L,ITCH,IQSEC1,IQSEC2,PARD6B,TGFBR1,TGFBR2,MET,LDLRAP1,RAB11FIP4,RAB11FIP5,PSD,RABEP1,ARRB1,RAB22A,PDGFRA,RAB11FIP1,SH3GL2,F2R,DNM2,RNF41	448	202	5738	2.0924	0.0115215	0.000965232	0.0878723
sc_12	mmu-miR-106b	mmu-miR-106b	KEGG_PATHWAY	mmu05218:Melanoma	17	0.215408	8.16633e-05	E2F1,E2F2,E2F3,FGF7,BRAF,MET,RB1,PTEN,AKT1,CCND1,CDKN1A,KRAS,PDGFRA,PDGFD,AKT3,PIK3R1,FGF4	448	71	5738	3.06671	0.0129011	0.000998347	0.0984574
sc_12	mmu-miR-106b	mmu-miR-106b	KEGG_PATHWAY	mmu05214:Glioma	16	0.202737	8.43306e-05	E2F1,E2F2,E2F3,BRAF,RB1,PTEN,AKT1,CCND1,CDKN1A,KRAS,SOS1,SOS2,PDGFRA,AKT3,PIK3R1,SHC4	448	64	5738	3.20201	0.0133196	0.000957337	0.101672
sc_12	mmu-miR-106b	mmu-miR-106b	KEGG_PATHWAY	mmu05210:Colorectal cancer	18	0.228079	0.000272745	BRAF,TGFBR1,TGFBR2,MET,FZD3,FZD4,TCF7L2,FZD7,AKT1,ACVR1B,CCND1,KRAS,SOS1,SOS2,PDGFRA,MAPK9,AKT3,PIK3R1	448	86	5738	2.68075	0.0424452	0.00288731	0.328488
sc_12	mmu-miR-106b	mmu-miR-106b	KEGG_PATHWAY	mmu05221:Acute myeloid leukemia	14	0.177395	0.000332975	BRAF,RPS6KB1,KIT,TCF7L2,STAT3,AKT1,CCND1,KRAS,SOS1,IKBKG,SOS2,RUNX1,AKT3,PIK3R1	448	57	5738	3.14583	0.0515744	0.00330402	0.400894
sc_12	mmu-miR-106b	mmu-miR-106b	KEGG_PATHWAY	mmu05223:Non-small cell lung cancer	13	0.164724	0.000721142	E2F1,E2F2,E2F3,BRAF,RB1,AKT1,CCND1,KRAS,SOS1,SOS2,RARB,AKT3,PIK3R1	448	54	5738	3.08342	0.108369	0.00672452	0.866376
sc_12	mmu-miR-106b	mmu-miR-106b	KEGG_PATHWAY	mmu04150:mTOR signaling pathway	13	0.164724	0.000721142	BRAF,RPS6KB1,AKT1,RPS6KA3,HIF1A,EIF4E,RPS6KA1,ULK1,ULK2,VEGFA,AKT3,EIF4E2,PIK3R1	448	54	5738	3.08342	0.108369	0.00672452	0.866376
sc_12	mmu-miR-106b	mmu-miR-106b	KEGG_PATHWAY	mmu05211:Renal cell carcinoma	15	0.190066	0.000825782	BRAF,MET,EGLN3,PTPN11,AKT1,PAK7,HIF1A,KRAS,SOS1,VEGFA,GAB1,SOS2,CRK,AKT3,PIK3R1	448	70	5738	2.74458	0.123092	0.00727086	0.991517
sc_12	mmu-miR-106b	mmu-miR-106b	KEGG_PATHWAY	mmu05219:Bladder cancer	11	0.139382	0.00112794	E2F1,RPS6KA5,E2F2,CDKN1A,CCND1,E2F3,KRAS,BRAF,VEGFA,RB1,DAPK2	448	42	5738	3.35449	0.164265	0.00939997	1.35206
sc_12	mmu-miR-106b	mmu-miR-106b	KEGG_PATHWAY	mmu04914:Progesterone-mediated oocyte maturation	16	0.202737	0.00208023	ADCY2,BRAF,PDE3B,CDC27,CDC25A,CDK2,CDC25B,AKT1,PGR,RPS6KA3,KRAS,RPS6KA1,MAPK14,MAPK9,AKT3,PIK3R1	448	85	5738	2.41092	0.281868	0.0164188	2.4805
sc_12	mmu-miR-106b	mmu-miR-106b	KEGG_PATHWAY	mmu04012:ErbB signaling pathway	16	0.202737	0.00263612	BRAF,RPS6KB1,AKT1,PAK7,CDKN1A,KRAS,EREG,SOS1,GAB1,SOS2,MAPK9,CRK,ABL2,AKT3,PIK3R1,SHC4	448	87	5738	2.3555	0.342754	0.0197872	3.13373
sc_12	mmu-miR-434-5p	mmu-miR-434-5p	GOTERM_BP_FAT	GO:0045449~regulation of transcription	60	4.59418	1.58006e-06	TBX20,STAT5B,TCFAP4,RBM9,MXI1,CNOT4,PNN,EPC1,HIF1AN,ZFP90,ZFP238,LRRFIP1,SERTAD1,MYST4,PITX1,BRD8,D330038O06RIK,SNAPC1,GMEB2,TAF4A,MED14,TBR1,ZFP652,ZFP592,ZFP655,GTF2I,PIAS3,PRDM6,ZFP697,CDCA7L,NSD1,CNBP,BCLAF1,ONECUT1,CREM,HOXB13,NFYB,NFYA,DBX2,TSC22D2,HOXA3,NPAT,GM608,MYOG,BCL6,MYSM1,PLAGL2,ETV3,IKZF5,IKZF3,CREB1,GRIN1,TRIM24,ZFP707,ZFP287,RNF4,MEOX2,DCP1A,SMARCC1,IFI204	199	2227	13588	1.83964	0.00208509	0.00208509	0.00258494
sc_12	mmu-miR-434-5p	mmu-miR-434-5p	GOTERM_BP_FAT	GO:0006350~transcription	49	3.75191	1.16801e-05	STAT5B,TBX20,MXI1,PNN,CNOT4,EPC1,HIF1AN,ZFP90,ZFP238,LRRFIP1,SERTAD1,MYST4,PITX1,BRD8,D330038O06RIK,SNAPC1,GMEB2,TAF4A,MED14,TBR1,ZFP652,ZFP592,PIAS3,GTF2I,PRDM6,ZFP697,CDCA7L,NSD1,CNBP,BCLAF1,ONECUT1,CREM,HOXB13,NFYB,NFYA,HOXA3,NPAT,BCL6,MYSM1,ETV3,IKZF5,IKZF3,CREB1,ZFP707,TRIM24,ZFP287,RNF4,SMARCC1,IFI204	199	1772	13588	1.88814	0.0153111	0.0076851	0.0191069
sc_12	mmu-miR-434-5p	mmu-miR-434-5p	GOTERM_BP_FAT	GO:0045935~positive regulation of nucleobase, nucleoside, nucleotide and nucleic acid metabolic process	20	1.53139	0.000168616	CNBP,CREB1,GRIN1,TBX20,STAT5B,NFYB,MED14,NFYA,TRIM24,TBR1,RNF8,EPC1,ZFP287,DCP1A,MYOG,NSD1,SERTAD1,MYST4,MYSM1,PLAGL2	199	510	13588	2.6777	0.199694	0.0715637	0.275497
sc_12	mmu-miR-434-5p	mmu-miR-434-5p	GOTERM_BP_FAT	GO:0045941~positive regulation of transcription	19	1.45482	0.000204129	CNBP,CREB1,GRIN1,TBX20,STAT5B,NFYB,MED14,NFYA,TRIM24,TBR1,EPC1,ZFP287,DCP1A,MYOG,NSD1,SERTAD1,MYST4,MYSM1,PLAGL2	199	475	13588	2.73126	0.236378	0.0651981	0.333431
sc_12	mmu-miR-434-5p	mmu-miR-434-5p	GOTERM_BP_FAT	GO:0051173~positive regulation of nitrogen compound metabolic process	20	1.53139	0.000249817	CNBP,CREB1,GRIN1,TBX20,STAT5B,NFYB,MED14,NFYA,TRIM24,TBR1,RNF8,EPC1,ZFP287,DCP1A,MYOG,NSD1,SERTAD1,MYST4,MYSM1,PLAGL2	199	526	13588	2.59625	0.281112	0.0638784	0.407915
sc_12	mmu-miR-434-5p	mmu-miR-434-5p	GOTERM_BP_FAT	GO:0010628~positive regulation of gene expression	19	1.45482	0.000283623	CNBP,CREB1,GRIN1,TBX20,STAT5B,NFYB,MED14,NFYA,TRIM24,TBR1,EPC1,ZFP287,DCP1A,MYOG,NSD1,SERTAD1,MYST4,MYSM1,PLAGL2	199	488	13588	2.6585	0.312518	0.060543	0.462996
sc_12	mmu-miR-434-5p	mmu-miR-434-5p	GOTERM_BP_FAT	GO:0010557~positive regulation of macromolecule biosynthetic process	19	1.45482	0.000752353	CNBP,CREB1,GRIN1,TBX20,STAT5B,NFYB,MED14,NFYA,TRIM24,TBR1,EPC1,ZFP287,DCP1A,MYOG,NSD1,SERTAD1,MYST4,MYSM1,PLAGL2	199	530	13588	2.44782	0.629992	0.132407	1.22376
sc_12	mmu-miR-434-5p	mmu-miR-434-5p	GOTERM_BP_FAT	GO:0010604~positive regulation of macromolecule metabolic process	21	1.60796	0.00094374	CNBP,CREB1,GRIN1,TBX20,STAT5B,NFYB,MED14,NFYA,TRIM24,TBR1,RNF8,EPC1,ZFP287,PIAS3,DCP1A,MYOG,NSD1,SERTAD1,MYST4,MYSM1,PLAGL2	199	633	13588	2.26526	0.712712	0.144363	1.53281
sc_12	mmu-miR-434-5p	mmu-miR-434-5p	GOTERM_BP_FAT	GO:0031328~positive regulation of cellular biosynthetic process	19	1.45482	0.00119553	CNBP,CREB1,GRIN1,TBX20,STAT5B,NFYB,MED14,NFYA,TRIM24,TBR1,EPC1,ZFP287,DCP1A,MYOG,NSD1,SERTAD1,MYST4,MYSM1,PLAGL2	199	552	13588	2.35027	0.794075	0.161032	1.93802
sc_12	mmu-miR-434-5p	mmu-miR-434-5p	GOTERM_BP_FAT	GO:0009891~positive regulation of biosynthetic process	19	1.45482	0.00132268	CNBP,CREB1,GRIN1,TBX20,STAT5B,NFYB,MED14,NFYA,TRIM24,TBR1,EPC1,ZFP287,DCP1A,MYOG,NSD1,SERTAD1,MYST4,MYSM1,PLAGL2	199	557	13588	2.32917	0.82595	0.16041	2.14204
sc_12	mmu-miR-677	mmu-miR-677	GOTERM_BP_FAT	GO:0010604~positive regulation of macromolecule metabolic process	80	1.2003	2.33953e-07	MEF2C,HNF1B,GPBP1,CASK,RORB,TLR4,FOXO3,CNOT7,IL10,ZFP91,MLL5,ATOH1,IFNG,POU4F2,RARB,FGF1,MLL1,PITX2,MYST3,PRKCA,BRCC3,RELA,ARNTL,RB1,MED13,SIX4,IL21,PPARGC1A,IL22,EYA1,EREG,TRIM32,CAND1,CLOCK,ABLIM1,GCLC,TNF,ABLIM3,ONECUT2,SOX5,SOX4,EGLN2,NFYB,SOX6,ARID2,CD24A,CALCOCO1,ARNT,PLAGL1,RGMA,ETV1,NFATC3,TERF2,APC,CD28,MAF,BMP2,IKZF1,TBX3,KLF12,MAML1,CREB1,CEBPG,TRIM28,ESRRG,TEAD1,IGF1,RICTOR,SMAD1,ZFP1…	948	633	13588	1.81148	0.000688286	0.000688286	0.000420371
sc_12	mmu-miR-677	mmu-miR-677	GOTERM_BP_FAT	GO:0051252~regulation of RNA metabolic process	153	2.29557	4.78405e-07	MEF2C,SNIP1,RBM5,CASK,RORC,RORB,FOXO3,CNOT7,LASS6,CBX5,HOXC8,MLL5,ATOH1,IFNG,ZFP273,RARB,MLL1,PITX2,D330038O06RIK,RELA,BARHL1,MTA3,RBL1,EOMES,ZHX3,TCFAP2D,ARNTL,MED13,SIX4,OBOX6,IL22,PPARGC1A,PKIA,FOXN3,CARF,SUZ12,PA2G4,MNT,MGA,ONECUT2,SOX5,SOX4,SOX6,LIN28B,ARNT,MED12L,PLAGL1,TAL1,ELK4,ZFP157,TFDP2,LHX9,DNMT3A,AEBP2,BMP2,KLF12,IKZF1,CREBZF,RFX5,MAML1,ZFP449,RYBP,ESRRG,TEAD1,CELSR2,ZFP148,SMAD1,FO…	948	1488	13588	1.47379	0.00140696	0.000703725	0.000859607
sc_12	mmu-miR-677	mmu-miR-677	GOTERM_BP_FAT	GO:0045449~regulation of transcription	212	3.1808	6.07471e-07	MEF2C,SNIP1,ASCC1,RORC,RORB,SOHLH2,ZFP91,SFRS5,PHTF2,IFNG,RARB,PITX2,CCAR1,D330038O06RIK,BARHL1,EOMES,ZHX3,MED13,OBOX6,PPARGC1A,MNT,ZZZ3,PIAS2,CRTC3,TAF9B,PLAGL1,TAL1,LHX9,AEBP2,DNMT3A,BMP2,KLF12,IKZF1,MAML1,ASXL1,ZFP449,ESRRG,RYBP,CELSR2,SMAD1,SHOX2,NR1I3,DMRTC2,ETS1,RNF2,DCP1A,9030624G23RIK,JAZF1,GTF3A,TAF1C,HLF,HNF1B,TBX22,ZEB2,MBTD1,ZFP354A,FOXB1,CTBP2,GMEB2,TLE1,MXD1,EREG,CAND1,CLOCK,ZFP711,…	948	2227	13588	1.36447	0.00178619	0.000595752	0.00109152
sc_12	mmu-miR-677	mmu-miR-677	GOTERM_BP_FAT	GO:0045935~positive regulation of nucleobase, nucleoside, nucleotide and nucleic acid metabolic process	67	1.00525	6.65079e-07	MEF2C,HNF1B,GPBP1,CASK,RORB,FOXO3,CNOT7,MLL5,ATOH1,IFNG,POU4F2,RARB,MLL1,PITX2,MYST3,BRCC3,RELA,ARNTL,RB1,MED13,SIX4,PPARGC1A,IL22,EYA1,EREG,CAND1,CLOCK,ABLIM1,TNF,ABLIM3,ONECUT2,SOX5,SOX4,NFYB,SOX6,ARID2,CALCOCO1,ARNT,PLAGL1,ETV1,NFATC3,TERF2,CD28,MAF,BMP2,IKZF1,TBX3,KLF12,MAML1,CEBPG,CREB1,TRIM28,ESRRG,TEAD1,IGF1,SMAD1,ZFP148,FOXP3,SHOX2,YWHAH,EAF1,SP1,ETS1,ILTIFB,DCP1A,EBF2,PBX1,NFIB	948	510	13588	1.88301	0.00195541	0.000489212	0.00119502
sc_12	mmu-miR-677	mmu-miR-677	GOTERM_BP_FAT	GO:0051173~positive regulation of nitrogen compound metabolic process	68	1.02026	9.72163e-07	MEF2C,HNF1B,GPBP1,CASK,RORB,TLR4,FOXO3,CNOT7,MLL5,ATOH1,IFNG,POU4F2,RARB,MLL1,PITX2,MYST3,BRCC3,RELA,ARNTL,RB1,MED13,SIX4,PPARGC1A,IL22,EYA1,EREG,CAND1,CLOCK,ABLIM1,TNF,ABLIM3,ONECUT2,SOX5,SOX4,NFYB,SOX6,ARID2,CALCOCO1,ARNT,PLAGL1,ETV1,NFATC3,TERF2,CD28,MAF,BMP2,IKZF1,TBX3,KLF12,MAML1,CEBPG,CREB1,TRIM28,ESRRG,TEAD1,IGF1,SMAD1,ZFP148,FOXP3,SHOX2,YWHAH,EAF1,SP1,ETS1,ILTIFB,DCP1A,EBF2,PBX1,NFIB	948	526	13588	1.85298	0.00285699	0.000572052	0.00174679
sc_12	mmu-miR-677	mmu-miR-677	GOTERM_BP_FAT	GO:0006928~cell motion	52	0.780195	1.59969e-06	NRP2,ENAH,GJA1,ZEB2,DSTN,NRCAM,EDNRB,ATOH1,ANK3,ROBO1,IFNG,POU4F2,ROBO2,LBP,CAP1,PRKCA,RET,BARHL1,MDGA1,EFNB1,ARID5B,SIX4,CTNNA2,CD34,ABLIM1,DCC,ZFAND5,TNF,ITGA11,CD24A,EPHB1,SEMA5A,DOCK1,RAC1,DNAJA1,ETV1,PAFAH1B1,SCARB1,STRBP,DCX,APC,TGFBR1,MET,LMX1A,YWHAE,FEZF1,SEMA6A,LRP6,HBEGF,AMOT,PLAU,MYH10	948	367	13588	2.03088	0.00469681	0.000784339	0.00287432
sc_12	mmu-miR-677	mmu-miR-677	GOTERM_BP_FAT	GO:0010557~positive regulation of macromolecule biosynthetic process	67	1.00525	2.58466e-06	MEF2C,HNF1B,GPBP1,CASK,RORB,TLR4,FOXO3,CNOT7,IL10,MLL5,ATOH1,IFNG,POU4F2,RARB,MLL1,PITX2,MYST3,RELA,ARNTL,RB1,MED13,SIX4,IL21,PPARGC1A,IL22,EREG,CAND1,CLOCK,ABLIM1,TNF,ABLIM3,ONECUT2,SOX5,SOX4,NFYB,SOX6,ARID2,CALCOCO1,ARNT,PLAGL1,ETV1,NFATC3,CD28,MAF,BMP2,IKZF1,TBX3,KLF12,MAML1,CEBPG,CREB1,TRIM28,ESRRG,TEAD1,IGF1,SMAD1,ZFP148,FOXP3,SHOX2,YWHAH,EAF1,SP1,ETS1,ILTIFB,DCP1A,EBF2,PBX1,NFIB	948	530	13588	1.81195	0.00757782	0.00108608	0.00464409
sc_12	mmu-miR-677	mmu-miR-677	GOTERM_BP_FAT	GO:0045893~positive regulation of transcription, DNA-dependent	56	0.84021	3.00918e-06	MEF2C,HNF1B,GPBP1,CASK,RORB,FOXO3,CNOT7,MLL5,ATOH1,IFNG,POU4F2,RARB,MLL1,PITX2,RELA,ARNTL,RB1,MED13,SIX4,PPARGC1A,IL22,CAND1,CLOCK,ABLIM1,TNF,ABLIM3,ONECUT2,SOX5,SOX4,NFYB,SOX6,ARID2,CALCOCO1,ARNT,PLAGL1,NFATC3,MAF,BMP2,KLF12,TBX3,IKZF1,MAML1,CREB1,TRIM28,ESRRG,TEAD1,IGF1,ZFP148,SMAD1,FOXP3,SHOX2,EAF1,SP1,ETS1,ILTIFB,PBX1,NFIB	948	416	13588	1.92949	0.00881693	0.00110639	0.00540684
sc_12	mmu-miR-677	mmu-miR-677	GOTERM_BP_FAT	GO:0006355~regulation of transcription, DNA-dependent	147	2.20555	3.42499e-06	MEF2C,SNIP1,CASK,RORC,RORB,FOXO3,CNOT7,LASS6,CBX5,HOXC8,MLL5,ATOH1,IFNG,ZFP273,RARB,MLL1,PITX2,D330038O06RIK,RELA,BARHL1,MTA3,RBL1,EOMES,ZHX3,TCFAP2D,ARNTL,MED13,SIX4,OBOX6,IL22,PPARGC1A,PKIA,FOXN3,CARF,SUZ12,PA2G4,MNT,MGA,ONECUT2,SOX5,SOX4,SOX6,LIN28B,ARNT,MED12L,PLAGL1,TAL1,ELK4,ZFP157,TFDP2,LHX9,DNMT3A,AEBP2,BMP2,KLF12,IKZF1,CREBZF,RFX5,MAML1,ZFP449,RYBP,ESRRG,TEAD1,CELSR2,ZFP148,SMAD1,FOXP3,E…	948	1465	13588	1.43823	0.0100291	0.00111935	0.00615393
sc_12	mmu-miR-677	mmu-miR-677	GOTERM_BP_FAT	GO:0051254~positive regulation of RNA metabolic process	56	0.84021	3.75772e-06	MEF2C,HNF1B,GPBP1,CASK,RORB,FOXO3,CNOT7,MLL5,ATOH1,IFNG,POU4F2,RARB,MLL1,PITX2,RELA,ARNTL,RB1,MED13,SIX4,PPARGC1A,IL22,CAND1,CLOCK,ABLIM1,TNF,ABLIM3,ONECUT2,SOX5,SOX4,NFYB,SOX6,ARID2,CALCOCO1,ARNT,PLAGL1,NFATC3,MAF,BMP2,KLF12,TBX3,IKZF1,MAML1,CREB1,TRIM28,ESRRG,TEAD1,IGF1,ZFP148,SMAD1,FOXP3,SHOX2,EAF1,SP1,ETS1,ILTIFB,PBX1,NFIB	948	419	13588	1.91567	0.0109981	0.00110529	0.00675176
sc_12	mmu-miR-677	mmu-miR-677	GOTERM_BP_FAT	GO:0006357~regulation of transcription from RNA polymerase II promoter	74	1.11028	4.71861e-06	MEF2C,RAI1,HNF1B,PRRX1,CASK,FOXO3,CNOT7,HOXC8,ATOH1,PCGF6,POU4F2,RARB,MLL1,PITX2,RBL1,TLE1,ARNTL,RB1,MED13,SIX4,HLTF,PKIA,PPARGC1A,IL22,NRIP1,SUZ12,CAND1,ZFP367,CLOCK,ABLIM1,TNF,ABLIM3,ONECUT2,SOX5,SOX4,SOX6,ARID2,CALCOCO1,ARNT,MED12L,PLAGL1,TAL1,NFATC3,ETV3,MAF,DNMT3A,BMP2,IKZF1,KLF12,JARID2,RFX5,MAML1,CREB1,CEBPG,TRIM28,RYBP,TEAD1,IGF1,SMAD1,ZFP148,EHMT2,FOXP3,FOXP1,FOXP2,SHOX2,EAF1,SP1,ETS1,ID…	948	616	13588	1.72186	0.0137909	0.00126165	0.00847819
sc_12	mmu-miR-677	mmu-miR-677	GOTERM_BP_FAT	GO:0045941~positive regulation of transcription	61	0.915229	4.7859e-06	MEF2C,HNF1B,GPBP1,CASK,RORB,FOXO3,CNOT7,MLL5,ATOH1,IFNG,POU4F2,RARB,MLL1,PITX2,MYST3,RELA,ARNTL,RB1,MED13,SIX4,PPARGC1A,IL22,CAND1,CLOCK,ABLIM1,TNF,ABLIM3,ONECUT2,SOX5,SOX4,NFYB,SOX6,ARID2,CALCOCO1,ARNT,PLAGL1,ETV1,NFATC3,MAF,BMP2,KLF12,TBX3,IKZF1,MAML1,CREB1,TRIM28,ESRRG,TEAD1,IGF1,SMAD1,ZFP148,FOXP3,SHOX2,YWHAH,EAF1,SP1,ETS1,ILTIFB,DCP1A,EBF2,PBX1,NFIB	948	475	13588	1.8407	0.0139862	0.00117306	0.00859908
sc_12	mmu-miR-677	mmu-miR-677	GOTERM_BP_FAT	GO:0044265~cellular macromolecule catabolic process	73	1.09527	5.96996e-06	HECW1,HECW2,SENP8,SENP5,OS9,FANCL,FBXL19,USP53,FBXO25,RNF149,FBXO22,AUP1,TBL1XR1,PAN3,BRCC3,ADAM10,SOCS7,UBE2F,HERC3,UBR1,SOCS5,HLTF,USP29,USP28,MIB1,UHRF2,SENP1,TRIM33,ATG4A,TRIM32,RNF139,ASB1,KLHL12,UBE2W,CAND1,PIAS2,FBXL22,FBXL7,EIF2C3,XRN2,FBXL2,DERL2,DERL1,UBE2Z,APH1A,FEM1B,LIN28B,ZFP36L1,UBE2D3,FBXW7,PPP2CB,HECTD2,RNF11,FBXO41,TRIP12,FBXO46,HECTD1,LRRC41,CBL,SMG7,MARCH8,PARK2,MID1,NCSTN,RNF…	948	609	13588	1.71812	0.0174162	0.0013506	0.0107264
sc_12	mmu-miR-677	mmu-miR-677	GOTERM_BP_FAT	GO:0007242~intracellular signaling cascade	99	1.48537	9.8234e-06	ALS2,ADCY1,SNIP1,RASGEF1B,RASGEF1A,TLR4,RASGEF1C,RGL1,MAP3K7,MLL5,5730403B10RIK,STAC,IFNG,RRAS,TLK2,SPRED1,PRKACB,RAB27B,PAG1,RAB27A,PIK3CG,RET,ROCK2,SOCS7,SOCS5,GEM,RND1,HTR7,HRASLS,ASB1,ARL8B,RALGPS1,GNAI2,PTPLAD1,MAP4K2,AZI2,HCRTR2,KRAS,RAC1,DNAJA1,RHOBTB1,ADRA2B,STK38L,GPR155,GUCY2F,RAB8B,MET,TAF7,SMAD1,RAB33B,PTPN11,PDZD8,ARF1,RGS7,RIT1,PLCXD1,RAB5B,MCF2L,RHOB,TGFA,RAB6B,ARL5B,PRKCA,BRCC3,RA…	948	915	13588	1.55082	0.0284965	0.0020629	0.0176495
sc_12	mmu-miR-677	mmu-miR-677	GOTERM_BP_FAT	GO:0016477~cell migration	37	0.555139	1.00936e-05	NRP2,DCC,ZFAND5,TNF,ITGA11,GJA1,ZEB2,CD24A,EDNRB,ATOH1,DOCK1,IFNG,RAC1,PAFAH1B1,SCARB1,LBP,CAP1,DCX,APC,PRKCA,RET,BARHL1,TGFBR1,EFNB1,MDGA1,ARID5B,MET,SIX4,YWHAE,CTNNA2,FEZF1,CD34,LRP6,AMOT,HBEGF,PLAU,MYH10	948	240	13588	2.20972	0.0292687	0.00197841	0.0181349
sc_12	mmu-miR-677	mmu-miR-677	GOTERM_BP_FAT	GO:0010628~positive regulation of gene expression	61	0.915229	1.11441e-05	MEF2C,HNF1B,GPBP1,CASK,RORB,FOXO3,CNOT7,MLL5,ATOH1,IFNG,POU4F2,RARB,MLL1,PITX2,MYST3,RELA,ARNTL,RB1,MED13,SIX4,PPARGC1A,IL22,CAND1,CLOCK,ABLIM1,TNF,ABLIM3,ONECUT2,SOX5,SOX4,NFYB,SOX6,ARID2,CALCOCO1,ARNT,PLAGL1,ETV1,NFATC3,MAF,BMP2,KLF12,TBX3,IKZF1,MAML1,CREB1,TRIM28,ESRRG,TEAD1,IGF1,SMAD1,ZFP148,FOXP3,SHOX2,YWHAH,EAF1,SP1,ETS1,ILTIFB,DCP1A,EBF2,PBX1,NFIB	948	488	13588	1.79167	0.0322653	0.00204773	0.0200221
sc_12	mmu-miR-677	mmu-miR-677	GOTERM_BP_FAT	GO:0009057~macromolecule catabolic process	76	1.14029	1.13974e-05	HECW1,HECW2,SENP8,SENP5,OS9,FANCL,FBXL19,USP53,FBXO25,RNF149,FBXO22,AUP1,TBL1XR1,PAN3,BRCC3,ADAM10,SOCS7,UBE2F,HERC3,UBR1,SOCS5,HLTF,USP29,USP28,MIB1,UHRF2,SENP1,TRIM33,ATG4A,TRIM32,RNF139,ASB1,KLHL12,UBE2W,CAND1,PIAS2,FBXL22,FBXL7,YME1L1,EIF2C3,XRN2,FBXL2,DERL2,DERL1,UBE2Z,APH1A,FEM1B,LIN28B,ZFP36L1,UBE2D3,FBXW7,PPP2CB,HECTD2,RNF11,FBXO41,TRIP12,FBXO46,HECTD1,AXIN1,LRRC41,CBL,SMG7,MARCH8,PARK2,M…	948	654	13588	1.66565	0.0329865	0.00197116	0.0204772
sc_12	mmu-miR-677	mmu-miR-677	GOTERM_BP_FAT	GO:0051603~proteolysis involved in cellular protein catabolic process	65	0.975244	1.27331e-05	HECW1,HECW2,SENP8,SENP5,OS9,FANCL,FBXL19,USP53,FBXO25,RNF149,FBXO22,AUP1,TBL1XR1,BRCC3,ADAM10,SOCS7,UBE2F,HERC3,UBR1,SOCS5,HLTF,USP29,USP28,MIB1,UHRF2,SENP1,TRIM33,ATG4A,TRIM32,ASB1,RNF139,UBE2W,KLHL12,CAND1,PIAS2,FBXL22,FBXL7,FBXL2,DERL2,DERL1,UBE2Z,APH1A,FEM1B,UBE2D3,FBXW7,PPP2CB,HECTD2,RNF11,FBXO41,TRIP12,FBXO46,HECTD1,LRRC41,CBL,MARCH8,PARK2,MID1,NCSTN,RNF43,RNF2,FBXO30,FBXO33,TBL1X,UBE2E2,RN…	948	534	13588	1.74469	0.0367802	0.00207971	0.0228767
sc_12	mmu-miR-677	mmu-miR-677	GOTERM_BP_FAT	GO:0030163~protein catabolic process	67	1.00525	1.28416e-05	HECW1,HECW2,SENP8,SENP5,OS9,FANCL,FBXL19,USP53,FBXO25,RNF149,FBXO22,AUP1,TBL1XR1,BRCC3,ADAM10,SOCS7,UBE2F,HERC3,UBR1,SOCS5,HLTF,USP29,USP28,MIB1,UHRF2,SENP1,TRIM33,ATG4A,TRIM32,ASB1,RNF139,UBE2W,KLHL12,CAND1,PIAS2,FBXL22,FBXL7,YME1L1,FBXL2,DERL2,DERL1,UBE2Z,APH1A,FEM1B,UBE2D3,FBXW7,PPP2CB,HECTD2,RNF11,FBXO41,TRIP12,FBXO46,AXIN1,HECTD1,LRRC41,CBL,MARCH8,PARK2,MID1,NCSTN,RNF43,RNF2,FBXO30,FBXO33,TB…	948	556	13588	1.72722	0.0370879	0.00198714	0.0230717
sc_12	mmu-miR-677	mmu-miR-677	GOTERM_BP_FAT	GO:0009891~positive regulation of biosynthetic process	67	1.00525	1.3947e-05	MEF2C,HNF1B,GPBP1,CASK,RORB,TLR4,FOXO3,CNOT7,IL10,MLL5,ATOH1,IFNG,POU4F2,RARB,MLL1,PITX2,MYST3,RELA,ARNTL,RB1,MED13,SIX4,IL21,PPARGC1A,IL22,EREG,CAND1,CLOCK,ABLIM1,TNF,ABLIM3,ONECUT2,SOX5,SOX4,NFYB,SOX6,ARID2,CALCOCO1,ARNT,PLAGL1,ETV1,NFATC3,CD28,MAF,BMP2,IKZF1,TBX3,KLF12,MAML1,CEBPG,CREB1,TRIM28,ESRRG,TEAD1,IGF1,SMAD1,ZFP148,FOXP3,SHOX2,YWHAH,EAF1,SP1,ETS1,ILTIFB,DCP1A,EBF2,PBX1,NFIB	948	557	13588	1.72412	0.0402154	0.00205022	0.0250574
sc_12	mmu-miR-677	mmu-miR-677	GOTERM_BP_FAT	GO:0044257~cellular protein catabolic process	65	0.975244	1.53614e-05	HECW1,HECW2,SENP8,SENP5,OS9,FANCL,FBXL19,USP53,FBXO25,RNF149,FBXO22,AUP1,TBL1XR1,BRCC3,ADAM10,SOCS7,UBE2F,HERC3,UBR1,SOCS5,HLTF,USP29,USP28,MIB1,UHRF2,SENP1,TRIM33,ATG4A,TRIM32,ASB1,RNF139,UBE2W,KLHL12,CAND1,PIAS2,FBXL22,FBXL7,FBXL2,DERL2,DERL1,UBE2Z,APH1A,FEM1B,UBE2D3,FBXW7,PPP2CB,HECTD2,RNF11,FBXO41,TRIP12,FBXO46,HECTD1,LRRC41,CBL,MARCH8,PARK2,MID1,NCSTN,RNF43,RNF2,FBXO30,FBXO33,TBL1X,UBE2E2,RN…	948	537	13588	1.73495	0.0442024	0.0021505	0.0275983
sc_12	mmu-miR-677	mmu-miR-677	GOTERM_BP_FAT	GO:0006350~transcription	168	2.52063	1.69619e-05	MEF2C,ASCC1,RORC,RORB,CNOT7,SOHLH2,ZFP91,HOXC8,MLL5,ATOH1,SFRS5,CGGBP1,PPP1R1B,PHTF2,ZFP273,RARB,MLL1,MYST3,CCAR1,D330038O06RIK,RELA,BARHL1,TAF4B,RBL1,EOMES,ZHX3,TCFAP2D,ARNTL,MED13,GRHL1,PPARGC1A,FOXN3,SUZ12,PA2G4,TRIM33,MNT,ZFP697,MGA,ZZZ3,PIAS2,ZFP511,XRN2,CRTC3,CAMTA1,TAF9B,ONECUT2,SOX5,SOX4,SOX6,ARNT,MED12L,TAL1,ZFP157,TFDP2,SLC30A9,DNMT3A,AEBP2,KLF12,IKZF1,CREBZF,MAML1,ASXL1,TAF7,ZFP449,RYB…	948	1772	13588	1.35892	0.0486937	0.00226648	0.0304731
sc_12	mmu-miR-677	mmu-miR-677	GOTERM_BP_FAT	GO:0043632~modification-dependent macromolecule catabolic process	62	0.930233	1.94037e-05	HECW1,HECW2,SENP8,SENP5,OS9,FBXL19,FANCL,USP53,FBXO25,RNF149,FBXO22,AUP1,TBL1XR1,BRCC3,SOCS7,UBE2F,HERC3,UBR1,SOCS5,HLTF,USP29,USP28,MIB1,UHRF2,SENP1,TRIM33,ATG4A,TRIM32,ASB1,RNF139,UBE2W,KLHL12,CAND1,FBXL22,PIAS2,FBXL7,FBXL2,DERL2,DERL1,UBE2Z,FEM1B,UBE2D3,FBXW7,PPP2CB,HECTD2,RNF11,FBXO41,TRIP12,FBXO46,HECTD1,LRRC41,CBL,MARCH8,PARK2,MID1,RNF43,RNF2,FBXO30,FBXO33,TBL1X,UBE2E2,RNF111	948	508	13588	1.74934	0.0555056	0.00247977	0.0348593
sc_12	mmu-miR-677	mmu-miR-677	GOTERM_BP_FAT	GO:0019941~modification-dependent protein catabolic process	62	0.930233	1.94037e-05	HECW1,HECW2,SENP8,SENP5,OS9,FBXL19,FANCL,USP53,FBXO25,RNF149,FBXO22,AUP1,TBL1XR1,BRCC3,SOCS7,UBE2F,HERC3,UBR1,SOCS5,HLTF,USP29,USP28,MIB1,UHRF2,SENP1,TRIM33,ATG4A,TRIM32,ASB1,RNF139,UBE2W,KLHL12,CAND1,FBXL22,PIAS2,FBXL7,FBXL2,DERL2,DERL1,UBE2Z,FEM1B,UBE2D3,FBXW7,PPP2CB,HECTD2,RNF11,FBXO41,TRIP12,FBXO46,HECTD1,LRRC41,CBL,MARCH8,PARK2,MID1,RNF43,RNF2,FBXO30,FBXO33,TBL1X,UBE2E2,RNF111	948	508	13588	1.74934	0.0555056	0.00247977	0.0348593
sc_12	mmu-miR-677	mmu-miR-677	GOTERM_BP_FAT	GO:0031328~positive regulation of cellular biosynthetic process	66	0.990248	1.94136e-05	MEF2C,HNF1B,GPBP1,CASK,RORB,TLR4,FOXO3,CNOT7,MLL5,ATOH1,IFNG,POU4F2,RARB,MLL1,PITX2,MYST3,RELA,ARNTL,RB1,MED13,SIX4,IL21,PPARGC1A,IL22,EREG,CAND1,CLOCK,ABLIM1,TNF,ABLIM3,ONECUT2,SOX5,SOX4,NFYB,SOX6,ARID2,CALCOCO1,ARNT,PLAGL1,ETV1,NFATC3,CD28,MAF,BMP2,IKZF1,KLF12,TBX3,MAML1,CEBPG,CREB1,TRIM28,ESRRG,TEAD1,IGF1,SMAD1,ZFP148,FOXP3,SHOX2,YWHAH,EAF1,SP1,ETS1,ILTIFB,DCP1A,EBF2,PBX1,NFIB	948	552	13588	1.71377	0.0555334	0.00237779	0.0348772
sc_12	mmu-miR-677	mmu-miR-677	GOTERM_BP_FAT	GO:0045944~positive regulation of transcription from RNA polymerase II promoter	47	0.705176	3.98552e-05	ABLIM1,MEF2C,HNF1B,TNF,ABLIM3,ONECUT2,SOX5,SOX4,CASK,SOX6,FOXO3,CNOT7,ARID2,CALCOCO1,ARNT,PLAGL1,ATOH1,POU4F2,RARB,NFATC3,MLL1,PITX2,MAF,BMP2,IKZF1,KLF12,MAML1,CREB1,TEAD1,IGF1,ZFP148,ARNTL,RB1,MED13,SIX4,SMAD1,FOXP3,IL22,PPARGC1A,SHOX2,EAF1,SP1,ILTIFB,ETS1,PBX1,CAND1,CLOCK,NFIB	948	358	13588	1.88175	0.110678	0.00468086	0.0715887
sc_12	mmu-miR-677	mmu-miR-677	GOTERM_BP_FAT	GO:0010647~positive regulation of cell communication	30	0.450113	4.71361e-05	ITGAL,TNF,NPNT,PRRX1,SOX4,ZEB2,TLR4,CD24A,MAP3K7,ZFP91,SLC1A3,KRAS,SLC24A2,ALDH1A3,IFNG,TGM2,TGFA,LGI1,THBS1,AXIN1,KL,DUSP22,DGKI,PTPN11,NCAM1,SHOX2,EREG,ITGA8,RIPK2,EDA	948	189	13588	2.27513	0.129532	0.00532136	0.0846615
sc_12	mmu-miR-677	mmu-miR-677	GOTERM_BP_FAT	GO:0000904~cell morphogenesis involved in differentiation	32	0.48012	6.71068e-05	ABLIM1,DCC,ENAH,EPHB1,NRCAM,SEMA5A,ATOH1,SLC1A3,ROBO1,ANK3,RAC1,ETV1,POU4F2,ROBO2,DCX,APC,BMP2,EFNB1,CREB1,TRIM28,NTNG1,STXBP1,EOMES,LMX1A,PTPN11,CTNNA2,FEZF1,SEMA6A,ID1,CLIC5,ANTXR1,MYH10	948	212	13588	2.16352	0.179221	0.0072882	0.120511
sc_12	mmu-miR-677	mmu-miR-677	GOTERM_BP_FAT	GO:0035295~tube development	37	0.555139	8.03688e-05	DLC1,STIL,ENAH,NPNT,GJA1,ZEB2,LGR4,MAP3K7,SEMA5A,RGMA,SPRY1,CD44,TGM2,ROBO2,RARB,FGF1,TRAF4,PITX2,HECTD1,BMP2,RET,TBX3,IGF1,FOXP1,FOXP2,MIB1,MAN2A1,EYA1,SP1,NCOA3,ID1,SP3,ZFP697,PDGFRA,PBX1,EDA,NFIB	948	264	13588	2.00884	0.210642	0.00841209	0.14431
sc_12	mmu-miR-677	mmu-miR-677	GOTERM_BP_FAT	GO:0007264~small GTPase mediated signal transduction	36	0.540135	0.000111673	RALGPS1,RAB3D,RAB5B,PTPLAD1,RASGEF1B,RASGEF1A,RASGEF1C,MCF2L,RGL1,KRAS,RAB43,RAC1,RHOBTB1,RRAS,RHOB,RAB6B,RAB27B,ARL5B,RAB27A,GDI1,RAB2B,RAB8B,RAP2C,ROCK2,ARHGEF18,ARHGEF9,GEM,RAB33B,RND1,ARF1,RRAS2,HRASLS,RIT1,ARL8B,RAB38,RAPGEFL1	948	258	13588	2	0.280121	0.0112695	0.200467
sc_12	mmu-miR-677	mmu-miR-677	GOTERM_BP_FAT	GO:0031175~neuron projection development	32	0.48012	0.00011386	ALS2,ABLIM1,DCC,ENAH,CD24A,EPHB1,SEMA5A,NRCAM,ATOH1,ROBO1,ANK3,RAC1,ETV1,POU4F2,ROBO2,DCX,APC,MTAP2,EFNB1,CREB1,NTNG1,STXBP1,LMX1A,PTPN11,CTNNA2,FEZF1,SEMA6A,PPP1R9A,MTAP1B,CNTN4,CIT,MYH10	948	218	13588	2.10398	0.28474	0.0111081	0.204389
sc_12	mmu-miR-677	mmu-miR-677	GOTERM_BP_FAT	GO:0048666~neuron development	39	0.585146	0.000140765	ALS2,ABLIM1,DCC,ENAH,ONECUT2,RORB,CD24A,EPHB1,NRCAM,SEMA5A,ZFP91,ATOH1,SLC1A3,ROBO1,ANK3,RAC1,ETV1,POU4F2,ROBO2,DCX,APC,SCLT1,RET,MTAP2,EFNB1,CREB1,NTNG1,STXBP1,LMX1A,PTPN11,CTNNA2,FEZF1,SEMA6A,PPP1R9A,CLIC5,MTAP1B,CNTN4,CIT,MYH10	948	292	13588	1.91438	0.339198	0.0132756	0.252629
sc_12	mmu-miR-677	mmu-miR-677	GOTERM_BP_FAT	GO:0010629~negative regulation of gene expression	50	0.750188	0.000142445	PRRX1,ZEB2,CBX5,HOXC8,PCGF6,POU4F2,RARB,MYST3,KHDRBS1,TBL1XR1,CTBP2,INPPL1,RBL1,ZHX3,TLE1,RB1,PKIA,NRIP1,SUZ12,PA2G4,EREG,EIF2C3,C1D,TNF,GCLC,SOX6,LIN28B,TNRC6B,BAZ2A,TNRC6A,ETV3,DNMT3A,KLF12,TBX3,IKZF1,RFX5,JARID2,TRIM28,RYBP,FOXP3,EHMT2,FOXP1,FOXP2,SHOX2,NR1I3,ID1,RNF2,JAZF1,TBL1X,SCMH1	948	410	13588	1.74797	0.342457	0.0130159	0.255639
sc_12	mmu-miR-677	mmu-miR-677	GOTERM_BP_FAT	GO:0009967~positive regulation of signal transduction	27	0.405101	0.000146603	ITGAL,TNF,NPNT,PRRX1,SOX4,TLR4,ZEB2,CD24A,MAP3K7,ZFP91,KRAS,ALDH1A3,IFNG,TGM2,TGFA,THBS1,AXIN1,KL,DUSP22,DGKI,PTPN11,NCAM1,SHOX2,EREG,ITGA8,RIPK2,EDA	948	172	13588	2.25	0.350456	0.0129902	0.263093
sc_12	mmu-miR-677	mmu-miR-677	GOTERM_BP_FAT	GO:0051674~localization of cell	38	0.570143	0.00016695	NRP2,DCC,ZFAND5,TNF,ITGA11,GJA1,ZEB2,CD24A,EDNRB,ATOH1,DOCK1,IFNG,RAC1,DNAJA1,PAFAH1B1,SCARB1,LBP,CAP1,DCX,APC,PRKCA,RET,BARHL1,EFNB1,TGFBR1,MDGA1,ARID5B,MET,SIX4,YWHAE,CTNNA2,FEZF1,CD34,LRP6,AMOT,HBEGF,PLAU,MYH10	948	284	13588	1.91784	0.388216	0.0143483	0.299556
sc_12	mmu-miR-677	mmu-miR-677	GOTERM_BP_FAT	GO:0048870~cell motility	38	0.570143	0.00016695	NRP2,DCC,ZFAND5,TNF,ITGA11,GJA1,ZEB2,CD24A,EDNRB,ATOH1,DOCK1,IFNG,RAC1,DNAJA1,PAFAH1B1,SCARB1,LBP,CAP1,DCX,APC,PRKCA,RET,BARHL1,EFNB1,TGFBR1,MDGA1,ARID5B,MET,SIX4,YWHAE,CTNNA2,FEZF1,CD34,LRP6,AMOT,HBEGF,PLAU,MYH10	948	284	13588	1.91784	0.388216	0.0143483	0.299556
sc_12	mmu-miR-677	mmu-miR-677	GOTERM_BP_FAT	GO:0006793~phosphorus metabolic process	89	1.33533	0.000187518	IMPA1,PRPF4B,NUAK1,STK36,CASK,RORC,RNGTT,MAP3K7,PRKAR2B,CSNK2A1,AAK1,IFNG,TGFA,BRD4,TLK2,PRKACB,ATP6V0D2,AKT3,PRKCA,PIK3CG,PTPRK,RET,PAN3,ADAM10,CSNK1G1,LIMK1,MTAP2,TRPM7,ROCK2,NEK10,DGUOK,PPP1CC,PTPDC1,STK4,SRPK1,WEE1,DAPK1,MTMR12,BC021891,PDIK1L,ATP6V1A,EYA1,PPM1D,SBF2,MTMR10,DLD,PDGFRA,BMP2K,RIPK2,INPP4A,GNAI2,FGR,ERBB3,MAP4K2,PPM1A,OCRL,EPHB1,SBK1,MAP3K2,CAMK2D,PRKAA1,PRKAA2,STK38L,PIK3R1,GUC…	948	866	13588	1.47306	0.424155	0.0156454	0.336402
sc_12	mmu-miR-677	mmu-miR-677	GOTERM_BP_FAT	GO:0006796~phosphate metabolic process	89	1.33533	0.000187518	IMPA1,PRPF4B,NUAK1,STK36,CASK,RORC,RNGTT,MAP3K7,PRKAR2B,CSNK2A1,AAK1,IFNG,TGFA,BRD4,TLK2,PRKACB,ATP6V0D2,AKT3,PRKCA,PIK3CG,PTPRK,RET,PAN3,ADAM10,CSNK1G1,LIMK1,MTAP2,TRPM7,ROCK2,NEK10,DGUOK,PPP1CC,PTPDC1,STK4,SRPK1,WEE1,DAPK1,MTMR12,BC021891,PDIK1L,ATP6V1A,EYA1,PPM1D,SBF2,MTMR10,DLD,PDGFRA,BMP2K,RIPK2,INPP4A,GNAI2,FGR,ERBB3,MAP4K2,PPM1A,OCRL,EPHB1,SBK1,MAP3K2,CAMK2D,PRKAA1,PRKAA2,STK38L,PIK3R1,GUC…	948	866	13588	1.47306	0.424155	0.0156454	0.336402
sc_12	mmu-miR-677	mmu-miR-677	GOTERM_BP_FAT	GO:0007155~cell adhesion	63	0.945236	0.000188443	PCDHA6,DLC1,NRP2,PCDHA7,PCDHA8,PCDHA9,PCDHA2,PCDHA3,PCDHA4,NPNT,NELL2,PCDHA5,LMO7,PCDHA1,EDIL3,VCL,NRCAM,ARHGAP6,CD44,RHOB,CNTNAP1,ROBO2,NEGR1,COL11A1,FGF4,RET,INPPL1,TRPM7,COLEC10,CD164,CTNNA2,NCAM1,AMBN,F5,CD34,LSAMP,CNTN4,ADAM12,EDA,DCBLD2,ITGAL,CLDN18,TNC,ITGA11,CD24A,PCDHAC2,PCDHAC1,SCARF2,FAT3,ITGB6,RAC1,PCDHA10,SCARB1,PCDHA11,PCDHA12,THBS1,LMLN,CD6,SPP1,COL4A3,PCDH10,COL15A1,NLGN1,CELSR2,E…	948	561	13588	1.60963	0.425721	0.0152886	0.338058
sc_12	mmu-miR-677	mmu-miR-677	GOTERM_BP_FAT	GO:0022610~biological adhesion	63	0.945236	0.000196517	PCDHA6,DLC1,NRP2,PCDHA7,PCDHA8,PCDHA9,PCDHA2,PCDHA3,PCDHA4,NPNT,NELL2,PCDHA5,LMO7,PCDHA1,EDIL3,VCL,NRCAM,ARHGAP6,CD44,RHOB,CNTNAP1,ROBO2,NEGR1,COL11A1,FGF4,RET,INPPL1,TRPM7,COLEC10,CD164,CTNNA2,NCAM1,AMBN,F5,CD34,LSAMP,CNTN4,ADAM12,EDA,DCBLD2,ITGAL,CLDN18,TNC,ITGA11,CD24A,PCDHAC2,PCDHAC1,SCARF2,FAT3,ITGB6,RAC1,PCDHA10,SCARB1,PCDHA11,PCDHA12,THBS1,LMLN,CD6,SPP1,COL4A3,PCDH10,COL15A1,NLGN1,CELSR2,E…	948	562	13588	1.60676	0.439209	0.015511	0.352519
sc_12	mmu-miR-677	mmu-miR-677	GOTERM_BP_FAT	GO:0000902~cell morphogenesis	40	0.60015	0.000219648	ALS2,ABLIM1,DCC,ENAH,ONECUT2,SOX6,IL7R,EPHB1,TTLL3,NRCAM,SEMA5A,ATOH1,SLC1A3,ROBO1,ANK3,RAC1,ETV1,POU4F2,ROBO2,CAP1,DCX,APC,BMP2,EFNB1,CREB1,TRIM28,NTNG1,STXBP1,EOMES,LMX1A,STK4,CTNNA2,PTPN11,FEZF1,SEMA6A,ID1,CLIC5,PRICKLE2,ANTXR1,MYH10	948	309	13588	1.85545	0.476121	0.0168691	0.393935
sc_12	mmu-miR-677	mmu-miR-677	GOTERM_BP_FAT	GO:0010558~negative regulation of macromolecule biosynthetic process	50	0.750188	0.000228601	PRRX1,ZEB2,CBX5,HOXC8,PCGF6,TIA1,POU4F2,RARB,MYST3,KHDRBS1,TBL1XR1,CTBP2,RBL1,ZHX3,TLE1,RB1,PKIA,NRIP1,SUZ12,PA2G4,EREG,EIF2C3,C1D,TNF,GCLC,SOX6,BAZ2A,TNRC6A,ETV3,DNMT3A,KLF12,TBX3,IKZF1,RFX5,PAIP2,JARID2,TRIM28,RYBP,FOXP3,EHMT2,FOXP1,FXR1,FOXP2,SHOX2,NR1I3,ID1,RNF2,JAZF1,TBL1X,SCMH1	948	418	13588	1.71451	0.489748	0.0171046	0.409961
sc_12	mmu-miR-677	mmu-miR-677	GOTERM_BP_FAT	GO:0001819~positive regulation of cytokine production	14	0.210053	0.000284602	POLR3F,TNF,IL18,TLR4,FOXP3,IL21,IFNAR1,IL20RB,EREG,IFNG,RIPK2,LBP,HSPD1,IL1A	948	62	13588	3.23656	0.567296	0.0207248	0.510147
sc_12	mmu-miR-677	mmu-miR-677	GOTERM_BP_FAT	GO:0048667~cell morphogenesis involved in neuron differentiation	27	0.405101	0.000366471	ABLIM1,DCC,ENAH,EPHB1,SEMA5A,NRCAM,ATOH1,SLC1A3,ROBO1,ANK3,RAC1,ETV1,POU4F2,ROBO2,DCX,APC,EFNB1,CREB1,NTNG1,STXBP1,LMX1A,PTPN11,CTNNA2,FEZF1,SEMA6A,CLIC5,MYH10	948	182	13588	2.12637	0.65997	0.0259672	0.656441
sc_12	mmu-miR-677	mmu-miR-677	GOTERM_BP_FAT	GO:0010605~negative regulation of macromolecule metabolic process	57	0.855214	0.000368183	PRRX1,ZEB2,CBX5,HOXC8,PCGF6,TIA1,POU4F2,RARB,MYST3,KHDRBS1,PRKCA,IBTK,TBL1XR1,CTBP2,INPPL1,RELA,RBL1,ZHX3,TLE1,RB1,PKIA,NRIP1,SUZ12,PA2G4,EREG,EIF2C3,C1D,TNF,GCLC,SOX6,LIN28B,TNRC6B,BAZ2A,TNRC6A,ETV3,DNMT3A,KLF12,TBX3,IKZF1,RFX5,PAIP2,JARID2,TRIM28,RYBP,EHMT2,FOXP3,YWHAE,FOXP1,FOXP2,FXR1,SHOX2,NR1I3,ID1,RNF2,JAZF1,TBL1X,SCMH1	948	506	13588	1.61462	0.66168	0.0254738	0.659499
sc_12	mmu-miR-677	mmu-miR-677	GOTERM_BP_FAT	GO:0007519~skeletal muscle tissue development	15	0.225056	0.000384793	MEF2C,ALS2,TNC,MET,UTRN,RCAN1,MBNL1,CACNB4,SIX4,FLNB,FOXP1,FOXP2,COL19A1,PAX7,PITX2	948	72	13588	2.98611	0.677826	0.0259971	0.689154
sc_12	mmu-miR-677	mmu-miR-677	GOTERM_BP_FAT	GO:0016481~negative regulation of transcription	45	0.675169	0.000386356	TNF,GCLC,PRRX1,ZEB2,SOX6,CBX5,HOXC8,PCGF6,POU4F2,RARB,BAZ2A,MYST3,ETV3,KHDRBS1,TBL1XR1,DNMT3A,CTBP2,IKZF1,KLF12,TBX3,RFX5,JARID2,RBL1,TRIM28,RYBP,ZHX3,TLE1,RB1,EHMT2,FOXP3,PKIA,FOXP1,NRIP1,FOXP2,SHOX2,SUZ12,NR1I3,PA2G4,EREG,ID1,RNF2,JAZF1,TBL1X,SCMH1,C1D	948	372	13588	1.73387	0.679306	0.0255158	0.691945
sc_12	mmu-miR-677	mmu-miR-677	GOTERM_BP_FAT	GO:0007409~axonogenesis	25	0.375094	0.000387513	ABLIM1,DCC,ENAH,EPHB1,SEMA5A,NRCAM,ATOH1,ROBO1,ANK3,RAC1,ETV1,POU4F2,ROBO2,DCX,APC,EFNB1,CREB1,STXBP1,NTNG1,LMX1A,PTPN11,CTNNA2,FEZF1,SEMA6A,MYH10	948	163	13588	2.19836	0.680396	0.0250297	0.694009
sc_12	mmu-miR-677	mmu-miR-677	GOTERM_BP_FAT	GO:0007411~axon guidance	18	0.270068	0.000398882	DCC,ABLIM1,ENAH,EFNB1,LMX1A,EPHB1,FEZF1,SEMA5A,NRCAM,SEMA6A,ATOH1,ANK3,ROBO1,RAC1,POU4F2,ETV1,ROBO2,MYH10	948	98	13588	2.63265	0.690916	0.0252019	0.714301
sc_12	mmu-miR-677	mmu-miR-677	GOTERM_BP_FAT	GO:0031327~negative regulation of cellular biosynthetic process	50	0.750188	0.000437502	PRRX1,ZEB2,CBX5,HOXC8,PCGF6,TIA1,POU4F2,RARB,MYST3,KHDRBS1,TBL1XR1,CTBP2,RBL1,ZHX3,TLE1,RB1,PKIA,NRIP1,SUZ12,PA2G4,EREG,EIF2C3,C1D,TNF,GCLC,SOX6,BAZ2A,TNRC6A,ETV3,DNMT3A,KLF12,TBX3,IKZF1,RFX5,PAIP2,JARID2,TRIM28,RYBP,FOXP3,EHMT2,FOXP1,FXR1,FOXP2,SHOX2,NR1I3,ID1,RNF2,JAZF1,TBL1X,SCMH1	948	430	13588	1.66667	0.724137	0.0270291	0.783204
sc_12	mmu-miR-677	mmu-miR-677	GOTERM_BP_FAT	GO:0030182~neuron differentiation	47	0.705176	0.000502858	ALS2,ABLIM1,DCC,ENAH,AGTPBP1,ONECUT2,SOX5,RORB,CD24A,EPHB1,NRCAM,SEMA5A,ZFP91,HOXC8,ATOH1,SLC1A3,ROBO1,ANK3,PAX7,RAC1,ETV1,POU4F2,ROBO2,DCX,APC,KCNMA1,SCLT1,RET,MTAP2,TGFBR1,EFNB1,CREB1,NTNG1,STXBP1,EOMES,LMX1A,CTNNA2,PTPN11,FEZF1,NTRK3,SEMA6A,PPP1R9A,CLIC5,MTAP1B,CNTN4,CIT,MYH10	948	399	13588	1.68839	0.772427	0.0303685	0.899704
sc_12	mmu-miR-677	mmu-miR-677	GOTERM_BP_FAT	GO:0048812~neuron projection morphogenesis	26	0.390098	0.000514024	ABLIM1,DCC,ALS2,ENAH,EPHB1,SEMA5A,NRCAM,ATOH1,ROBO1,ANK3,RAC1,ETV1,POU4F2,ROBO2,DCX,APC,EFNB1,CREB1,NTNG1,STXBP1,LMX1A,PTPN11,CTNNA2,FEZF1,SEMA6A,MYH10	948	176	13588	2.11742	0.779788	0.0304089	0.919596
sc_12	mmu-miR-677	mmu-miR-677	GOTERM_BP_FAT	GO:0060538~skeletal muscle organ development	15	0.225056	0.000515592	MEF2C,ALS2,TNC,MET,UTRN,RCAN1,MBNL1,CACNB4,SIX4,FLNB,FOXP1,FOXP2,COL19A1,PAX7,PITX2	948	74	13588	2.90541	0.780802	0.0298995	0.922388
sc_12	mmu-miR-677	mmu-miR-677	GOTERM_BP_FAT	GO:0009890~negative regulation of biosynthetic process	50	0.750188	0.000541453	PRRX1,ZEB2,CBX5,HOXC8,PCGF6,TIA1,POU4F2,RARB,MYST3,KHDRBS1,TBL1XR1,CTBP2,RBL1,ZHX3,TLE1,RB1,PKIA,NRIP1,SUZ12,PA2G4,EREG,EIF2C3,C1D,TNF,GCLC,SOX6,BAZ2A,TNRC6A,ETV3,DNMT3A,KLF12,TBX3,IKZF1,RFX5,PAIP2,JARID2,TRIM28,RYBP,FOXP3,EHMT2,FOXP1,FXR1,FOXP2,SHOX2,NR1I3,ID1,RNF2,JAZF1,TBL1X,SCMH1	948	434	13588	1.65131	0.796874	0.0307702	0.968441
sc_12	mmu-miR-677	mmu-miR-677	GOTERM_BP_FAT	GO:0007167~enzyme linked receptor protein signaling pathway	35	0.525131	0.000691269	ZFAND5,ERBB3,EPHB1,PHIP,MAP3K7,PALM2,TGFA,ANGPT1,ANGPTL1,FGF1,PIK3R1,FGF4,RET,BMP2,KL,ARID5B,TGFBR1,MET,SOCS7,IGF1,DUSP22,SOCS5,SMAD1,PTPN11,EPHA5,NTRK3,EPHA6,EREG,DOK4,ID1,DCP1A,PDGFRA,HBEGF,AKAP7,PTPN1,AKAP2	948	273	13588	1.83761	0.869334	0.0383808	1.23483
sc_12	mmu-miR-677	mmu-miR-677	GOTERM_BP_FAT	GO:0030155~regulation of cell adhesion	17	0.255064	0.000725355	ITGAL,ADAM10,IL18,NPNT,ONECUT2,MYO1F,EDIL3,CD24A,RELL2,A930038C07RIK,LAMA4,PRLR,TGM2,THBS1,PIK3R1,SPP1,APC	948	94	13588	2.5922	0.881814	0.0394914	1.29535
sc_12	mmu-miR-677	mmu-miR-677	GOTERM_BP_FAT	GO:0048858~cell projection morphogenesis	28	0.420105	0.000821992	ABLIM1,DCC,ALS2,ENAH,ONECUT2,EPHB1,TTLL3,SEMA5A,NRCAM,ATOH1,ROBO1,ANK3,RAC1,ETV1,POU4F2,ROBO2,DCX,APC,EFNB1,CREB1,NTNG1,STXBP1,LMX1A,PTPN11,CTNNA2,FEZF1,SEMA6A,MYH10	948	202	13588	1.9868	0.911089	0.0438275	1.46672
sc_12	mmu-miR-677	mmu-miR-677	GOTERM_BP_FAT	GO:0001655~urogenital system development	22	0.330083	0.00118666	BMP2,HNF1B,RET,APH1A,TGFBR1,APH1C,ARID5B,NPNT,TNC,IGF1,RRM2B,FEM1B,SPRY1,EYA1,PRLR,CD44,SERPINB5,ITGA8,PBX1,ROBO2,RARB,APC	948	146	13588	2.15982	0.969633	0.0615584	2.11088
sc_12	mmu-miR-677	mmu-miR-677	GOTERM_BP_FAT	GO:0007638~mechanosensory behavior	5	0.0750188	0.00130745	SLC1A3,ASP3,ETV1,STRBP,FOXP2	948	8	13588	8.95833	0.978727	0.0664455	2.32337
sc_12	mmu-miR-677	mmu-miR-677	GOTERM_BP_FAT	GO:0032989~cellular component morphogenesis	41	0.615154	0.00142262	ALS2,ABLIM1,DCC,ENAH,ONECUT2,SOX6,IL7R,EPHB1,TTLL3,NRCAM,SEMA5A,ATOH1,SLC1A3,ROBO1,ANK3,RAC1,ETV1,POU4F2,PAFAH1B1,ROBO2,CAP1,DCX,APC,BMP2,EFNB1,CREB1,TRIM28,NTNG1,STXBP1,EOMES,LMX1A,STK4,CTNNA2,PTPN11,FEZF1,SEMA6A,ID1,CLIC5,PRICKLE2,ANTXR1,MYH10	948	351	13588	1.67426	0.98485	0.0708679	2.52558
sc_12	mmu-miR-677	mmu-miR-677	GOTERM_BP_FAT	GO:0045934~negative regulation of nucleobase, nucleoside, nucleotide and nucleic acid metabolic process	45	0.675169	0.00148134	TNF,GCLC,PRRX1,ZEB2,SOX6,CBX5,HOXC8,PCGF6,POU4F2,RARB,BAZ2A,MYST3,ETV3,KHDRBS1,TBL1XR1,DNMT3A,CTBP2,IKZF1,KLF12,TBX3,RFX5,JARID2,RBL1,TRIM28,RYBP,ZHX3,TLE1,RB1,EHMT2,FOXP3,PKIA,FOXP1,NRIP1,FOXP2,SHOX2,SUZ12,NR1I3,PA2G4,EREG,ID1,RNF2,JAZF1,TBL1X,SCMH1,C1D	948	397	13588	1.62469	0.987257	0.0724613	2.62852
sc_12	mmu-miR-677	mmu-miR-677	GOTERM_BP_FAT	GO:0001817~regulation of cytokine production	21	0.315079	0.00152978	POLR3F,CRTAM,TNF,CEBPG,IL18,RELA,TLR4,FOXP3,IL21,CD24A,IL10,IFNAR1,EREG,IL20RB,TIA1,IFNG,RIPK2,HSPD1,LBP,IL1A,CD28	948	139	13588	2.16547	0.988953	0.0735229	2.71336
sc_12	mmu-miR-677	mmu-miR-677	GOTERM_BP_FAT	GO:0045892~negative regulation of transcription, DNA-dependent	37	0.555139	0.00155254	TNF,PRRX1,SOX6,CBX5,HOXC8,PCGF6,POU4F2,RARB,BAZ2A,ETV3,TBL1XR1,DNMT3A,CTBP2,IKZF1,KLF12,TBX3,RFX5,JARID2,RBL1,TRIM28,RYBP,ZHX3,TLE1,RB1,EHMT2,FOXP3,PKIA,FOXP1,NRIP1,FOXP2,SUZ12,SHOX2,PA2G4,ID1,RNF2,JAZF1,TBL1X	948	308	13588	1.72186	0.98967	0.0733794	2.75319
sc_12	mmu-miR-677	mmu-miR-677	GOTERM_BP_FAT	GO:0031349~positive regulation of defense response	12	0.180045	0.00168987	PRKCA,POLR3F,CRTAM,EREG,RELA,TGM2,RIPK2,TLR4,LBP,IL21,CD24A,CD28	948	57	13588	3.01754	0.993109	0.078358	2.99326
sc_12	mmu-miR-677	mmu-miR-677	GOTERM_BP_FAT	GO:0032990~cell part morphogenesis	28	0.420105	0.00170176	ABLIM1,DCC,ALS2,ENAH,ONECUT2,EPHB1,TTLL3,SEMA5A,NRCAM,ATOH1,ROBO1,ANK3,RAC1,ETV1,POU4F2,ROBO2,DCX,APC,EFNB1,CREB1,NTNG1,STXBP1,LMX1A,PTPN11,CTNNA2,FEZF1,SEMA6A,MYH10	948	212	13588	1.89308	0.993346	0.0776656	3.01401
sc_12	mmu-miR-677	mmu-miR-677	GOTERM_BP_FAT	GO:0051253~negative regulation of RNA metabolic process	37	0.555139	0.00173828	TNF,PRRX1,SOX6,CBX5,HOXC8,PCGF6,POU4F2,RARB,BAZ2A,ETV3,TBL1XR1,DNMT3A,CTBP2,IKZF1,KLF12,TBX3,RFX5,JARID2,RBL1,TRIM28,RYBP,ZHX3,TLE1,RB1,EHMT2,FOXP3,PKIA,FOXP1,NRIP1,FOXP2,SUZ12,SHOX2,PA2G4,ID1,RNF2,JAZF1,TBL1X	948	310	13588	1.71075	0.994025	0.0780583	3.07775
sc_12	mmu-miR-677	mmu-miR-677	GOTERM_BP_FAT	GO:0050870~positive regulation of T cell activation	13	0.195049	0.00181529	ITGAL,IL2RA,IKZF1,IL18,EFNB1,SOCS5,FOXP3,IL7R,CD24A,IFNG,RIPK2,HSPD1,CD28	948	66	13588	2.82323	0.995239	0.0801556	3.212
sc_12	mmu-miR-677	mmu-miR-677	GOTERM_BP_FAT	GO:0051172~negative regulation of nitrogen compound metabolic process	45	0.675169	0.0018182	TNF,GCLC,PRRX1,ZEB2,SOX6,CBX5,HOXC8,PCGF6,POU4F2,RARB,BAZ2A,MYST3,ETV3,KHDRBS1,TBL1XR1,DNMT3A,CTBP2,IKZF1,KLF12,TBX3,RFX5,JARID2,RBL1,TRIM28,RYBP,ZHX3,TLE1,RB1,EHMT2,FOXP3,PKIA,FOXP1,NRIP1,FOXP2,SHOX2,SUZ12,NR1I3,PA2G4,EREG,ID1,RNF2,JAZF1,TBL1X,SCMH1,C1D	948	401	13588	1.60848	0.995279	0.0790942	3.21708
sc_12	mmu-miR-677	mmu-miR-677	GOTERM_BP_FAT	GO:0016311~dephosphorylation	21	0.315079	0.00182302	PTPRK,PTPRD,IMPA1,PTPN5,PPM1A,DUSP22,OCRL,PPP1CC,PTPDC1,RNGTT,PTPN11,MTMR12,EYA1,PPM1D,DUSP26,SBF2,PTP4A1,MTMR10,PTP4A2,PTPN1,DUSP9	948	141	13588	2.13475	0.995346	0.0781422	3.22548
sc_12	mmu-miR-677	mmu-miR-677	GOTERM_BP_FAT	GO:0007169~transmembrane receptor protein tyrosine kinase signaling pathway	26	0.390098	0.00182471	ZFAND5,ERBB3,EPHB1,PHIP,TGFA,ANGPTL1,ANGPT1,FGF1,PIK3R1,FGF4,RET,KL,ARID5B,MET,IGF1,SOCS7,SOCS5,PTPN11,EPHA5,NTRK3,EPHA6,DOK4,EREG,PDGFRA,HBEGF,PTPN1	948	192	13588	1.94097	0.995369	0.0770909	3.22843
sc_12	mmu-miR-677	mmu-miR-677	GOTERM_BP_FAT	GO:0001656~metanephros development	12	0.180045	0.00195673	RET,BMP2,EYA1,SPRY1,APH1A,CD44,NPNT,APH1C,ITGA8,PBX1,ROBO2,RARB	948	58	13588	2.96552	0.996862	0.0812755	3.45813
sc_12	mmu-miR-677	mmu-miR-677	GOTERM_BP_FAT	GO:0042102~positive regulation of T cell proliferation	9	0.135034	0.00234307	ITGAL,IL2RA,EFNB1,IL18,IFNG,RIPK2,FOXP3,CD24A,CD28	948	35	13588	3.68571	0.998996	0.0952117	4.12743
sc_12	mmu-miR-677	mmu-miR-677	GOTERM_BP_FAT	GO:0008104~protein localization	74	1.11028	0.00235992	ALS2,COPA,XPO1,SEC24A,RAB5B,AP4E1,ZMAT3,XPO4,CASK,CLTC,OS9,STXBP5L,NRCAM,AP2B1,RHOB,RAB6B,SV2B,VPS13B,RAB27B,NUP35,RAB27A,SCAMP1,STX3,STXBP1,ARNTL,NUPL1,TIMM8A1,STXBP5,FGFR1OP,ATG4A,CLIC5,USO1,AKAP7,SNX12,AKAP2,KPNA1,SNX10,SNAP29,SNX18,DERL2,DERL1,SNX6,RAB3D,NUP160,SNX16,LRBA,CD24A,SEC16B,RAB43,POM121,STX16,PALM2,BCAP29,SNX24,NUP54,TNRC6A,SYS1,RAB2B,GDI1,RAB8B,MYO1C,VTA1,SNX25,YWHAB,YWHAE,RAB33B,…	948	753	13588	1.40859	0.999045	0.0945607	4.15652
sc_12	mmu-miR-677	mmu-miR-677	GOTERM_BP_FAT	GO:0045785~positive regulation of cell adhesion	10	0.150038	0.0024423	A930038C07RIK,ITGAL,NPNT,TGM2,EDIL3,THBS1,CD24A,RELL2,APC,SPP1	948	43	13588	3.33333	0.999251	0.0963913	4.29863
sc_12	mmu-miR-677	mmu-miR-677	GOTERM_BP_FAT	GO:0048584~positive regulation of response to stimulus	25	0.375094	0.00251555	TNF,TLR4,C1S,CACNB4,CD24A,MAP3K7,TGM2,C2,LBP,THBS1,AXIN1,CD28,PRKCA,POLR3F,CRTAM,BRCC3,CEBPG,RELA,DUSP22,IL21,FOXP3,NTRK3,EYA1,EREG,RIPK2	948	186	13588	1.92652	0.999396	0.0978302	4.42481
sc_12	mmu-miR-677	mmu-miR-677	GOTERM_BP_FAT	GO:0032844~regulation of homeostatic process	12	0.180045	0.00259326	IBTK,CALCR,TAL1,IL2RA,SMAP1,GCLC,LMO2,ETS1,IFNG,FOXO3,CD24A,TERF2	948	60	13588	2.86667	0.99952	0.0993903	4.55852
sc_12	mmu-miR-677	mmu-miR-677	GOTERM_BP_FAT	GO:0007517~muscle organ development	24	0.36009	0.00259789	MEF2C,ALS2,ZFAND5,TNC,ARID5B,UTRN,MET,RCAN1,SIX4,MBNL1,CACNB4,CD164,FLNB,FOXP1,FXR1,FOXP2,ZFP91,COL19A1,PAX7,ETV1,RARB,COL11A1,PITX2,MYH10	948	176	13588	1.95455	0.999527	0.0982819	4.56649
sc_12	mmu-miR-677	mmu-miR-677	GOTERM_BP_FAT	GO:0010638~positive regulation of organelle organization	11	0.165041	0.00278206	TNF,EREG,ROCK2,RAC1,TGFA,RICTOR,FOXP3,TERF2,CD28,DSTN,APC	948	52	13588	3.03205	0.999725	0.103557	4.88262
sc_12	mmu-miR-677	mmu-miR-677	GOTERM_BP_FAT	GO:0030030~cell projection organization	37	0.555139	0.0028074	ALS2,ABLIM1,DCC,ENAH,ONECUT2,CD24A,EPHB1,VCL,TTLL3,NRCAM,SEMA5A,ATOH1,ROBO1,ANK3,RAC1,ETV1,POU4F2,ROBO2,DCX,APC,MTAP2,EFNB1,CREB1,NTNG1,STXBP1,LMX1A,PTPN11,CTNNA2,FEZF1,SEMA6A,PPP1R9A,ITGA8,CLIC5,MTAP1B,CNTN4,CIT,MYH10	948	319	13588	1.66249	0.999745	0.103149	4.92605
sc_12	mmu-miR-677	mmu-miR-677	KEGG_PATHWAY	mmu04360:Axon guidance	27	0.405101	4.16767e-07	ABLIM1,DCC,PLXNC1,GNAI2,ABLIM3,EPHB1,1500003O03RIK,SEMA5A,SEMA5B,KRAS,ROBO1,RAC1,ROBO2,UNC5C,NFATC3,ROCK2,LIMK1,EFNB1,MET,NTNG1,EPHA5,SEMA6A,EPHA6,RND1,SEMA4G,SEMA6D,SRGAP2	388	131	5738	3.04804	6.66806e-05	6.66806e-05	0.00050324
sc_12	mmu-miR-677	mmu-miR-677	KEGG_PATHWAY	mmu05200:Pathways in cancer	38	0.570143	0.000880839	DCC,PTGS2,STK36,EGLN2,ARNT,KRAS,SLC2A1,RAC1,TGFA,RARB,FGF1,TRAF4,PIK3R1,AKT3,APC,FGF4,AXIN1,PRKCA,PIK3CG,RET,BMP2,CTBP2,RELA,TGFBR1,CBL,MET,IGF1,RB1,STAT1,APPL1,FZD5,STK4,FZD4,DAPK1,CTNNA2,LAMA4,PDGFRA,PIAS2	388	323	5738	1.73984	0.131508	0.0680706	1.05843
sc_12	mmu-miR-677	mmu-miR-677	KEGG_PATHWAY	mmu04630:Jak-STAT signaling pathway	22	0.330083	0.00120463	PIK3CG,IL2RA,IL28RA,CBL,SOCS7,SOCS5,STAT1,IL21,IL7R,IL22,IL10,IFNAR1,PTPN11,ZFP91,SPRY1,PRLR,IL20RB,ILTIFB,IFNG,PIAS2,SPRED1,AKT3,PIK3R1	388	152	5738	2.14046	0.1754	0.062263	1.44491
sc_12	mmu-miR-677	mmu-miR-677	KEGG_PATHWAY	mmu04310:Wnt signaling pathway	21	0.315079	0.00222907	PRKCA,TBL1XR1,CTBP2,ROCK2,PPP2R5A,DAAM1,FZD5,FZD4,1500003O03RIK,MAP3K7,CSNK2A1,RAC1,PRICKLE2,PPP2CB,CAMK2D,LRP6,PRKACB,TBL1X,NFATC3,APC,AXIN1	388	149	5738	2.08431	0.300262	0.0853945	2.6586
sc_12	mmu-miR-677	mmu-miR-677	KEGG_PATHWAY	mmu05210:Colorectal cancer	14	0.210053	0.00465225	PIK3CG,DCC,TGFBR1,MET,APPL1,FZD5,FZD4,KRAS,RAC1,PDGFRA,AKT3,PIK3R1,AXIN1,APC	388	86	5738	2.40746	0.525786	0.13862	5.47506
sc_12	mmu-miR-677	mmu-miR-677	KEGG_PATHWAY	mmu04920:Adipocytokine signaling pathway	12	0.180045	0.0047384	IRS4,TNF,RELA,SLC2A1,ADIPOR1,PRKAA1,PRKAA2,PPARGC1A,AKT3,CPT1A,PCK1,PTPN11	388	67	5738	2.64872	0.532308	0.118965	5.5738
sc_12	mmu-miR-677	mmu-miR-677	KEGG_PATHWAY	mmu04350:TGF-beta signaling pathway	14	0.210053	0.0051449	BMP2,TNF,E2F5,ROCK2,TGFBR1,RBL1,SMAD1,SP1,ID1,IFNG,PPP2CB,INHBC,THBS1,PITX2	388	87	5738	2.37978	0.5619	0.111216	6.03844
sc_12	mmu-miR-677	mmu-miR-677	KEGG_PATHWAY	mmu04010:MAPK signaling pathway	30	0.450113	0.00609961	MEF2C,TNF,MAP4K2,PPM1A,CACNB2,CACNB4,1500003O03RIK,MAP3K7,KRAS,MAP3K2,ELK4,RAC1,RRAS,PRKACB,FGF1,IL1A,AKT3,FGF4,PRKCA,TAOK1,PTPN5,TGFBR1,RELA,FLNB,STK4,RPS6KA5,RPS6KA3,RRAS2,PDGFRA,DUSP9	388	265	5738	1.67419	0.624286	0.115175	7.12147
sc_12	mmu-miR-677	mmu-miR-677	KEGG_PATHWAY	mmu05211:Renal cell carcinoma	12	0.180045	0.00665418	PIK3CG,KRAS,ETS1,RAC1,MET,SLC2A1,TGFA,EGLN2,PIK3R1,AKT3,ARNT,PTPN11	388	70	5738	2.5352	0.656383	0.111919	7.7453
sc_12	mmu-miR-677	mmu-miR-677	KEGG_PATHWAY	mmu04512:ECM-receptor interaction	13	0.195049	0.0091761	NPNT,TNC,ITGA11,SDC2,LAMA4,CD44,ITGA8,ITGB6,COL1A2,SV2B,THBS1,COL11A1,SPP1	388	83	5738	2.3163	0.77121	0.137133	10.534
sc_12	mmu-miR-677	mmu-miR-677	KEGG_PATHWAY	mmu05223:Non-small cell lung cancer	10	0.150038	0.0092848	PRKCA,PIK3CG,KRAS,TGFA,FOXO3,RB1,RARB,STK4,PIK3R1,AKT3	388	54	5738	2.73864	0.775192	0.12688	10.6525
sc_12	mmu-miR-677	mmu-miR-677	KEGG_PATHWAY	mmu04150:mTOR signaling pathway	10	0.150038	0.0092848	PIK3CG,RPS6KA3,IGF1,PRKAA1,PRKAA2,RICTOR,CAB39,EIF4E2,PIK3R1,AKT3	388	54	5738	2.73864	0.775192	0.12688	10.6525
sc_12	mmu-miR-677	mmu-miR-677	KEGG_PATHWAY	mmu04810:Regulation of actin cytoskeleton	25	0.375094	0.0106521	ITGAL,ENAH,ITGA11,ARPC5,VCL,PFN2,DOCK1,KRAS,RAC1,ITGB6,RRAS,FGF1,PIK3R1,FGF4,APC,PIK3CG,ROCK2,LIMK1,PPP1CC,CHRM3,ITGA8,RRAS2,PDGFRA,PIP4K2A,MYH10	388	217	5738	1.70376	0.819762	0.133063	12.1301
sc_12	mmu-miR-677	mmu-miR-677	KEGG_PATHWAY	mmu04910:Insulin signaling pathway	18	0.270068	0.010934	IRS4,PIK3CG,PHKB,CBL,PPP1CC,PPARGC1A,PCK1,PRKAR2B,PRKAR2A,KRAS,GYS1,PRKAA1,PTPN1,PRKAA2,PRKACB,AKT3,EIF4E2,PIK3R1	388	138	5738	1.92896	0.827796	0.126558	12.4319
sc_12	mmu-miR-677	mmu-miR-677	KEGG_PATHWAY	mmu04722:Neurotrophin signaling pathway	17	0.255064	0.0134482	PIK3CG,IRS4,RELA,YWHAB,FOXO3,YWHAE,PTPN11,RPS6KA5,NTRK3,RPS6KA3,YWHAH,KRAS,RAC1,CAMK2D,RIPK2,AKT3,PIK3R1	388	130	5738	1.9339	0.8854	0.143359	15.0822
sc_13	mmu-let-7a	mmu-let-7a	GOTERM_BP_FAT	GO:0006350~transcription	207	2.76037	9.04523e-08	EIF2C1,RORC,HOXD13,TAF7L,ZFP92,EPC2,CRY2,IKBKAP,BARHL2,EOMES,MECP2,MED14,PPARGC1A,PPARGC1B,ABT1,PARP14,MNT,ZZZ3,VGLL3,PRDM1,TAF9B,AHCTF1,PBRM1,LHX6,TCF4,TCF3,YEATS4,DNMT3A,IKZF2,ZBTB46,KLF8,KLF9,SUB1,ESRRG,SMAD4,KLF17,SMAD2,ZBTB43,ZFHX4,DMRTC2,ETS1,TRPS1,ZFP740,RBPJ,ZFHX3,BACH1,TAF1C,PPARA,HLF,ZFP41,ELF4,EZH2,DDI2,HIF1AN,SERTAD3,ZFP354A,NR2F2,AR,MXD1,SENP2,HNRPDL,MED6,BRWD1,GTF2I,NAB2,MED8,ASH1L,…	1125	1772	13588	1.41094	0.000269783	0.000134901	0.000162772
sc_13	mmu-let-7d	mmu-let-7d	GOTERM_BP_FAT	GO:0006350~transcription	198	2.65273	2.99664e-06	EIF2C1,RORC,HOXD13,TAF7L,ZFP92,PRIM1,EPC2,CRY2,IKBKAP,EOMES,MECP2,MED14,PPARGC1A,PPARGC1B,MTF1,ABT1,PARP14,MNT,ZZZ3,VGLL3,PRDM1,SUDS3,TAF9B,AHCTF1,MYBL1,LHX6,TCF4,TCF3,DMBX1,YEATS4,DNMT3A,ZBTB46,KLF8,IKZF2,KLF12,KLF9,SUB1,SMAD4,SMAD2,USF2,ZBTB43,ZFHX4,DMRTC2,ETS1,TRPS1,ZFP740,RBPJ,BACH1,TAF1C,PPARA,HLF,ZFP41,ELF4,EZH2,DDI2,HIF1AN,ZFP354A,AR,MXD1,SENP2,HNRPDL,MED6,BRWD1,GTF2I,NAB2,MED8,ASH1L,USP21…	1119	1772	13588	1.35683	0.00882788	0.00295133	0.00538757
sc_13	mmu-let-7f	mmu-let-7f	GOTERM_BP_FAT	GO:0006350~transcription	203	2.72996	2.12783e-07	EIF2C1,RORC,HOXD13,TAF7L,ZFP92,EPC2,CRY2,D330038O06RIK,IKBKAP,EOMES,MECP2,PPARGC1A,PPARGC1B,MTF1,ABT1,PARP14,MNT,ZZZ3,VGLL3,PRDM1,C920016K16RIK,TAF9B,AHCTF1,TCF21,PBRM1,LHX6,TCF4,TCF3,YEATS4,ZBTB46,KLF8,IKZF2,KLF9,SUB1,ESRRG,SMAD4,KLF17,SMAD2,ZBTB43,ZFHX4,DMRTC2,ETS1,ZFP740,NOTCH4,RBPJ,ZFHX3,BACH1,TAF1C,PPARA,HLF,ZFP41,ELF4,EZH2,DDI2,HIF1AN,SERTAD3,ZFP354A,MYC,AR,MXD1,SENP2,HNRPDL,MED6,BRWD1,GTF2…	1111	1772	13588	1.40112	0.000642824	0.000128598	0.000383464
sc_13	mmu-miR-103	mmu-miR-103	GOTERM_BP_FAT	GO:0006350~transcription	215	2.8323	7.02614e-09	EIF2C1,STAT5A,BBX,MED25,MED21,PGR,ZFP91,EPC1,EPC2,MED26,PHTF2,PRIM2,RARA,RARG,ZFP326,YY1,MECP2,ZHX3,MED13,TBR1,MTF1,ABT1,TGIF2,CRTC2,GPBP1L1,CRTC1,MYBL1,ZFP619,PLAG1,ASXL2,AEBP2,KLF6,ESRRA,SUB1,MAML1,SMAD5,ASXL1,ZFP449,ESRRG,RYBP,SMAD2,ZBTB43,SAP130,ZFHX3,KLF4,HLF,BACH2,TBX22,MITF,PHF20,NFKB2,HIF1AN,HSF5,ZFP238,MYB,DEDD2,SERTAD2,CTBP1,CTBP2,SNAPC3,ADNP,TLE4,TLE1,MBD1,GTF2H1,SENP2,BRWD1,ASH1L,CLOC…	1142	1772	13588	1.44366	2.11344e-05	5.28364e-06	1.26555e-05
sc_13	mmu-miR-107	mmu-miR-107	GOTERM_BP_FAT	GO:0006350~transcription	215	2.8323	7.02614e-09	EIF2C1,STAT5A,BBX,MED25,MED21,PGR,ZFP91,EPC1,EPC2,MED26,PHTF2,PRIM2,RARA,RARG,ZFP326,YY1,MECP2,ZHX3,MED13,TBR1,MTF1,ABT1,TGIF2,CRTC2,GPBP1L1,CRTC1,MYBL1,ZFP619,PLAG1,ASXL2,AEBP2,KLF6,ESRRA,SUB1,MAML1,SMAD5,ASXL1,ZFP449,ESRRG,RYBP,SMAD2,ZBTB43,SAP130,ZFHX3,KLF4,HLF,BACH2,TBX22,MITF,PHF20,NFKB2,HIF1AN,HSF5,ZFP238,MYB,DEDD2,SERTAD2,CTBP1,CTBP2,SNAPC3,ADNP,TLE4,TLE1,MBD1,GTF2H1,SENP2,BRWD1,ASH1L,CLOC…	1142	1772	13588	1.44366	2.11344e-05	5.28364e-06	1.26555e-05
sc_13	mmu-miR-144	mmu-miR-144	GOTERM_BP_FAT	GO:0006350~transcription	229	2.89763	4.02003e-12	MEF2A,EPC1,SIN3A,PHTF2,RARA,RARB,SAP30L,RCOR3,RXRB,RREB1,TAF4B,ZHX1,HMG20A,MED14,MED13,MSX1,ABT1,PRDM6,PRDM5,FOXG1,TGIF1,ZZZ3,TGIF2,PIAS2,ST18,PRDM1,MCTS1,SUV420H1,CRTC1,MYBL1,MYT1,ZFP619,TAL1,LHX2,HOXA10,HNRNPAB,PLAG1,ASXL2,IKZF4,AEBP2,DNMT3A,NRBF2,KLF12,SUB1,KLF11,ESRRG,SMAD4,SMAD2,ZFP606,UBP1,ZFHX4,ETS1,MLX,ZFP800,ZFHX3,KLF3,ENY2,PPARA,HLF,ZFP46,BACH2,TBX22,ELF5,EZH2,MITF,PPARG,ZEB2,ZEB1,GLI3,…	1142	1772	13588	1.53766	1.21525e-08	1.73607e-09	7.24487e-09
sc_13	mmu-miR-30b	mmu-miR-30b	GOTERM_BP_FAT	GO:0006350~transcription	242	2.72953	7.96811e-12	EIF2C1,PGR,EPC1,EPC2,FLI1,CDCA7,CRY2,PHTF2,RARB,TBPL1,PITX1,RARG,RCOR3,TAF4B,RCOR1,MECP2,MED14,PPARGC1A,PPARGC1B,ABT1,FOXG1,MNT,ZZZ3,PIAS2,ST18,PRDM1,SUV420H1,ELL,HOXA11,MYBL2,HOXA10,PBRM1,BCOR,LHX8,TCF4,NKRF,KLF5,DNMT3A,KLF6,TCF7,IKZF2,KLF8,NRBF2,KLF12,KLF9,SUB1,KLF13,SMAD7,KLF10,MAML1,KLF11,ASXL1,ESRRG,ZBTB41,SMAD1,ZBTB44,NOTCH1,ZFHX4,RNF2,TRPS1,ZFP800,ZFHX3,ADAR,BACH1,HLF,HNF1A,BACH2,TBX22,MIT…	1232	1772	13588	1.50625	2.55377e-08	1.27688e-08	1.44535e-08
sc_13	mmu-miR-30c	mmu-miR-30c	GOTERM_BP_FAT	GO:0006350~transcription	249	2.75138	3.98365e-12	EIF2C1,EPC1,EPC2,FLI1,CDCA7,CRY2,PHTF2,RARB,TBPL1,PITX1,RARG,RCOR3,TAF4B,RCOR1,ZHX1,MECP2,MED14,PPARGC1A,PPARGC1B,ABT1,FOXG1,MNT,ZZZ3,PRDM1,SUV420H1,ELL,HOXA11,MYBL2,HOXA10,PBRM1,BCOR,LHX8,TCF4,NKRF,KLF5,DNMT3A,KLF6,TCF7,IKZF2,KLF8,NRBF2,KLF12,IKZF1,KLF9,KLF13,KLF10,MAML1,ASXL1,KLF11,ESRRG,ZBTB41,SMAD1,ZBTB44,NOTCH1,RNF2,TRPS1,ZFP800,ZFHX3,ADAR,BACH1,HLF,HNF1A,BACH2,TBX22,MITF,TBX20,ZEB2,PHF20,GL…	1268	1772	13588	1.50582	1.26801e-08	6.34006e-09	7.22065e-09
sc_13	mmu-miR-30d	mmu-miR-30d	GOTERM_BP_FAT	GO:0006350~transcription	233	2.8287	9.92926e-13	EIF2C1,ZFP92,EPC1,EPC2,FLI1,CDCA7,CRY2,PHTF2,RARB,TBPL1,PITX1,RARG,RCOR3,TAF4B,RCOR1,MECP2,PPARGC1A,PPARGC1B,MTF1,ABT1,FOXG1,MNT,ZZZ3,TGIF2,PRDM1,SUV420H1,ELL,HOXA11,MYBL2,PBRM1,BCOR,LHX8,TCF4,KLF5,DNMT3A,TCF7,IKZF2,KLF8,NRBF2,KLF12,KLF9,KLF13,KLF10,MAML1,KLF11,ESRRG,ZBTB41,SMAD1,ZBTB44,NOTCH1,RNF2,TRPS1,ZFHX3,ADAR,BACH1,HLF,BACH2,TBX22,MITF,PHF20,ZEB2,HIF1AN,HLX,ZFP238,FOXB1,NR2F2,CCNK,GMEB2,TLE…	1152	1772	13588	1.55094	3.09975e-09	3.09975e-09	1.79577e-09
sc_13	mmu-miR-98	mmu-miR-98	GOTERM_BP_FAT	GO:0006350~transcription	202	12.7525	2.13e-06	EIF2C1,RORC,TAF7L,ZFP92,EPC2,CRY2,PPP1R1B,IKBKAP,RREB1,MECP2,HNF4G,PPARGC1A,PPARGC1B,PARP14,JUN,MNT,ZZZ3,VGLL3,PRDM1,TAF9B,AHCTF1,TCF21,LHX6,TCF4,TCF3,ASXL2,YEATS4,ZBTB46,KLF8,NRBF2,IKZF2,KLF12,KLF9,SMAD4,KLF17,SMAD2,ZBTB43,DMRTC2,TRPS1,ZFP740,RBPJ,ZFHX3,BACH1,TAF1C,PPARA,HLF,ZFP41,ELF4,EZH2,DDI2,HIF1AN,ZFP354A,NR2F2,MYC,AR,MXD1,RBBP7,SENP2,HNRPDL,MED6,BRWD1,GTF2I,MED8,ASH1L,USP21,RBM39,ZSCAN12,Z…	1140	1772	13588	1.35875	0.00644909	0.00129316	0.00384128
sc_13	mmu-let-7a	mmu-let-7a	GOTERM_BP_FAT	GO:0006793~phosphorus metabolic process	112	1.49353	1.58551e-06	NRBP1,PDP2,EFNA1,STK36,CAPZA2,CASK,RORC,CTTNBP2,APP,CSNK2A1,PSKH1,AAK1,MAP3K9,CLK4,STK39,PRKACB,FRS2,INSR,BRAF,CSNK1G1,STK24,MECP2,PTPRR,WNK3,PTPRU,SCYL3,PIM2,CDKL2,STK3,MAP4K3,MAP4K4,MAP4K5,MAPK6,RIOK3,FGFR3,NEK3,SSH1,ATP6V1B2,EPHB2,SBK1,SPNB2,DUSP16,DYRK2,MDFI,OBSCN,GUCY2F,TAOK1,RYK,TGFBR1,MOBKL1A,DUSP22,SMAD2,EPHA3,EPHA4,IKBKE,EPHA7,ULK2,DYRK1A,TGFBR3,FUK,ABL2,BCKDK,CDC14B,NUAK1,PTEN,ACVR1C,AC…	1125	866	13588	1.56208	0.0047184	0.00157528	0.00285313
sc_13	mmu-let-7d	mmu-let-7d	GOTERM_BP_FAT	GO:0006793~phosphorus metabolic process	113	1.51393	7.14356e-07	NRBP1,PDP2,EFNA1,STK36,STYX,CASK,RORC,TGFB2,PSKH1,CSNK2A1,AAK1,MAP3K9,STK39,PRKACB,FRS2,INSR,BRAF,STK24,MECP2,PTPRR,WNK3,PTPRU,SCYL3,PIM2,CDKL2,MAP4K3,MAP4K4,MAPK6,RIOK3,EIF2AK3,FGFR3,NEK3,SSH1,ATP6V1B2,EPHB2,SBK1,SPNB2,DUSP16,DYRK2,MDFI,OBSCN,GPD1,GUCY2F,TAOK1,RYK,TGFBR1,DUSP22,SMAD2,EPHA3,EPHA4,IKBKE,EPHA7,ULK2,DYRK1A,TGFBR3,PTPN1,FUK,ABL2,BCKDK,CDC14B,NUAK1,PTEN,ACVR1C,ACVR1B,PDPK1,EEF2K,SHC1,…	1119	866	13588	1.58448	0.00211155	0.00211155	0.00128434
sc_13	mmu-let-7f	mmu-let-7f	GOTERM_BP_FAT	GO:0006793~phosphorus metabolic process	122	1.64067	1.81777e-09	NRBP1,PDP2,EFNA1,STK36,CAPZA2,CASK,RORC,ADORA1,CTTNBP2,PRKAR2B,APP,PSKH1,CSNK2A1,CLK2,AAK1,MAP3K9,STK39,PRKACB,FRS2,INSR,BRAF,CSNK1G1,STK24,MECP2,PTPRR,WNK3,PTPRU,SCYL3,PIM2,CDKL2,MARK1,STK3,MAP4K3,MAP4K4,MAP4K5,MAPK6,RIOK3,FGFR3,NEK3,SSH1,ADRBK1,ATP6V1B2,EPHB2,VRK2,SBK1,SPNB2,DUSP16,DYRK2,MDFI,OBSCN,GUCY2F,TAOK1,RYK,TGFBR1,MET,MOBKL1A,DUSP22,SMAD2,EPHA3,EPHA4,IKBKE,EPHA7,ULK2,DYRK1A,TGFBR3,FUK,A…	1111	866	13588	1.72299	5.49329e-06	5.49329e-06	3.27587e-06
sc_13	mmu-miR-103	mmu-miR-103	GOTERM_BP_FAT	GO:0006793~phosphorus metabolic process	115	1.51495	6.29553e-07	NRBP1,PRPF4B,STK38,TBK1,STAT5A,CAPZA2,STYX,CSPG4,CASK,PTPN22,PRKG1,CLK3,AAK1,IFNG,TLK1,PRKACB,INSR,FRS2,RET,PTPRF,ROCK1,PIK3CB,CSNK1G2,ROCK2,PTPRG,WNK1,MECP2,WNK3,WNK2,CDKL2,WEE1,CDKL4,PPP1CA,RIOK3,MAPK4,EIF2S1,ROR1,PDGFRA,MAPK9,MAPK8,NEK4,FGFR2,MAPKAPK5,HUS1,MAPKAPK3,MAPKAPK2,EPHB1,CAMKV,PTPLB,TTBK2,SPNB2,DUSP16,DYRK2,STK38L,PTPN4,DUSP22,TRIO,SMAD2,HGF,EPHA3,EPHA5,EPHA7,EPHA6,NTRK2,TGFBR3,ABL2,S…	1142	866	13588	1.58004	0.0018919	9.96632e-05	0.00113395
sc_13	mmu-miR-107	mmu-miR-107	GOTERM_BP_FAT	GO:0006793~phosphorus metabolic process	115	1.51495	6.29553e-07	NRBP1,PRPF4B,STK38,TBK1,STAT5A,CAPZA2,STYX,CSPG4,CASK,PTPN22,PRKG1,CLK3,AAK1,IFNG,TLK1,PRKACB,INSR,FRS2,RET,PTPRF,ROCK1,PIK3CB,CSNK1G2,ROCK2,PTPRG,WNK1,MECP2,WNK3,WNK2,CDKL2,WEE1,CDKL4,PPP1CA,RIOK3,MAPK4,EIF2S1,ROR1,PDGFRA,MAPK9,MAPK8,NEK4,FGFR2,MAPKAPK5,HUS1,MAPKAPK3,MAPKAPK2,EPHB1,CAMKV,PTPLB,TTBK2,SPNB2,DUSP16,DYRK2,STK38L,PTPN4,DUSP22,TRIO,SMAD2,HGF,EPHA3,EPHA5,EPHA7,EPHA6,NTRK2,TGFBR3,ABL2,S…	1142	866	13588	1.58004	0.0018919	9.96632e-05	0.00113395
sc_13	mmu-miR-144	mmu-miR-144	GOTERM_BP_FAT	GO:0006793~phosphorus metabolic process	115	1.45514	6.29553e-07	PRPF4B,CASK,PTPN20,PRKG2,TTN,MAP3K7,CSNK2A2,MAP3K4,AAK1,CLK4,MAP3K8,GAB1,STK39,FRS2,PTPRJ,PTPRK,ROCK1,STK24,PIM1,RPS6KC1,WNK3,MARK1,WEE1,CDKL4,MAP4K3,MAPK6,BMP2K,MAPK9,PDGFRB,CSNK1G3,NEK7,KALRN,ERBB4,ULK4,SRC,LIF,VRK1,2610018G03RIK,TTBK2,SPNB2,TEK,DYRK2,STK38L,TEC,PTPN9,TAOK1,MET,MAP2K4,TGFBR2,PTPN4,DUSP22,SMAD2,PTPN12,EPHA8,NTRK2,PRKAR1A,DYRK1A,CDC14A,CDC14B,PTEN,CAMKK2,ACVR1B,PAK7,PAK2,PAK4,MAP…	1142	866	13588	1.58004	0.00190133	6.56233e-05	0.00113458
sc_13	mmu-miR-30b	mmu-miR-30b	GOTERM_BP_FAT	GO:0006793~phosphorus metabolic process	113	1.27453	5.77038e-05	NRBP1,PDP2,PRPF4B,STK35,PTPN22,PTPN21,PTPN20,CSNK2A2,MAP3K5,MDFIC,AAK1,STK39,BRAF,CSNK1G1,PTPRG,PIK3CD,WNK1,MECP2,WNK3,SCYL3,CDKL2,MAP4K4,MAP4K5,CAMK4,PDGFRA,PDGFRB,MAPK8,CSNK1G3,LRRK2,NEK4,NEK7,WNT5A,GNAI2,SSH2,OCRL,PXN,EPHB1,EPHB2,GPD1L,SBK1,TTBK1,PRKRA,FGD4,SMAD7,TAOK1,PTPN2,TGFBR1,PTPN13,TRIO,PPA1,ULK2,NTRK2,GRK6,ABL1,ABL2,NUAK1,PTEN,LATS2,CAMKK2,PAK7,ATP6V0D1,MAPKBP1,PRKCA,SGK3,TRPM7,MINK1,D…	1232	866	13588	1.43915	0.168851	0.00542482	0.104619
sc_13	mmu-miR-30c	mmu-miR-30c	GOTERM_BP_FAT	GO:0006793~phosphorus metabolic process	114	1.25967	0.000120226	NRBP1,PDP2,PRPF4B,STK35,PTPN21,TTN,CSNK2A2,MAP3K5,MDFIC,AAK1,STK39,BRAF,CSNK1G1,PTPRG,PIK3CD,WNK1,MECP2,WNK3,SCYL3,CDKL2,MAP4K4,MAP4K5,CAMK4,PDGFRA,PDGFRB,MAPK8,CSNK1G3,LRRK2,NEK4,GNAI2,SSH2,OCRL,PXN,EPHB1,EPHB2,GPD1L,SBK1,TTBK1,PRKRA,LMTK2,STK38L,TAOK1,PTPN2,TGFBR1,BMX,PTPN13,TRIO,PPA1,ULK2,NTRK2,GRK6,ABL1,ABL2,NUAK1,PTEN,LATS2,CAMKK2,ACVR1B,PAK7,PAK2,CSK,ATP6V0D1,MAPKBP1,SGK3,TRPM7,ATP6V1H,DAPK…	1268	866	13588	1.41066	0.317985	0.00625419	0.217692
sc_13	mmu-miR-30d	mmu-miR-30d	GOTERM_BP_FAT	GO:0006793~phosphorus metabolic process	104	1.2626	0.000217956	NRBP1,PDP2,PRPF4B,STYX,STK35,CASK,PTPN21,PTPN20,TTN,CSNK2A2,MAP3K5,MDFIC,STK39,BRAF,CSNK1G1,PTPRG,PIK3CD,MECP2,WNK3,SCYL3,CDKL2,MAP4K4,MAP4K5,PDGFRA,PDGFRB,MAPK8,LRRK2,NEK4,GNAI2,MAPKAPK5,SSH2,OCRL,PXN,SRC,EPHB1,EPHB2,ATP6V0C,GPD1L,SBK1,TTBK1,PRKRA,TAOK1,PTPN2,TGFBR1,PTPN13,TRIO,PPA1,ULK2,GRK6,ABL1,ABL2,NUAK1,PTEN,LATS2,CAMKK2,PAK7,PAK1,CSK,ATP6V0D1,MAPKBP1,SGK3,TRPM7,OSM,ATP6V1C1,BC021891,PRKCQ,…	1152	866	13588	1.41651	0.493653	0.010744	0.393477
sc_13	mmu-miR-98	mmu-miR-98	GOTERM_BP_FAT	GO:0006793~phosphorus metabolic process	122	7.70202	8.46e-09	NRBP1,PDP2,STK36,CAPZA2,CASK,RORC,TGFB2,CTTNBP2,PRKAR2B,APP,PSKH1,CLK2,AAK1,MAP3K9,CLK4,STK39,FRS2,INSR,BRAF,CSNK1G1,STK24,MECP2,PTPRR,WNK3,PTPRU,SCYL3,PIM2,STK3,WEE1,MAP4K3,MAP4K4,MAP4K5,MAPK6,RIOK3,PDGFRA,EIF2AK3,NEK3,SSH1,ATP6V1B2,OCRL,VRK2,SBK1,SPNB2,DUSP16,DYRK2,FGD4,MDFI,OBSCN,GUCY2F,TAOK1,RYK,TGFBR1,TGFBR2,DUSP22,SMAD2,EPHA3,EPHA4,IKBKE,EPHA7,ULK2,DYRK1A,TGFBR3,PTPN1,FUK,ABL2,MYLK,BCKDK,CD…	1140	866	13588	1.67916	2.57e-05	2.57e-05	1.53e-05
sc_13	mmu-let-7a	mmu-let-7a	GOTERM_BP_FAT	GO:0006796~phosphate metabolic process	112	1.49353	1.58551e-06	NRBP1,PDP2,EFNA1,STK36,CAPZA2,CASK,RORC,CTTNBP2,APP,CSNK2A1,PSKH1,AAK1,MAP3K9,CLK4,STK39,PRKACB,FRS2,INSR,BRAF,CSNK1G1,STK24,MECP2,PTPRR,WNK3,PTPRU,SCYL3,PIM2,CDKL2,STK3,MAP4K3,MAP4K4,MAP4K5,MAPK6,RIOK3,FGFR3,NEK3,SSH1,ATP6V1B2,EPHB2,SBK1,SPNB2,DUSP16,DYRK2,MDFI,OBSCN,GUCY2F,TAOK1,RYK,TGFBR1,MOBKL1A,DUSP22,SMAD2,EPHA3,EPHA4,IKBKE,EPHA7,ULK2,DYRK1A,TGFBR3,FUK,ABL2,BCKDK,CDC14B,NUAK1,PTEN,ACVR1C,AC…	1125	866	13588	1.56208	0.0047184	0.00157528	0.00285313
sc_13	mmu-let-7d	mmu-let-7d	GOTERM_BP_FAT	GO:0006796~phosphate metabolic process	113	1.51393	7.14356e-07	NRBP1,PDP2,EFNA1,STK36,STYX,CASK,RORC,TGFB2,PSKH1,CSNK2A1,AAK1,MAP3K9,STK39,PRKACB,FRS2,INSR,BRAF,STK24,MECP2,PTPRR,WNK3,PTPRU,SCYL3,PIM2,CDKL2,MAP4K3,MAP4K4,MAPK6,RIOK3,EIF2AK3,FGFR3,NEK3,SSH1,ATP6V1B2,EPHB2,SBK1,SPNB2,DUSP16,DYRK2,MDFI,OBSCN,GPD1,GUCY2F,TAOK1,RYK,TGFBR1,DUSP22,SMAD2,EPHA3,EPHA4,IKBKE,EPHA7,ULK2,DYRK1A,TGFBR3,PTPN1,FUK,ABL2,BCKDK,CDC14B,NUAK1,PTEN,ACVR1C,ACVR1B,PDPK1,EEF2K,SHC1,…	1119	866	13588	1.58448	0.00211155	0.00211155	0.00128434
sc_13	mmu-let-7f	mmu-let-7f	GOTERM_BP_FAT	GO:0006796~phosphate metabolic process	122	1.64067	1.81777e-09	NRBP1,PDP2,EFNA1,STK36,CAPZA2,CASK,RORC,ADORA1,CTTNBP2,PRKAR2B,APP,PSKH1,CSNK2A1,CLK2,AAK1,MAP3K9,STK39,PRKACB,FRS2,INSR,BRAF,CSNK1G1,STK24,MECP2,PTPRR,WNK3,PTPRU,SCYL3,PIM2,CDKL2,MARK1,STK3,MAP4K3,MAP4K4,MAP4K5,MAPK6,RIOK3,FGFR3,NEK3,SSH1,ADRBK1,ATP6V1B2,EPHB2,VRK2,SBK1,SPNB2,DUSP16,DYRK2,MDFI,OBSCN,GUCY2F,TAOK1,RYK,TGFBR1,MET,MOBKL1A,DUSP22,SMAD2,EPHA3,EPHA4,IKBKE,EPHA7,ULK2,DYRK1A,TGFBR3,FUK,A…	1111	866	13588	1.72299	5.49329e-06	5.49329e-06	3.27587e-06
sc_13	mmu-miR-103	mmu-miR-103	GOTERM_BP_FAT	GO:0006796~phosphate metabolic process	115	1.51495	6.29553e-07	NRBP1,PRPF4B,STK38,TBK1,STAT5A,CAPZA2,STYX,CSPG4,CASK,PTPN22,PRKG1,CLK3,AAK1,IFNG,TLK1,PRKACB,INSR,FRS2,RET,PTPRF,ROCK1,PIK3CB,CSNK1G2,ROCK2,PTPRG,WNK1,MECP2,WNK3,WNK2,CDKL2,WEE1,CDKL4,PPP1CA,RIOK3,MAPK4,EIF2S1,ROR1,PDGFRA,MAPK9,MAPK8,NEK4,FGFR2,MAPKAPK5,HUS1,MAPKAPK3,MAPKAPK2,EPHB1,CAMKV,PTPLB,TTBK2,SPNB2,DUSP16,DYRK2,STK38L,PTPN4,DUSP22,TRIO,SMAD2,HGF,EPHA3,EPHA5,EPHA7,EPHA6,NTRK2,TGFBR3,ABL2,S…	1142	866	13588	1.58004	0.0018919	9.96632e-05	0.00113395
sc_13	mmu-miR-107	mmu-miR-107	GOTERM_BP_FAT	GO:0006796~phosphate metabolic process	115	1.51495	6.29553e-07	NRBP1,PRPF4B,STK38,TBK1,STAT5A,CAPZA2,STYX,CSPG4,CASK,PTPN22,PRKG1,CLK3,AAK1,IFNG,TLK1,PRKACB,INSR,FRS2,RET,PTPRF,ROCK1,PIK3CB,CSNK1G2,ROCK2,PTPRG,WNK1,MECP2,WNK3,WNK2,CDKL2,WEE1,CDKL4,PPP1CA,RIOK3,MAPK4,EIF2S1,ROR1,PDGFRA,MAPK9,MAPK8,NEK4,FGFR2,MAPKAPK5,HUS1,MAPKAPK3,MAPKAPK2,EPHB1,CAMKV,PTPLB,TTBK2,SPNB2,DUSP16,DYRK2,STK38L,PTPN4,DUSP22,TRIO,SMAD2,HGF,EPHA3,EPHA5,EPHA7,EPHA6,NTRK2,TGFBR3,ABL2,S…	1142	866	13588	1.58004	0.0018919	9.96632e-05	0.00113395
sc_13	mmu-miR-144	mmu-miR-144	GOTERM_BP_FAT	GO:0006796~phosphate metabolic process	115	1.45514	6.29553e-07	PRPF4B,CASK,PTPN20,PRKG2,TTN,MAP3K7,CSNK2A2,MAP3K4,AAK1,CLK4,MAP3K8,GAB1,STK39,FRS2,PTPRJ,PTPRK,ROCK1,STK24,PIM1,RPS6KC1,WNK3,MARK1,WEE1,CDKL4,MAP4K3,MAPK6,BMP2K,MAPK9,PDGFRB,CSNK1G3,NEK7,KALRN,ERBB4,ULK4,SRC,LIF,VRK1,2610018G03RIK,TTBK2,SPNB2,TEK,DYRK2,STK38L,TEC,PTPN9,TAOK1,MET,MAP2K4,TGFBR2,PTPN4,DUSP22,SMAD2,PTPN12,EPHA8,NTRK2,PRKAR1A,DYRK1A,CDC14A,CDC14B,PTEN,CAMKK2,ACVR1B,PAK7,PAK2,PAK4,MAP…	1142	866	13588	1.58004	0.00190133	6.56233e-05	0.00113458
sc_13	mmu-miR-30b	mmu-miR-30b	GOTERM_BP_FAT	GO:0006796~phosphate metabolic process	113	1.27453	5.77038e-05	NRBP1,PDP2,PRPF4B,STK35,PTPN22,PTPN21,PTPN20,CSNK2A2,MAP3K5,MDFIC,AAK1,STK39,BRAF,CSNK1G1,PTPRG,PIK3CD,WNK1,MECP2,WNK3,SCYL3,CDKL2,MAP4K4,MAP4K5,CAMK4,PDGFRA,PDGFRB,MAPK8,CSNK1G3,LRRK2,NEK4,NEK7,WNT5A,GNAI2,SSH2,OCRL,PXN,EPHB1,EPHB2,GPD1L,SBK1,TTBK1,PRKRA,FGD4,SMAD7,TAOK1,PTPN2,TGFBR1,PTPN13,TRIO,PPA1,ULK2,NTRK2,GRK6,ABL1,ABL2,NUAK1,PTEN,LATS2,CAMKK2,PAK7,ATP6V0D1,MAPKBP1,PRKCA,SGK3,TRPM7,MINK1,D…	1232	866	13588	1.43915	0.168851	0.00542482	0.104619
sc_13	mmu-miR-30c	mmu-miR-30c	GOTERM_BP_FAT	GO:0006796~phosphate metabolic process	114	1.25967	0.000120226	NRBP1,PDP2,PRPF4B,STK35,PTPN21,TTN,CSNK2A2,MAP3K5,MDFIC,AAK1,STK39,BRAF,CSNK1G1,PTPRG,PIK3CD,WNK1,MECP2,WNK3,SCYL3,CDKL2,MAP4K4,MAP4K5,CAMK4,PDGFRA,PDGFRB,MAPK8,CSNK1G3,LRRK2,NEK4,GNAI2,SSH2,OCRL,PXN,EPHB1,EPHB2,GPD1L,SBK1,TTBK1,PRKRA,LMTK2,STK38L,TAOK1,PTPN2,TGFBR1,BMX,PTPN13,TRIO,PPA1,ULK2,NTRK2,GRK6,ABL1,ABL2,NUAK1,PTEN,LATS2,CAMKK2,ACVR1B,PAK7,PAK2,CSK,ATP6V0D1,MAPKBP1,SGK3,TRPM7,ATP6V1H,DAPK…	1268	866	13588	1.41066	0.317985	0.00625419	0.217692
sc_13	mmu-miR-30d	mmu-miR-30d	GOTERM_BP_FAT	GO:0006796~phosphate metabolic process	104	1.2626	0.000217956	NRBP1,PDP2,PRPF4B,STYX,STK35,CASK,PTPN21,PTPN20,TTN,CSNK2A2,MAP3K5,MDFIC,STK39,BRAF,CSNK1G1,PTPRG,PIK3CD,MECP2,WNK3,SCYL3,CDKL2,MAP4K4,MAP4K5,PDGFRA,PDGFRB,MAPK8,LRRK2,NEK4,GNAI2,MAPKAPK5,SSH2,OCRL,PXN,SRC,EPHB1,EPHB2,ATP6V0C,GPD1L,SBK1,TTBK1,PRKRA,TAOK1,PTPN2,TGFBR1,PTPN13,TRIO,PPA1,ULK2,GRK6,ABL1,ABL2,NUAK1,PTEN,LATS2,CAMKK2,PAK7,PAK1,CSK,ATP6V0D1,MAPKBP1,SGK3,TRPM7,OSM,ATP6V1C1,BC021891,PRKCQ,…	1152	866	13588	1.41651	0.493653	0.010744	0.393477
sc_13	mmu-miR-98	mmu-miR-98	GOTERM_BP_FAT	GO:0006796~phosphate metabolic process	122	7.70202	8.46e-09	NRBP1,PDP2,STK36,CAPZA2,CASK,RORC,TGFB2,CTTNBP2,PRKAR2B,APP,PSKH1,CLK2,AAK1,MAP3K9,CLK4,STK39,FRS2,INSR,BRAF,CSNK1G1,STK24,MECP2,PTPRR,WNK3,PTPRU,SCYL3,PIM2,STK3,WEE1,MAP4K3,MAP4K4,MAP4K5,MAPK6,RIOK3,PDGFRA,EIF2AK3,NEK3,SSH1,ATP6V1B2,OCRL,VRK2,SBK1,SPNB2,DUSP16,DYRK2,FGD4,MDFI,OBSCN,GUCY2F,TAOK1,RYK,TGFBR1,TGFBR2,DUSP22,SMAD2,EPHA3,EPHA4,IKBKE,EPHA7,ULK2,DYRK1A,TGFBR3,PTPN1,FUK,ABL2,MYLK,BCKDK,CD…	1140	866	13588	1.67916	2.57e-05	2.57e-05	1.53e-05
sc_13	mmu-let-7a	mmu-let-7a	GOTERM_BP_FAT	GO:0007242~intracellular signaling cascade	114	1.5202	7.6608e-06	EFNA1,FGF14,EDN1,IQGAP2,FGF12,RASGEF1C,RBM9,RALB,SPRED3,PRKACB,MLL3,FRS2,BRAF,SOCS1,PSD3,SOCS4,SOCS5,STK3,PPARGC1B,MAP4K3,MAP4K4,ASB8,MAP4K5,LAT2,RAB14,SDCBP,RAB15,CAV1,FGFR3,RALGPS1,CNIH,RAB40C,PPT2,ADRB3,RAC1,DUSP16,DYRK2,MDFI,OBSCN,GUCY2F,DVL3,VAV3,RAB8B,KLF9,RASEF,TAF7,SMAD2,BRCA1,RAB1,RGS6,ADRA1A,CACNA1D,OPRM1,RAB5B,NDST1,ARL5A,NOD2,CLCF1,AEN,ARHGAP1,ACOT11,RASL10B,RHOB,RAB6B,LTB,MAPKBP1,RHO…	1125	915	13588	1.50483	0.0225931	0.00456002	0.013785
sc_13	mmu-let-7d	mmu-let-7d	GOTERM_BP_FAT	GO:0007242~intracellular signaling cascade	111	1.48714	2.64813e-05	EFNA1,FGF14,EDN1,IQGAP2,FGF12,RBM9,RALB,SPRED3,PRKACB,MLL3,FRS2,BRAF,SOCS1,PSD3,SOCS4,PPARGC1B,MAP4K3,MAP4K4,LAT2,RAB14,ASB1,SDCBP,RAB15,EIF2AK3,RALGPS2,CAV1,FGFR3,RALGPS1,RAB40C,PPT2,ADRB3,RAC1,DUSP16,DNAJA1,DYRK2,CNKSR2,MDFI,OBSCN,GUCY2F,DVL3,VAV3,KLF9,SMAD2,BRCA1,RGS6,CACNA1D,OPRM1,RAB5B,ARL5A,NOD2,CLCF1,AEN,ARHGAP1,ACOT11,RASL10B,RHOB,RAB6B,SHC1,LTB,MAPKBP1,E130112L23RIK,AGPAT1,AR,RABL3,ARHGE…	1119	915	13588	1.47308	0.0753678	0.0155497	0.0476004
sc_13	mmu-let-7f	mmu-let-7f	GOTERM_BP_FAT	GO:0007242~intracellular signaling cascade	124	1.66756	1.3748e-08	EFNA1,FGF14,THOP1,EDN1,IQGAP2,FGF12,RBM9,ADORA1,RALB,TRP63,SPRED3,PRKACB,MLL3,FRS2,RAB21,BRAF,SOCS1,PSD3,SOCS4,SOCS5,MARK1,STK3,PPARGC1B,MAP4K3,MAP4K4,MAP4K5,LAT2,RAB14,ASB1,SDCBP,RAB15,CAV1,FGFR3,RALGPS1,CNIH,RAB40C,PPT2,ARFGEF2,ADRB3,DUSP16,DNAJA1,DYRK2,MDFI,OBSCN,GUCY2F,DVL3,VAV3,RAB8B,KLF9,RASEF,MET,TAF7,SMAD2,RAB1,NOTCH4,RGS6,ADRA1A,CACNA1D,OPRM1,RAB5B,SYNJ1,ARL5A,NOD2,CLCF1,AEN,ARHGAP1,ACOT…	1111	915	13588	1.65746	4.15455e-05	1.38487e-05	2.47757e-05
sc_13	mmu-miR-103	mmu-miR-103	GOTERM_BP_FAT	GO:0007242~intracellular signaling cascade	112	1.47543	3.87604e-05	ADCY1,STK38,ADCY7,RAB9B,FGF14,STAT5A,RASGEF1B,CSPG4,RAB1B,RAD9,RBM9,ITSN1,PGR,AGTR2,DAB1,GALR1,KIFAP3,IFNG,TLK1,PRKACB,RAB27B,FRS2,RET,RARG,ROCK1,PIK3CB,ROCK2,SOCS7,SOCS5,TNS3,SDCBP,MAPK9,RAB15,ARL8A,MAPK8,ARL8B,RAB10,UNC13B,CAV1,MRAS,HUS1,RAB6,AKAP13,ARF6,PLCH2,RAC1,DUSP16,RHOBTB2,DYRK2,STK38L,DNAJA3,ARHGEF10L,CNKSR2,DVL2,RAB8B,ABR,TRIO,SMAD2,HGF,DVL1,TULP4,ARF3,ARF4,RAB5B,SYNJ1,PINK1,LATS2,TGFA…	1142	915	13588	1.45642	0.110053	0.00215681	0.0697925
sc_13	mmu-miR-107	mmu-miR-107	GOTERM_BP_FAT	GO:0007242~intracellular signaling cascade	112	1.47543	3.87604e-05	ADCY1,STK38,ADCY7,RAB9B,FGF14,STAT5A,RASGEF1B,CSPG4,RAB1B,RAD9,RBM9,ITSN1,PGR,AGTR2,DAB1,GALR1,KIFAP3,IFNG,TLK1,PRKACB,RAB27B,FRS2,RET,RARG,ROCK1,PIK3CB,ROCK2,SOCS7,SOCS5,TNS3,SDCBP,MAPK9,RAB15,ARL8A,MAPK8,ARL8B,RAB10,UNC13B,CAV1,MRAS,HUS1,RAB6,AKAP13,ARF6,PLCH2,RAC1,DUSP16,RHOBTB2,DYRK2,STK38L,DNAJA3,ARHGEF10L,CNKSR2,DVL2,RAB8B,ABR,TRIO,SMAD2,HGF,DVL1,TULP4,ARF3,ARF4,RAB5B,SYNJ1,PINK1,LATS2,TGFA…	1142	915	13588	1.45642	0.110053	0.00215681	0.0697925
sc_13	mmu-miR-144	mmu-miR-144	GOTERM_BP_FAT	GO:0007242~intracellular signaling cascade	118	1.4931	1.95305e-06	GNA13,ALS2,ADCY1,ADCY2,SNIP1,TLR4,ITSN1,RGL1,MAP3K7,DIRAS2,CTGF,GAB1,DEPDC1B,MLL3,RAPGEF2,FRS2,RAB21,ROCK1,STMN2,RXRB,SOCS7,IRS1,MARK1,TANK,MAP4K3,TNS3,UBR5,HTR7,MAPK9,RAB15,ARL8B,ASB5,CAV1,RALGPS1,RAB6,ASB11,ARFGEF2,MYO9A,ASB17,LIF,HCRTR2,RHOBTB1,ADRA2B,DYRK2,STK38L,TEC,DVL2,RASEF,MET,MAP2K4,SMAD2,TAX1BP3,CBLB,TULP4,BBC3,RAB1,ARF4,SYNGAP1,MCF2L,ARL5A,ARHGAP5,GUCY1A2,CALCRL,MAPKBP1,ERRFI1,RAP2B,Z…	1142	915	13588	1.53444	0.00588667	0.000168673	0.00351973
sc_13	mmu-miR-30b	mmu-miR-30b	GOTERM_BP_FAT	GO:0007242~intracellular signaling cascade	132	1.48883	5.06034e-08	GNA13,RASGEF1B,RRAD,RASGEF1A,ITSN1,RGL1,RGL2,PGR,MAP3K5,GALR1,STAC,MDFIC,RAB23,RALA,RAPGEF4,MLL3,RAB27B,RAPGEF2,NET1,RARG,BRAF,SOCS3,SOCS1,PIK3CD,SOCS6,PSD3,GEM,SYNJ2BP,IRS1,BRAP,TANK,PPARGC1B,MAP4K4,MAP4K5,HTR7,RAB15,ASB3,MAPK8,ARL8B,LRRK2,RAB10,WNT5A,PLCXD3,RALGPS1,GNAI2,GRB2,MYO9B,MYO9A,PXN,RAB40B,KRAS,PLCH1,ADRA2B,RHEBL1,FGD4,RAB8A,VAV3,KLF9,RASEF,TRIO,SMAD1,TULP4,CBLB,PLCG1,ARF3,ARF4,RHOT1,R…	1232	915	13588	1.5911	0.000162171	1.01364e-05	9.17908e-05
sc_13	mmu-miR-30c	mmu-miR-30c	GOTERM_BP_FAT	GO:0007242~intracellular signaling cascade	132	1.45856	2.66062e-07	GNA13,RASGEF1B,RRAD,RASGEF1A,FGF12,ITSN1,RGL1,RGL2,MAP3K5,GALR1,STAC,MDFIC,RAB23,RALA,RAPGEF4,MLL3,RAB27B,RAPGEF2,RARG,BRAF,SOCS3,SOCS1,PIK3CD,SOCS6,PSD3,GEM,SYNJ2BP,IRS1,BRAP,TANK,PPARGC1B,MAP4K4,MAP4K5,HTR7,RAB15,ASB3,MAPK8,ARL8B,STMN1,LRRK2,RAB10,PLCXD3,RALGPS1,GNAI2,GRB2,CDC42SE1,MYO9B,MYO9A,PXN,RAB40B,KRAS,PLCH1,ADRA2B,STK38L,RHEBL1,RAB8A,VAV3,KLF9,RASEF,BMX,TRIO,SMAD1,BRCA1,TULP4,CBLB,PLCG1…	1268	915	13588	1.54593	0.000846518	4.70476e-05	0.000482249
sc_13	mmu-miR-30d	mmu-miR-30d	GOTERM_BP_FAT	GO:0007242~intracellular signaling cascade	121	1.46898	6.04854e-07	GNA13,ADCY1,RASGEF1B,RRAD,RASGEF1A,ITSN1,GHRHR,RGL1,RGL2,MAP3K5,GALR1,STAC,MDFIC,RAB23,RAPGEF4,MLL3,RAB27B,RAPGEF2,NET1,RARG,BRAF,SOCS3,SOCS1,PIK3CD,SOCS6,PSD3,GEM,IRS1,BRAP,TANK,PPARGC1B,MAP4K4,MAP4K5,HTR7,RAB15,ASB3,MAPK8,ARL8B,LRRK2,RAB10,PLCXD3,RALGPS1,GNAI2,GRB2,MYO9B,PXN,RAB40B,KRAS,PLCH1,ADRA2B,RHEBL1,RAB8A,VAV3,KLF9,RASEF,TRIO,SMAD1,CBLB,TULP4,PLCG1,ARF4,RHOT1,RAP1B,RHOU,LATS2,MCF2L,CLCF1…	1152	915	13588	1.55979	0.00188657	8.2099e-05	0.00109397
sc_13	mmu-miR-98	mmu-miR-98	GOTERM_BP_FAT	GO:0007242~intracellular signaling cascade	121	7.63889	3.47e-07	EDN1,IQGAP3,IQGAP2,RASGEF1C,RBM9,RALB,RAB23,SPRED3,RALA,MLL3,FRS2,BRAF,SOCS1,PSD3,SOCS4,SOCS5,STK3,PPARGC1B,MAP4K3,MAP4K4,MAP4K5,LAT2,RAB14,SDCBP,RAB15,EIF2AK3,CAV1,RALGPS1,CNIH,RAB40C,PPT2,ADRB3,RAC1,DUSP16,DYRK2,FGD4,TRP53,MDFI,OBSCN,GUCY2F,DVL3,VAV3,RAB8B,KLF9,RASEF,TAF7,SMAD2,BRCA1,RAB1,RGS6,ADRA1A,CACNA1D,SLC9A1,OPRM1,NDST1,SYNJ1,ARL5A,NOD2,CLCF1,AEN,ARHGAP1,ACOT11,RASL10B,GUCY1A2,RAB6B,NRG1…	1140	915	13588	1.57621	0.00105367	0.000351	0.000626
sc_13	mmu-let-7a	mmu-let-7a	GOTERM_BP_FAT	GO:0008104~protein localization	97	1.29351	1.05943e-05	GRPEL2,GRIK2,CHMP7,CASK,PMAIP1,HOOK1,CRY2,VPS4B,GOLT1B,VANGL2,MECP2,SIX3,NUPL1,RAB14,RAB15,BIN3,COL1A1,ERC1,VPS26B,SEC61G,FRAS1,CAV1,SNX5,COPZ1,AHCTF1,RAB40C,NAPA,GIPC1,RFFL,TRAM2,STX17,SPNB2,NPM1,SYS1,ABCB9,RAB8B,MYO1C,RASEF,LIN7C,ATG3,EPS15,AKTIP,RAB1,ATG16L1,COPA,MSR1,RAB5B,ZMAT3,AP2S1,TIMM17B,AP1S1,AP1S2,SRPR,RHOB,RAB6B,SV2B,RANBP2,SEC24C,ALS2CL,STX3,ZDHHC3,SENP2,RAB11FIP4,MYRIP,ATG4B,STXBP5,…	1125	753	13588	1.55589	0.0311087	0.0052533	0.019063
sc_13	mmu-let-7d	mmu-let-7d	GOTERM_BP_FAT	GO:0008104~protein localization	94	1.25938	4.185e-05	GRPEL2,MSR1,RAB5B,SLC15A2,GRIK2,ZMAT3,AP2S1,CHMP7,TIMM17B,EIF5A,CASK,PMAIP1,HOOK1,AP1S1,CRY2,SRPR,VPS4B,RHOB,RAB6B,SV2B,RANBP2,SEC24C,ALS2CL,STX3,ZDHHC3,GOLT1B,VANGL2,STXBP1,MECP2,SENP2,RAB11FIP4,MYRIP,ATG4B,STXBP5,CLIC5,RAB14,RAB15,BIN3,COL1A1,VPS26B,ERC1,RAB11FIP1,KPNA1,SEC61G,FRAS1,SHROOM2,CAV1,PLDN,DERL2,SNX15,SNX5,COPZ1,SNX16,RAB40C,AHCTF1,GIPC1,NAPA,RDX,RFFL,CHCHD4,SEC63,NXT2,SEC16B,TRAM2,G…	1119	753	13588	1.51586	0.116476	0.0204279	0.0752159
sc_13	mmu-let-7f	mmu-let-7f	GOTERM_BP_FAT	GO:0008104~protein localization	89	1.19688	0.000352714	COPA,GRPEL2,MSR1,RAB5B,GRIK2,ZMAT3,AP2S1,TIMM17B,CASK,PMAIP1,HOOK1,AP1S1,CRY2,AP1S2,SRPR,VPS4B,RHOB,RAB6B,SV2B,RANBP2,SAR1B,SEC24C,RAB21,STX3,GOLT1B,VANGL2,STXBP1,MECP2,NUPL1,SENP2,RAB11FIP4,MYRIP,ATG4B,STXBP5,RAB14,RAB15,BIN3,COL1A1,VPS26B,RAB11FIP1,EIF5A2,KPNA1,SEC61G,FRAS1,CAV1,PLDN,SNX5,COPZ1,SNX16,RAB40C,AHCTF1,GIPC1,NAPA,RDX,SNX4,RFFL,SEC63,NXT2,SEC16B,TRAM2,GNPTAB,DDX19A,AP3M1,STX17,SPNB2,…	1111	753	13588	1.44556	0.655647	0.0607852	0.633735
sc_13	mmu-miR-103	mmu-miR-103	GOTERM_BP_FAT	GO:0008104~protein localization	99	1.30418	6.63257e-06	RAB9B,LMAN2L,CHMP7,FGF10,CASK,RAB1B,VPS13C,KIFAP3,VPS4B,RAB27B,SAR1A,SCAMP5,SCAMP1,RAN,MECP2,MYH9,NUPL1,VTI1A,RAB15,AKAP7,SRP72,RAB10,AKAP2,STX5A,SEC61G,ARL6IP1,SDAD1,DERL2,CAV1,STX7,STAM2,COPZ1,RAB6,SNX4,ARF6,RFFL,SNX3,PPP1R3C,MACF1,SPNB2,TRAM1,SYS1,RANBP17,RAB8B,HTT,TRAF3IP2,SYNE2,VCP,ARF3,ARF4,XPO7,TLN1,SEC24A,RAB5B,FGF9,AP2S1,AP3S1,PEX5,STXBP5L,COPB1,GOPC,NECAP1,SV2B,KPNB1,AP3B1,STX1A,STXBP1,…	1142	753	13588	1.56433	0.0197531	0.000486487	0.011946
sc_13	mmu-miR-107	mmu-miR-107	GOTERM_BP_FAT	GO:0008104~protein localization	99	1.30418	6.63257e-06	RAB9B,LMAN2L,CHMP7,FGF10,CASK,RAB1B,VPS13C,KIFAP3,VPS4B,RAB27B,SAR1A,SCAMP5,SCAMP1,RAN,MECP2,MYH9,NUPL1,VTI1A,RAB15,AKAP7,SRP72,RAB10,AKAP2,STX5A,SEC61G,ARL6IP1,SDAD1,DERL2,CAV1,STX7,STAM2,COPZ1,RAB6,SNX4,ARF6,RFFL,SNX3,PPP1R3C,MACF1,SPNB2,TRAM1,SYS1,RANBP17,RAB8B,HTT,TRAF3IP2,SYNE2,VCP,ARF3,ARF4,XPO7,TLN1,SEC24A,RAB5B,FGF9,AP2S1,AP3S1,PEX5,STXBP5L,COPB1,GOPC,NECAP1,SV2B,KPNB1,AP3B1,STX1A,STXBP1,…	1142	753	13588	1.56433	0.0197531	0.000486487	0.011946
sc_13	mmu-miR-144	mmu-miR-144	GOTERM_BP_FAT	GO:0008104~protein localization	93	1.17677	0.000140704	ALS2,SEC24B,CADM3,SEC24A,MSR1,ZMAT3,VPS37B,CASK,PEX7,STXBP5L,AP1S2,SIN3A,ANK2,SEH1L,RANBP6,GOPC,VPS4B,NECAP1,NUP37,SV2B,SEC24D,SAR1A,RAB21,SCAMP1,GOLT1B,STXBP1,IPO8,VTI1A,MYRIP,TIMM8A1,STXBP5,FGFR1OP,ATG4A,RAB5A,RAB15,KPNA6,KPNA3,EIF5A2,KPNA1,CAV3,DERL2,CAV1,YWHAZ,STX7,NACA,SNX16,PPP3R1,BET1,RAB6,SNX4,CHMP2B,NXT2,UEVLD,POM121,MACF1,SH3GLB1,MORC3,SPNB2,PALM2,RAB11A,APBA2,SEC22C,PPP3CA,APPBP2,SNX24…	1142	753	13588	1.46953	0.346477	0.00537006	0.253274
sc_13	mmu-miR-30b	mmu-miR-30b	GOTERM_BP_FAT	GO:0008104~protein localization	97	1.09407	0.000327917	GRPEL2,XPO1,AP4E1,AP1G1,FGF10,PMAIP1,VPS33A,1500035H01RIK,CRY2,RAB23,RAB27B,SCAMP1,MYO6,MECP2,SYNJ2BP,NUPL1,VTI1A,AGTR1A,LYST,RAB15,RAB10,VPS26B,SDAD1,AFTPH,SNX6,SNX2,RFFL,RAB40B,CHMP2B,TRAM2,STX12,TMED10,RAB8A,RASEF,LIN7C,VCP,AKTIP,ARF3,ARF4,SYTL4,XPO7,HNF1A,SEC24A,SLC15A2,AP3S1,MITD1,RANBP6,NECAP1,RHOB,SV2B,NSF,RAMP3,SEC23A,STX2,RAB4B,RAB11FIP5,STXBP5,IPO7,PSEN2,ARCN1,KPNA6,KPNA3,EIF5A2,SEC23B,…	1232	753	13588	1.42076	0.650463	0.0192774	0.593148
sc_13	mmu-miR-30c	mmu-miR-30c	GOTERM_BP_FAT	GO:0008104~protein localization	103	1.13812	6.10728e-05	GRPEL2,XPO1,AP4E1,AP1G1,FGF10,PMAIP1,VPS33A,1500035H01RIK,CRY2,RABGEF1,RAB23,STAM,RAB27B,SCAMP1,MYO6,MECP2,SYNJ2BP,NUPL1,VTI1A,AGTR1A,LYST,RAB15,RAB10,VPS26B,SDAD1,AFTPH,SNX6,SNX2,SNX4,RFFL,RAB40B,CHMP2B,TRAM2,STX12,TMED10,RAB8A,RASEF,LIN7C,ARFIP1,VCP,AKTIP,ARF3,TOMM40L,ARF4,SYTL4,XPO7,HNF1A,SEC24A,SLC15A2,AP3S1,MITD1,RANBP6,RANBP3,NECAP1,RHOB,SV2B,NSF,RAMP3,SEC23A,STX2,RAB4B,RAB11FIP5,STXBP5,IPO…	1268	753	13588	1.46581	0.176672	0.00388047	0.110639
sc_13	mmu-miR-30d	mmu-miR-30d	GOTERM_BP_FAT	GO:0008104~protein localization	93	1.12905	0.000193209	GRPEL2,XPO1,SEC24A,AP4E1,SLC15A2,AP1G1,AP3S1,FGF10,CASK,MITD1,PMAIP1,VPS33A,1500035H01RIK,CRY2,RANBP6,RANBP3,RAB23,NECAP1,RHOB,SV2B,RAB27B,NSF,SEC23A,SCAMP1,MYO6,STX2,RAB4B,MECP2,NUPL1,VTI1A,RAB11FIP5,STXBP5,IPO7,AGTR1A,CLIC5,LYST,ARCN1,PSEN2,USO1,RAB15,KPNA6,RAB10,VPS26B,KPNA3,EIF5A2,AKAP2,SEC23B,SNX18,SDAD1,YWHAZ,SNX6,SNX16,PPP3R1,SNX2,RFFL,SEC62,RAB40B,CHMP2B,SFT2D2,TRAM2,STX12,TMED2,AP3M1,PAL…	1152	753	13588	1.45677	0.452973	0.0101726	0.348875
sc_13	mmu-miR-98	mmu-miR-98	GOTERM_BP_FAT	GO:0008104~protein localization	92	5.80808	0.000212	GRPEL2,MSR1,GRIK2,AP2S1,CHMP7,TIMM17B,EIF5A,CASK,PMAIP1,HOOK1,AP1S1,CRY2,SRPR,VPS4B,RAB23,RAB6B,RANBP2,SEC24C,STX3,ZDHHC3,RAB39B,GOLT1B,VANGL2,MECP2,NUPL1,SENP2,RAB11FIP4,TRAM1L1,MYRIP,ATG4B,STXBP5,RAB14,RAB15,BIN3,COL1A1,VPS26B,RAB11FIP1,EIF5A2,KPNA1,SNX10,SEC61G,FRAS1,CAV1,SHROOM2,PLDN,SNX5,COPZ1,SNX16,RAB40C,AHCTF1,GIPC1,SNX4,RDX,RFFL,LMAN1,SEC63,NXT2,SEC16B,TRAM2,GNPTAB,DDX19A,AP3M1,SH3GLB1,S…	1140	753	13588	1.45628	0.475054	0.0420541	0.381898
sc_13	mmu-let-7a	mmu-let-7a	GOTERM_BP_FAT	GO:0009891~positive regulation of biosynthetic process	66	0.880117	0.00275058	PPARA,ELF4,CASK,HOXD13,IL10,FNTB,NOD2,APP,PAX9,SERTAD3,IL1B,LTB,RHOG,IHH,AR,BARHL2,SIX3,MECP2,FGF23,MED14,RB1,HMGA1,PPARGC1A,PPARGC1B,MED6,ADRB2,HIPK2,USP21,ZFPM2,SMARCA1,EIF5A2,NSD1,ONECUT2,ELK1,AHCTF1,HOXA1,MEIS2,HAND1,POU2F2,TEAD4,NPM1,PTH,DYRK2,TCF3,PLAGL2,MAF,IKZF2,CEBPD,TBX5,SMAD4,ESRRG,IGF1,SMAD2,TEAD3,ABCG4,STAT3,ABCG1,ATXN1,SALL4,SP1,ETS1,YAF2,NEUROD1,PBX1,IRF4,PBX2	1125	557	13588	1.43117	0.99973	0.160387	4.83575
sc_13	mmu-let-7d	mmu-let-7d	GOTERM_BP_FAT	GO:0009891~positive regulation of biosynthetic process	66	0.884244	0.00253695	PPARA,ELF4,EIF5A,CASK,HOXD13,CD1D1,CNOT7,IL10,FNTB,NOD2,PAX9,LTB,IHH,AR,TCFAP2B,MECP2,FGF23,MED14,RB1,SIX4,HMGA1,PPARGC1A,PPARGC1B,MED6,PRKCQ,ADRB2,NCOA2,MTF1,HIPK2,USP21,SMARCA1,ING2,ONECUT2,ELK1,AHCTF1,ARNT,HOXA1,MEIS2,HAND1,POU2F2,TEAD4,NPM1,DYRK2,TCF3,PLAGL2,MAF,IKZF2,KLF12,CEBPD,TBX5,SMAD4,SMAD2,TEAD3,ISL1,ABCG4,STAT3,ABCG1,USF2,ATXN1,SALL4,ETS1,YAF2,NEUROD1,PBX1,IRF4,PBX2	1119	557	13588	1.43885	0.999456	0.268883	4.4643
sc_13	mmu-let-7f	mmu-let-7f	GOTERM_BP_FAT	GO:0009891~positive regulation of biosynthetic process	69	0.927918	0.000503946	PPARA,ELF4,CASK,HOXD13,FOXO1,CD1D1,CNOT7,IL10,FNTB,NOD2,APP,PAX9,TRP63,GUCY1A2,SERTAD3,IL1B,MYC,LTB,IHH,AR,MECP2,FGF23,RB1,PPARGC1A,HMGA1,PPARGC1B,MED6,ADRB2,MTF1,HIPK2,USP21,ZFPM2,SMARCA1,EIF5A2,MED1,ONECUT2,ELK1,AHCTF1,TCF21,HOXA1,MEIS2,HAND1,POU2F2,TEAD4,NPM1,PTH,DYRK2,TCF3,MYSM1,PLAGL2,IKZF2,CEBPD,TBX5,SMAD4,ESRRG,SMAD2,TEAD3,ABCG4,STAT3,ABCG1,SALL4,SP1,ETS1,YAF2,NEUROD1,PBX1,IRF4,PBX2,NFIB	1111	557	13588	1.51508	0.782011	0.0640852	0.904296
sc_13	mmu-miR-103	mmu-miR-103	GOTERM_BP_FAT	GO:0009891~positive regulation of biosynthetic process	85	1.11975	7.48777e-08	E2F1,THRA,THRB,TBK1,STAT5A,MITF,CASK,PAWR,MED21,FNTB,EPC1,ATOH1,MYOCD,POU5F1,IFNG,POU4F2,IL1B,RARA,MLL1,SERTAD2,MYST3,IHH,SATB2,RARG,RELA,ZFP326,MECP2,SIX4,MED13,TBR1,HMGA1,AYM1,HIF1A,NCOA2,MTF1,ZFPM2,EIF5A2,CLOCK,ABLIM1,CRTC1,ABLIM3,ONECUT2,NFYB,SOX6,PRDM16,ARID2,TCF7L2,CALCOCO1,ARNT,MEIS2,POU2F3,PTH,NFAT5,ETV1,DYRK2,RUNX1,NFATC2,NFATC3,ING1,ETV5,FOXD1,KLF6,ESRRA,MAML1,CREB1,FOXA1,MAML2,SMAD5,ES…	1142	557	13588	1.81574	0.000225207	2.2523e-05	0.00013487
sc_13	mmu-miR-107	mmu-miR-107	GOTERM_BP_FAT	GO:0009891~positive regulation of biosynthetic process	85	1.11975	7.48777e-08	E2F1,THRA,THRB,TBK1,STAT5A,MITF,CASK,PAWR,MED21,FNTB,EPC1,ATOH1,MYOCD,POU5F1,IFNG,POU4F2,IL1B,RARA,MLL1,SERTAD2,MYST3,IHH,SATB2,RARG,RELA,ZFP326,MECP2,SIX4,MED13,TBR1,HMGA1,AYM1,HIF1A,NCOA2,MTF1,ZFPM2,EIF5A2,CLOCK,ABLIM1,CRTC1,ABLIM3,ONECUT2,NFYB,SOX6,PRDM16,ARID2,TCF7L2,CALCOCO1,ARNT,MEIS2,POU2F3,PTH,NFAT5,ETV1,DYRK2,RUNX1,NFATC2,NFATC3,ING1,ETV5,FOXD1,KLF6,ESRRA,MAML1,CREB1,FOXA1,MAML2,SMAD5,ES…	1142	557	13588	1.81574	0.000225207	2.2523e-05	0.00013487
sc_13	mmu-miR-144	mmu-miR-144	GOTERM_BP_FAT	GO:0009891~positive regulation of biosynthetic process	99	1.25269	8.29252e-13	MEF2A,ZXDB,CASK,FOXO1,TLR4,ZIC3,EPC1,GATA2,ATOH1,GATA3,RARA,RARB,MLL1,MYST4,MYST3,SATB2,RXRB,MED14,SIX4,MED13,IL21,DDIT3,HIF1A,EP300,MSX1,ZFP462,NFE2L2,SMARCA1,HMGB1,CRTC1,ONECUT2,ITGB2,SOX6,SRF,WT1,ARNT,LIF,MEIS2,HOXA7,DYRK2,AGRN,MAML3,RUNX1,HNRNPAB,RFX4,NTF3,KLF12,MAML2,ESRRG,SMAD4,SMAD2,ZFP148,EAF1,EBF3,ETS1,EBF1,ENY2,PPARA,MITF,PPARG,ZEB1,GLI3,ZBTB38,FOS,FUBP3,SDPR,GUCY1A2,MKL2,USP16,HSP90AA1…	1142	557	13588	2.1148	2.50675e-09	5.0135e-10	1.49444e-09
sc_13	mmu-miR-30b	mmu-miR-30b	GOTERM_BP_FAT	GO:0009891~positive regulation of biosynthetic process	100	1.1279	3.04957e-11	FOXO3,CNOT7,CBFB,EPC1,MDFIC,RARB,MLL1,SATB2,RARG,MECP2,MED14,SIX4,IL21,PPARGC1A,PPARGC1B,ZFP462,SIX1,ONECUT2,SOX4,SOX9,HOXA1,MEIS2,OVOL2,RUNX1,RUNX2,NKX2-2,PLAGL2,TFDP1,KLF5,KLF6,BMP2,IKZF2,KLF12,KLF13,MAML1,GRIN1,NR4A2,ESRRG,SMAD1,ZFP148,ABCG1,RNF6,NOTCH1,EAF1,EBF3,DCP1A,EBF1,E2F3,HNF1A,MITF,PAWR,GLI2,FUBP3,GUCY1A2,POU4F2,MKL2,FAM129A,TOP2A,PSMD9,RB1,OSM,PRKCQ,ADRB2,NCOA2,HIPK2,EIF5A2,NSD1,CLOCK…	1232	557	13588	1.98011	9.77388e-08	2.44347e-08	5.5317e-08
sc_13	mmu-miR-30c	mmu-miR-30c	GOTERM_BP_FAT	GO:0009891~positive regulation of biosynthetic process	104	1.14917	5.69828e-12	FOXO3,ZIC3,CBFB,EPC1,MDFIC,RARB,MLL1,MYST3,SATB2,RARG,MECP2,MED14,SIX4,PPARGC1A,PPARGC1B,ZFP462,SIX1,FUS,ONECUT2,SOX4,SOX9,HOXA1,MEIS2,OVOL2,RUNX1,RUNX2,NKX2-2,PLAGL2,TFDP1,KLF5,KLF6,BMP2,IKZF2,IKZF1,KLF12,KLF13,MAML1,GRIN1,NR4A2,ESRRG,SMAD1,ZFP148,ABCG1,RNF6,NOTCH1,EAF1,EBF3,DCP1A,E2F3,HNF1A,FOXK1,TBX20,MITF,PAWR,GLI2,GLI3,FUBP3,GUCY1A2,POU4F2,MKL2,FAM129A,TOP2A,PSMD9,RB1,OSM,PRKCQ,ADRB2,HIPK2,E…	1268	557	13588	2.00085	1.81378e-08	6.04593e-09	1.03285e-08
sc_13	mmu-miR-30d	mmu-miR-30d	GOTERM_BP_FAT	GO:0009891~positive regulation of biosynthetic process	96	1.16547	1.99822e-11	E2F3,MITF,CASK,FOXO3,PAWR,GLI2,CBFB,EPC1,FUBP3,MDFIC,GUCY1A2,POU4F2,MKL2,RARB,FAM129A,TOP2A,MLL1,PSMD9,MYST3,SATB2,RARG,MECP2,RB1,SIX4,IL21,PPARGC1A,PPARGC1B,OSM,PRKCQ,ADRB2,MTF1,ZFP462,HIPK2,SIX1,NSD1,EIF5A2,CLOCK,ABLIM1,ING2,ONECUT2,SOX4,NFYB,NFYA,SOX9,SEC14L2,TCF7L2,HOXA1,MEIS2,OVOL2,HAND2,BCL11B,NFAT5,RUNX1,NFATC3,FOXD1,RUNX2,NKX2-2,TFDP1,PLAGL2,MAF,KLF5,BMP2,IKZF2,KLF12,KLF13,MAML1,CREB1,CEB…	1152	557	13588	2.03291	6.23845e-08	1.03974e-08	3.61412e-08
sc_13	mmu-miR-98	mmu-miR-98	GOTERM_BP_FAT	GO:0009891~positive regulation of biosynthetic process	72	4.54545	0.000226	PPARA,ELF4,EIF5A,CASK,FOXO1,CD1D1,CNOT7,IL10,FNTB,NOD2,APP,PAX9,GATA6,GUCY1A2,IL1B,MYC,LTB,RHOG,IHH,AR,MECP2,FGF23,RB1,PPARGC1A,HMGA1,PPARGC1B,AHR,MED6,ADRB2,NCOA2,JUN,HIPK2,USP21,ZFPM2,SMARCA1,EIF5A2,FOXM1,ONECUT2,ELK1,AHCTF1,ARNT,TCF21,HOXA1,MEIS2,HAND1,POU2F2,TEAD4,NPM1,DYRK2,TCF3,MYSM1,PLAGL2,MAF,TRP53,IKZF2,KLF12,CEBPD,TBX5,SMAD4,SMAD2,TEAD3,ISL1,ABCG4,STAT3,ABCG1,SALL4,YAF2,IRF1,NEUROD1,PBX…	1140	557	13588	1.54074	0.496662	0.0419984	0.406756
sc_13	mmu-let-7a	mmu-let-7a	GOTERM_BP_FAT	GO:0015031~protein transport	85	1.13348	2.46745e-05	COPA,GRPEL2,MSR1,RAB5B,GRIK2,ZMAT3,AP2S1,CHMP7,TIMM17B,CASK,HOOK1,AP1S1,CRY2,AP1S2,SRPR,VPS4B,RHOB,RAB6B,SV2B,RANBP2,SEC24C,STX3,ZDHHC3,GOLT1B,SIX3,NUPL1,SENP2,RAB11FIP4,MYRIP,ATG4B,STXBP5,RAB14,RAB15,COL1A1,VPS26B,ERC1,RAB11FIP1,EIF5A2,KPNA1,SEC61G,FRAS1,PLDN,RAB3C,SNX15,SNX5,SNX16,COPZ1,RAB40C,AHCTF1,GIPC1,NAPA,RFFL,SEC63,NXT2,SEC16B,TRAM2,GNPTAB,DDX19A,AP3M1,STX17,SPNB2,POU2F2,BCAP29,SEC22B,SN…	1125	651	13588	1.57703	0.0709615	0.00915844	0.0443934
sc_13	mmu-let-7d	mmu-let-7d	GOTERM_BP_FAT	GO:0015031~protein transport	82	1.09861	0.000102314	GRPEL2,MSR1,RAB5B,SLC15A2,GRIK2,ZMAT3,AP2S1,CHMP7,TIMM17B,EIF5A,CASK,HOOK1,AP1S1,CRY2,SRPR,VPS4B,RHOB,RAB6B,SV2B,RANBP2,SEC24C,STX3,ZDHHC3,GOLT1B,STXBP1,SENP2,RAB11FIP4,MYRIP,ATG4B,STXBP5,RAB14,RAB15,COL1A1,ERC1,VPS26B,RAB11FIP1,KPNA1,SEC61G,FRAS1,PLDN,DERL2,SNX15,SNX5,SNX16,COPZ1,RAB40C,AHCTF1,GIPC1,NAPA,RFFL,CHCHD4,SEC63,NXT2,SEC16B,TRAM2,GNPTAB,DDX19A,STX17,SPNB2,POU2F2,BCAP29,SEC22B,SNAP23,AP…	1119	651	13588	1.52953	0.261227	0.0371383	0.183793
sc_13	mmu-let-7f	mmu-let-7f	GOTERM_BP_FAT	GO:0015031~protein transport	81	1.0893	0.000132223	COPA,GRPEL2,MSR1,RAB5B,GRIK2,ZMAT3,AP2S1,TIMM17B,CASK,HOOK1,AP1S1,CRY2,AP1S2,SRPR,VPS4B,RHOB,RAB6B,SV2B,RANBP2,SAR1B,SEC24C,RAB21,STX3,GOLT1B,STXBP1,NUPL1,SENP2,RAB11FIP4,MYRIP,ATG4B,STXBP5,RAB14,RAB15,COL1A1,VPS26B,RAB11FIP1,EIF5A2,KPNA1,SEC61G,FRAS1,PLDN,SNX5,SNX16,COPZ1,RAB40C,AHCTF1,GIPC1,NAPA,SNX4,RFFL,SEC63,NXT2,SEC16B,TRAM2,GNPTAB,DDX19A,AP3M1,STX17,SPNB2,POU2F2,BCAP29,SNAP23,APBA1,SEC61A2…	1111	651	13588	1.52176	0.329415	0.0356758	0.238016
sc_13	mmu-miR-103	mmu-miR-103	GOTERM_BP_FAT	GO:0015031~protein transport	86	1.13292	2.41403e-05	SEC24A,RAB5B,RAB9B,FGF9,LMAN2L,AP2S1,CHMP7,AP3S1,RAB1B,PEX5,CASK,FGF10,STXBP5L,COPB1,GOPC,VPS4B,NECAP1,SV2B,RAB27B,SAR1A,KPNB1,AP3B1,SCAMP5,SCAMP1,STX1A,RAN,STXBP1,MYH9,NUPL1,VTI1A,SENP2,RAB11FIP4,RAB11FIP2,STXBP5,RAB15,SRP72,KPNA4,RAB10,SNX12,KPNA3,STX5A,EIF5A2,KPNA1,SEC61G,SNX11,ARL6IP1,SDAD1,DERL2,STX7,STAM2,COPZ1,RAB6,SNX4,ARF6,RFFL,SNX3,NXT2,PPP1R3C,POM121,GNPTAB,MACF1,AP3M1,SPNB2,SCG5,PEX12…	1142	651	13588	1.57183	0.070041	0.00145124	0.0434727
sc_13	mmu-miR-107	mmu-miR-107	GOTERM_BP_FAT	GO:0015031~protein transport	86	1.13292	2.41403e-05	SEC24A,RAB5B,RAB9B,FGF9,LMAN2L,AP2S1,CHMP7,AP3S1,RAB1B,PEX5,CASK,FGF10,STXBP5L,COPB1,GOPC,VPS4B,NECAP1,SV2B,RAB27B,SAR1A,KPNB1,AP3B1,SCAMP5,SCAMP1,STX1A,RAN,STXBP1,MYH9,NUPL1,VTI1A,SENP2,RAB11FIP4,RAB11FIP2,STXBP5,RAB15,SRP72,KPNA4,RAB10,SNX12,KPNA3,STX5A,EIF5A2,KPNA1,SEC61G,SNX11,ARL6IP1,SDAD1,DERL2,STX7,STAM2,COPZ1,RAB6,SNX4,ARF6,RFFL,SNX3,NXT2,PPP1R3C,POM121,GNPTAB,MACF1,AP3M1,SPNB2,SCG5,PEX12…	1142	651	13588	1.57183	0.070041	0.00145124	0.0434727
sc_13	mmu-miR-144	mmu-miR-144	GOTERM_BP_FAT	GO:0015031~protein transport	79	0.99962	0.000790732	SEC24B,SEC24A,MSR1,ZMAT3,VPS37B,CASK,PEX7,STXBP5L,AP1S2,SEH1L,RANBP6,GOPC,VPS4B,NECAP1,NUP37,SV2B,SEC24D,SAR1A,RAB21,SCAMP1,GOLT1B,STXBP1,IPO8,VTI1A,MYRIP,TIMM8A1,STXBP5,ATG4A,RAB5A,RAB15,KPNA6,KPNA3,EIF5A2,KPNA1,YWHAZ,DERL2,NACA,STX7,SNX16,RAB6,BET1,SNX4,CHMP2B,NXT2,UEVLD,POM121,MACF1,SPNB2,RAB11A,APBA2,SEC22C,APPBP2,PPP3CA,SNX24,APBA1,HSPA9,SEC61A2,SYS1,GDI2,RASEF,KIF18A,LIN7C,TRAF3IP2,RAB32,SC…	1142	651	13588	1.44389	0.908492	0.022101	1.41551
sc_13	mmu-miR-30b	mmu-miR-30b	GOTERM_BP_FAT	GO:0015031~protein transport	88	0.992556	0.000129305	GRPEL2,XPO1,SEC24A,AP4E1,SLC15A2,AP1G1,AP3S1,FGF10,MITD1,VPS33A,1500035H01RIK,CRY2,RANBP6,RAB23,NECAP1,RHOB,SV2B,RAB27B,NSF,SEC23A,RAMP3,SCAMP1,MYO6,STX2,RAB4B,SYNJ2BP,NUPL1,VTI1A,RAB11FIP5,STXBP5,IPO7,AGTR1A,LYST,ARCN1,PSEN2,RAB15,KPNA6,RAB10,VPS26B,KPNA3,EIF5A2,SEC23B,SNX18,SDAD1,YWHAZ,AFTPH,SNX6,SNX16,SNX2,RFFL,SEC62,RAB40B,CHMP2B,SFT2D2,TRAM2,STX12,TMED2,AP3M1,EXOC4,SEC22A,RAB11A,TMED10,VPS35…	1232	651	13588	1.49089	0.339296	0.0103078	0.23429
sc_13	mmu-miR-30c	mmu-miR-30c	GOTERM_BP_FAT	GO:0015031~protein transport	94	1.03867	1.69854e-05	GRPEL2,XPO1,SEC24A,AP4E1,SLC15A2,AP1G1,AP3S1,FGF10,MITD1,VPS33A,1500035H01RIK,CRY2,RANBP6,RANBP3,RABGEF1,RAB23,NECAP1,RHOB,STAM,SV2B,RAB27B,NSF,SEC23A,RAMP3,SCAMP1,MYO6,STX2,RAB4B,SYNJ2BP,NUPL1,VTI1A,RAB11FIP5,STXBP5,IPO7,AGTR1A,LYST,ARCN1,PSEN2,RAB15,KPNA6,RAB10,VPS26B,SNX12,KPNA3,RAB11FIP1,EIF5A2,SEC23B,SNX18,SDAD1,YWHAZ,AFTPH,SNX6,SNX16,SNX2,SNX4,RFFL,SEC62,RAB40B,CHMP2B,SFT2D2,TRAM2,STX12,TME…	1268	651	13588	1.54733	0.0526294	0.00146015	0.0307823
sc_13	mmu-miR-30d	mmu-miR-30d	GOTERM_BP_FAT	GO:0015031~protein transport	84	1.01979	9.66707e-05	GRPEL2,XPO1,SEC24A,AP4E1,SLC15A2,AP1G1,AP3S1,CASK,FGF10,MITD1,VPS33A,1500035H01RIK,CRY2,RANBP6,RANBP3,RAB23,NECAP1,RHOB,SV2B,RAB27B,NSF,SEC23A,SCAMP1,MYO6,STX2,RAB4B,NUPL1,VTI1A,RAB11FIP5,STXBP5,IPO7,AGTR1A,LYST,ARCN1,PSEN2,USO1,RAB15,KPNA6,RAB10,VPS26B,KPNA3,EIF5A2,SEC23B,SNX18,SDAD1,YWHAZ,SNX6,SNX16,SNX2,RFFL,SEC62,RAB40B,CHMP2B,SFT2D2,TRAM2,STX12,TMED2,AP3M1,RAB11A,TMED10,VPS35,PPP3CA,TNPO1,RA…	1152	651	13588	1.52195	0.260529	0.0062682	0.174701
sc_13	mmu-miR-98	mmu-miR-98	GOTERM_BP_FAT	GO:0015031~protein transport	82	5.17677	0.000187	GRPEL2,MSR1,GRIK2,AP2S1,CHMP7,TIMM17B,EIF5A,CASK,HOOK1,AP1S1,CRY2,SRPR,VPS4B,RAB23,RAB6B,RANBP2,SEC24C,STX3,ZDHHC3,RAB39B,GOLT1B,NUPL1,SENP2,RAB11FIP4,TRAM1L1,MYRIP,ATG4B,STXBP5,RAB14,RAB15,COL1A1,VPS26B,RAB11FIP1,EIF5A2,KPNA1,SNX10,SEC61G,FRAS1,PLDN,SNX5,SNX16,COPZ1,RAB40C,AHCTF1,GIPC1,SNX4,RFFL,LMAN1,SEC63,NXT2,SEC16B,TRAM2,GNPTAB,DDX19A,AP3M1,STX17,SPNB2,POU2F2,BCAP29,SEC22B,SNAP23,APBA1,SYS1,…	1140	651	13588	1.50136	0.433234	0.0427375	0.336553
sc_13	mmu-let-7a	mmu-let-7a	GOTERM_BP_FAT	GO:0016192~vesicle-mediated transport	65	0.866782	3.61054e-05	COPA,NRBP1,MSR1,AP2S1,CHMP7,ARHGAP17,TXLNA,HOOK1,APP,AP1S1,GOLGA7,AP1S2,VPS4B,RHOB,SV2B,RAB6B,CAP1,SEC24C,CLINT1,GHR,ARC,STX3,GOLT1B,ERGIC1,ELMO1,KIF1C,ADRB2,LAT2,DOC2A,STXBP5,SORT1,VAMP2,ERC1,TRAPPC1,VAMP1,ANKFY1,ABCA7,PLDN,CAV1,CNIH,COPZ1,NAPA,RIMS3,SEC16B,AP3M1,ITGAV,STX17,RAC1,BCAP29,SEC22B,SNAP23,VAV3,LIN7C,MYO1F,STAB2,MON2,NRAS,LMBR1L,AKTIP,P2RX1,RAB1,LRP2,GGA3,CLCN5,VLDLR	1125	466	13588	1.68473	0.102107	0.0107126	0.0649529
sc_13	mmu-let-7d	mmu-let-7d	GOTERM_BP_FAT	GO:0016192~vesicle-mediated transport	60	0.803859	0.00055938	NRBP1,MSR1,AP2S1,CHMP7,ARHGAP17,TXLNA,RTN3,HOOK1,AP1S1,GOLGA7,VPS4B,RHOB,SV2B,RAB6B,CAP1,SEC24C,CLINT1,GHR,STX3,GOLT1B,STXBP1,ERGIC1,ELMO2,ELMO1,KIF1C,LAT2,ADRB2,DOC2A,STXBP5,SORT1,VAMP2,ERC1,TRAPPC1,VAMP1,ANKFY1,ABCA7,PLDN,CAV1,COPZ1,NAPA,RIMS3,SEC16B,STX17,RAC1,BCAP29,SEC22B,SNAP23,VAV3,LIN7C,MYO1F,STAB2,MON2,NRAS,LMBR1L,AKTIP,P2RX1,TFRC,GGA3,CLCN5,VLDLR	1119	466	13588	1.56347	0.809036	0.111537	1.00096
sc_13	mmu-let-7f	mmu-let-7f	GOTERM_BP_FAT	GO:0016192~vesicle-mediated transport	63	0.84723	8.41564e-05	COPA,NRBP1,MSR1,AP2S1,SYNJ1,ARHGAP17,TXLNA,RTN3,HOOK1,APP,AP1S1,GOLGA7,AP1S2,VPS4B,RHOB,SV2B,RAB6B,CAP1,SAR1B,SEC24C,CLINT1,GHR,ARC,STX3,GOLT1B,STXBP1,ERGIC1,ELMO2,KIF1C,ADRB2,LAT2,DOC2A,STXBP5,SH3KBP1,VAMP2,TRAPPC1,ANKFY1,PLDN,CAV1,CNIH,COPZ1,NAPA,RIMS3,SEC16B,AP3M1,STX17,BCAP29,SNAP23,DNM3,VAV3,LIN7C,MYO1F,STAB2,MON2,MARCH3,NRAS,LMBR1L,P2RX1,TFRC,GRIA1,RAB1,GGA3,CLCN5	1111	466	13588	1.65347	0.224565	0.0312914	0.151553
sc_13	mmu-miR-103	mmu-miR-103	GOTERM_BP_FAT	GO:0016192~vesicle-mediated transport	71	0.935318	1.09409e-06	NRBP1,SEC24A,AP2S1,CHMP7,SYNJ1,AP3S1,SYT6,ARHGAP17,ITSN2,ITSN1,STXBP5L,PACSIN1,COPB1,VPS4B,DLG4,NECAP1,SV2B,SAR1A,CLINT1,AP3B1,SCAMP5,SCAMP1,STX1A,LRP1B,STXBP1,ELMO2,ELMO1,STXBP6,FNBP1L,STXBP5,LRP12,LRP11,VAMP4,VAMP1,STX5A,UNC13B,ANKFY1,SH3GL2,CPLX3,CAV1,CPLX2,STX7,COPZ1,RAB6,ARF6,RIMS3,AMPH,LLGL2,DOCK1,AP3M1,ITGAV,RAC1,TRPC2,HTT,NLGN1,MARCH3,CORO1C,COG3,LRP1,CDC42SE2,GRIA1,ARF3,MCFD2,ARF4,SYT13,…	1142	466	13588	1.81285	0.00328561	0.000121882	0.00197066
sc_13	mmu-miR-107	mmu-miR-107	GOTERM_BP_FAT	GO:0016192~vesicle-mediated transport	71	0.935318	1.09409e-06	NRBP1,SEC24A,AP2S1,CHMP7,SYNJ1,AP3S1,SYT6,ARHGAP17,ITSN2,ITSN1,STXBP5L,PACSIN1,COPB1,VPS4B,DLG4,NECAP1,SV2B,SAR1A,CLINT1,AP3B1,SCAMP5,SCAMP1,STX1A,LRP1B,STXBP1,ELMO2,ELMO1,STXBP6,FNBP1L,STXBP5,LRP12,LRP11,VAMP4,VAMP1,STX5A,UNC13B,ANKFY1,SH3GL2,CPLX3,CAV1,CPLX2,STX7,COPZ1,RAB6,ARF6,RIMS3,AMPH,LLGL2,DOCK1,AP3M1,ITGAV,RAC1,TRPC2,HTT,NLGN1,MARCH3,CORO1C,COG3,LRP1,CDC42SE2,GRIA1,ARF3,MCFD2,ARF4,SYT13,…	1142	466	13588	1.81285	0.00328561	0.000121882	0.00197066
sc_13	mmu-miR-144	mmu-miR-144	GOTERM_BP_FAT	GO:0016192~vesicle-mediated transport	63	0.797166	0.000182219	ALS2,SEC24B,MSR1,SEC24A,LDLR,SYT4,ITSN2,ITSN1,STXBP5L,GATA2,GOLGA7,AP1S2,TRIM9,VPS4B,NECAP1,SV2B,SEC24D,SAR1A,CLINT1,GHR,SCAMP1,GOLT1B,LRP1B,STXBP1,SPIRE1,SIRPA,ELMO2,STXBP6,FNBP1L,STXBP5,RIN2,RAB5A,EPN2,MYO5A,CAV3,CAV2,CAV1,SNAP91,STX7,RAB6,BET1,ABCA1,SRC,AMPH,DOCK1,SEC22C,PTX3,DNM3,TGFBR2,NLGN1,LIN7C,MARCH3,NRAS,SCFD1,TFRC,RAB1,ARF4,MAPK8IP3,YIPF5,AP4B1,LRP2,GGA2,LRP4	1142	466	13588	1.60859	0.423569	0.00669577	0.327888
sc_13	mmu-miR-30b	mmu-miR-30b	GOTERM_BP_FAT	GO:0016192~vesicle-mediated transport	66	0.744417	0.000279806	NRBP1,GNPDA1,SEC24A,AP4E1,AP1G1,AP3S1,ITSN2,ITSN1,VPS33A,GOLGA7,PICALM,TRIM9,NECAP1,RHOB,SV2B,RAPGEF4,SEC23A,SCAMP1,MYO6,STX2,SYNJ2BP,ELMO2,ELMO1,KIF1C,ADRB2,TRIM36,DOC2A,STXBP6,STXBP5,ARCN1,OPHN1,VAMP3,SH3GL2,TRAPPC3,SEC23B,SPAST,MYO5A,CAV2,STX12,TMED2,AP3M1,EXOC4,SEC22A,TMED10,ELMOD2,RAB2B,VAV3,NLGN1,LIN7C,SNAPIN,CADPS,COG3,LMBR1L,FNBP1,AKTIP,GRIA2,TFRC,AP2A1,ARF3,ARF4,SYTL4,LRP6,LRP8,AP4B1,SCA…	1232	466	13588	1.56208	0.592169	0.0171002	0.506332
sc_13	mmu-miR-30c	mmu-miR-30c	GOTERM_BP_FAT	GO:0016192~vesicle-mediated transport	70	0.773481	6.99199e-05	NRBP1,GNPDA1,SEC24A,AP4E1,AP1G1,AP3S1,ITSN2,ITSN1,VPS33A,GOLGA7,PICALM,TRIM9,RABGEF1,NECAP1,RHOB,SV2B,RAPGEF4,SEC23A,SCAMP1,MYO6,STX2,SYNJ2BP,ELMO2,ELMO1,KIF1C,ADRB2,TRIM36,DOC2A,STXBP6,FNBP1L,STXBP5,ARCN1,OPHN1,VAMP3,SPAST,TRAPPC3,SEC23B,SH3GL2,MYO5A,CAV2,CDC42SE1,STX12,TMED2,AP3M1,EXOC4,TMED10,PTX3,ELMOD2,DNM3,VAV3,NLGN1,LIN7C,SNAPIN,CORO1C,CADPS,COG3,LMBR1L,FNBP1,AKTIP,GRIA2,TFRC,AP2A1,ARF3,AR…	1268	466	13588	1.60971	0.199535	0.00427091	0.126657
sc_13	mmu-miR-30d	mmu-miR-30d	GOTERM_BP_FAT	GO:0016192~vesicle-mediated transport	66	0.801263	4.03367e-05	NRBP1,GNPDA1,SEC24A,AP4E1,AP1G1,AP3S1,ITSN2,ITSN1,VPS33A,GOLGA7,PICALM,TRIM9,PACSIN2,NECAP1,RHOB,SV2B,RAPGEF4,CAP1,GHR,SEC23A,SCAMP1,MYO6,STX2,ELMO1,KIF1C,ADRB2,TRIM36,DOC2A,STXBP6,STXBP5,ARCN1,USO1,OPHN1,VAMP3,SPAST,SH3GL2,SEC23B,MYO5A,CAV2,ABCA7,SRC,STX12,TMED2,AP3M1,TMED10,ELMOD2,RAB2B,VAV3,NLGN1,LIN7C,SNAPIN,MARCH3,CADPS,COG3,LMBR1L,FNBP1,AKTIP,GRIA2,AP2A1,ARF4,SYTL4,LRP6,LRP8,AP4B1,SCARA5,MY…	1152	466	13588	1.67056	0.118327	0.00330856	0.0729305
sc_13	mmu-miR-98	mmu-miR-98	GOTERM_BP_FAT	GO:0016192~vesicle-mediated transport	59	3.72475	0.00146736	NRBP1,MSR1,AP2S1,CHMP7,SYNJ1,ARHGAP17,TXLNA,HOOK1,AP1S1,GOLGA7,APP,VPS4B,RAB6B,CAP1,SEC24C,CLINT1,GHR,STX3,GOLT1B,ERGIC1,KIF1C,LAT2,ADRB2,DOC2A,STXBP5,SH3KBP1,VAMP1,TRAPPC1,ANKFY1,ABCA7,PLDN,CAV1,CNIH,COPZ1,LMAN1,RIMS3,SEC16B,AP3M1,STX17,RAC1,BCAP29,SEC22B,SNAP23,VAV3,TGFBR2,LIN7C,MYO1F,STAB2,MON2,NRAS,LMBR1L,P2RX1,CADPS2,TFRC,GRIA1,RAB1,LRP2,GGA3,CLCN5	1140	466	13588	1.5091	0.988434	0.11355	2.61304
sc_13	mmu-let-7a	mmu-let-7a	GOTERM_BP_FAT	GO:0045184~establishment of protein localization	85	1.13348	3.25546e-05	COPA,GRPEL2,MSR1,RAB5B,GRIK2,ZMAT3,AP2S1,CHMP7,TIMM17B,CASK,HOOK1,AP1S1,CRY2,AP1S2,SRPR,VPS4B,RHOB,RAB6B,SV2B,RANBP2,SEC24C,STX3,ZDHHC3,GOLT1B,SIX3,NUPL1,SENP2,RAB11FIP4,MYRIP,ATG4B,STXBP5,RAB14,RAB15,COL1A1,VPS26B,ERC1,RAB11FIP1,EIF5A2,KPNA1,SEC61G,FRAS1,PLDN,RAB3C,SNX15,SNX5,SNX16,COPZ1,RAB40C,AHCTF1,GIPC1,NAPA,RFFL,SEC63,NXT2,SEC16B,TRAM2,GNPTAB,DDX19A,AP3M1,STX17,SPNB2,POU2F2,BCAP29,SEC22B,SN…	1125	656	13588	1.56501	0.0925457	0.0107322	0.058567
sc_13	mmu-let-7d	mmu-let-7d	GOTERM_BP_FAT	GO:0045184~establishment of protein localization	82	1.09861	0.00013027	GRPEL2,MSR1,RAB5B,SLC15A2,GRIK2,ZMAT3,AP2S1,CHMP7,TIMM17B,EIF5A,CASK,HOOK1,AP1S1,CRY2,SRPR,VPS4B,RHOB,RAB6B,SV2B,RANBP2,SEC24C,STX3,ZDHHC3,GOLT1B,STXBP1,SENP2,RAB11FIP4,MYRIP,ATG4B,STXBP5,RAB14,RAB15,COL1A1,ERC1,VPS26B,RAB11FIP1,KPNA1,SEC61G,FRAS1,PLDN,DERL2,SNX15,SNX5,SNX16,COPZ1,RAB40C,AHCTF1,GIPC1,NAPA,RFFL,CHCHD4,SEC63,NXT2,SEC16B,TRAM2,GNPTAB,DDX19A,STX17,SPNB2,POU2F2,BCAP29,SEC22B,SNAP23,AP…	1119	656	13588	1.51787	0.319886	0.0419284	0.233956
sc_13	mmu-let-7f	mmu-let-7f	GOTERM_BP_FAT	GO:0045184~establishment of protein localization	81	1.0893	0.000171218	COPA,GRPEL2,MSR1,RAB5B,GRIK2,ZMAT3,AP2S1,TIMM17B,CASK,HOOK1,AP1S1,CRY2,AP1S2,SRPR,VPS4B,RHOB,RAB6B,SV2B,RANBP2,SAR1B,SEC24C,RAB21,STX3,GOLT1B,STXBP1,NUPL1,SENP2,RAB11FIP4,MYRIP,ATG4B,STXBP5,RAB14,RAB15,COL1A1,VPS26B,RAB11FIP1,EIF5A2,KPNA1,SEC61G,FRAS1,PLDN,SNX5,SNX16,COPZ1,RAB40C,AHCTF1,GIPC1,NAPA,SNX4,RFFL,SEC63,NXT2,SEC16B,TRAM2,GNPTAB,DDX19A,AP3M1,STX17,SPNB2,POU2F2,BCAP29,SNAP23,APBA1,SEC61A2…	1111	656	13588	1.51016	0.403971	0.0422056	0.30811
sc_13	mmu-miR-103	mmu-miR-103	GOTERM_BP_FAT	GO:0045184~establishment of protein localization	86	1.13292	3.31454e-05	SEC24A,RAB5B,RAB9B,FGF9,LMAN2L,AP2S1,CHMP7,AP3S1,RAB1B,PEX5,CASK,FGF10,STXBP5L,COPB1,GOPC,VPS4B,NECAP1,SV2B,RAB27B,SAR1A,KPNB1,AP3B1,SCAMP5,SCAMP1,STX1A,RAN,STXBP1,MYH9,NUPL1,VTI1A,SENP2,RAB11FIP4,RAB11FIP2,STXBP5,RAB15,SRP72,KPNA4,RAB10,SNX12,KPNA3,STX5A,EIF5A2,KPNA1,SEC61G,SNX11,ARL6IP1,SDAD1,DERL2,STX7,STAM2,COPZ1,RAB6,SNX4,ARF6,RFFL,SNX3,NXT2,PPP1R3C,POM121,GNPTAB,MACF1,AP3M1,SPNB2,SCG5,PEX12…	1142	656	13588	1.55985	0.0948938	0.00187942	0.0596849
sc_13	mmu-miR-107	mmu-miR-107	GOTERM_BP_FAT	GO:0045184~establishment of protein localization	86	1.13292	3.31454e-05	SEC24A,RAB5B,RAB9B,FGF9,LMAN2L,AP2S1,CHMP7,AP3S1,RAB1B,PEX5,CASK,FGF10,STXBP5L,COPB1,GOPC,VPS4B,NECAP1,SV2B,RAB27B,SAR1A,KPNB1,AP3B1,SCAMP5,SCAMP1,STX1A,RAN,STXBP1,MYH9,NUPL1,VTI1A,SENP2,RAB11FIP4,RAB11FIP2,STXBP5,RAB15,SRP72,KPNA4,RAB10,SNX12,KPNA3,STX5A,EIF5A2,KPNA1,SEC61G,SNX11,ARL6IP1,SDAD1,DERL2,STX7,STAM2,COPZ1,RAB6,SNX4,ARF6,RFFL,SNX3,NXT2,PPP1R3C,POM121,GNPTAB,MACF1,AP3M1,SPNB2,SCG5,PEX12…	1142	656	13588	1.55985	0.0948938	0.00187942	0.0596849
sc_13	mmu-miR-144	mmu-miR-144	GOTERM_BP_FAT	GO:0045184~establishment of protein localization	79	0.99962	0.00102497	SEC24B,SEC24A,MSR1,ZMAT3,VPS37B,CASK,PEX7,STXBP5L,AP1S2,SEH1L,RANBP6,GOPC,VPS4B,NECAP1,NUP37,SV2B,SEC24D,SAR1A,RAB21,SCAMP1,GOLT1B,STXBP1,IPO8,VTI1A,MYRIP,TIMM8A1,STXBP5,ATG4A,RAB5A,RAB15,KPNA6,KPNA3,EIF5A2,KPNA1,YWHAZ,DERL2,NACA,STX7,SNX16,RAB6,BET1,SNX4,CHMP2B,NXT2,UEVLD,POM121,MACF1,SPNB2,RAB11A,APBA2,SEC22C,APPBP2,PPP3CA,SNX24,APBA1,HSPA9,SEC61A2,SYS1,GDI2,RASEF,KIF18A,LIN7C,TRAF3IP2,RAB32,SC…	1142	656	13588	1.43289	0.954954	0.0277891	1.83118
sc_13	mmu-miR-30b	mmu-miR-30b	GOTERM_BP_FAT	GO:0045184~establishment of protein localization	89	1.00383	0.000103766	GRPEL2,XPO1,SEC24A,AP4E1,SLC15A2,AP1G1,AP3S1,FGF10,MITD1,VPS33A,1500035H01RIK,CRY2,RANBP6,RAB23,NECAP1,RHOB,SV2B,RAB27B,NSF,SEC23A,RAMP3,SCAMP1,MYO6,STX2,RAB4B,SYNJ2BP,NUPL1,VTI1A,RAB11FIP5,STXBP5,IPO7,AGTR1A,LYST,ARCN1,PSEN2,RAB15,KPNA6,RAB10,VPS26B,KPNA3,EIF5A2,SEC23B,SNX18,SDAD1,YWHAZ,AFTPH,SNX6,SNX16,SNX2,RFFL,SEC62,RAB40B,CHMP2B,SFT2D2,TRAM2,STX12,TMED2,AP3M1,EXOC4,SEC22A,RAB11A,TMED10,VPS35…	1232	656	13588	1.49634	0.282933	0.00849159	0.188056
sc_13	mmu-miR-30c	mmu-miR-30c	GOTERM_BP_FAT	GO:0045184~establishment of protein localization	95	1.04972	1.3536e-05	GRPEL2,XPO1,SEC24A,AP4E1,SLC15A2,AP1G1,AP3S1,FGF10,MITD1,VPS33A,1500035H01RIK,CRY2,RANBP6,RANBP3,RABGEF1,RAB23,NECAP1,RHOB,STAM,SV2B,RAB27B,NSF,SEC23A,RAMP3,SCAMP1,MYO6,STX2,RAB4B,SYNJ2BP,NUPL1,VTI1A,RAB11FIP5,STXBP5,IPO7,AGTR1A,LYST,ARCN1,PSEN2,RAB15,KPNA6,RAB10,VPS26B,SNX12,KPNA3,RAB11FIP1,EIF5A2,SEC23B,SNX18,SDAD1,YWHAZ,AFTPH,SNX6,SNX16,SNX2,SNX4,RFFL,SEC62,RAB40B,CHMP2B,SFT2D2,TRAM2,STX12,TME…	1268	656	13588	1.55187	0.0421705	0.00126642	0.0245319
sc_13	mmu-miR-30d	mmu-miR-30d	GOTERM_BP_FAT	GO:0045184~establishment of protein localization	85	1.03193	7.54091e-05	GRPEL2,XPO1,SEC24A,AP4E1,SLC15A2,AP1G1,AP3S1,FGF10,CASK,MITD1,VPS33A,1500035H01RIK,CRY2,RANBP6,RANBP3,RAB23,NECAP1,RHOB,SV2B,RAB27B,NSF,SEC23A,SCAMP1,MYO6,STX2,RAB4B,NUPL1,VTI1A,RAB11FIP5,STXBP5,IPO7,AGTR1A,LYST,ARCN1,PSEN2,USO1,RAB15,KPNA6,RAB10,VPS26B,KPNA3,EIF5A2,SEC23B,SNX18,SDAD1,YWHAZ,SNX6,SNX16,SNX2,RFFL,SEC62,RAB40B,CHMP2B,SFT2D2,TRAM2,STX12,TMED2,AP3M1,RAB11A,TMED10,VPS35,PPP3CA,TNPO1,RA…	1152	656	13588	1.52833	0.209774	0.00546029	0.136302
sc_13	mmu-miR-98	mmu-miR-98	GOTERM_BP_FAT	GO:0045184~establishment of protein localization	82	5.17677	0.000237	GRPEL2,MSR1,GRIK2,AP2S1,CHMP7,TIMM17B,EIF5A,CASK,HOOK1,AP1S1,CRY2,SRPR,VPS4B,RAB23,RAB6B,RANBP2,SEC24C,STX3,ZDHHC3,RAB39B,GOLT1B,NUPL1,SENP2,RAB11FIP4,TRAM1L1,MYRIP,ATG4B,STXBP5,RAB14,RAB15,COL1A1,VPS26B,RAB11FIP1,EIF5A2,KPNA1,SNX10,SEC61G,FRAS1,PLDN,SNX5,SNX16,COPZ1,RAB40C,AHCTF1,GIPC1,SNX4,RFFL,LMAN1,SEC63,NXT2,SEC16B,TRAM2,GNPTAB,DDX19A,AP3M1,STX17,SPNB2,POU2F2,BCAP29,SEC22B,SNAP23,APBA1,SYS1,…	1140	656	13588	1.48991	0.512915	0.04143	0.426163
sc_13	mmu-let-7a	mmu-let-7a	GOTERM_BP_FAT	GO:0045449~regulation of transcription	255	3.40045	1.00298e-08	EIF2C1,RORC,HOXD13,TAF7L,ZFP92,EPC2,APP,CRY2,PATZ1,IKBKAP,BARHL2,MECP2,EOMES,MED14,PPARGC1A,PPARGC1B,ABT1,PARP14,MNT,ZZZ3,VGLL3,PRDM2,PRDM1,TAF9B,AHCTF1,DMD,PBRM1,LHX6,TCF4,LHX9,TCF3,PLAGL2,MDFI,YEATS4,DNMT3A,IKZF2,ZBTB46,KLF8,KLF9,SUB1,SMAD4,ESRRG,KLF17,SMAD2,ABCG4,ZBTB43,ABCG1,ZFHX4,DMRTC2,ETS1,TRPS1,ZFP740,TGFBR3,RBPJ,ZFHX3,BACH1,NKAP,HLF,TAF1C,PPARA,ZFP41,ELF4,EZH2,DDI2,NOD2,HIF1AN,SERTAD3,ZF…	1125	2227	13588	1.383	2.99183e-05	2.99183e-05	1.80489e-05
sc_13	mmu-let-7d	mmu-let-7d	GOTERM_BP_FAT	GO:0045449~regulation of transcription	241	3.22883	2.09099e-06	EIF2C1,RORC,HOXD13,TAF7L,ZFP92,EPC2,CRY2,PATZ1,IKBKAP,EOMES,MECP2,MED14,PPARGC1A,PPARGC1B,MTF1,ABT1,PARP14,MNT,ZZZ3,VGLL3,PRDM2,PRDM1,SUDS3,TAF9B,AHCTF1,MYBL1,DMD,LHX6,TCF4,LHX9,TCF3,PLAGL2,DMBX1,MDFI,YEATS4,DNMT3A,IKZF2,ZBTB46,KLF8,KLF12,KLF9,SUB1,SMAD4,SMAD2,ABCG4,ABCG1,USF2,ZBTB43,ZFHX4,DMRTC2,ETS1,TRPS1,ZFP740,TGFBR3,RBPJ,BACH1,NKAP,TAF1C,PPARA,HLF,ZFP41,ELF4,EZH2,DDI2,NOD2,HIF1AN,ZFP354A,IHH…	1119	2227	13588	1.31408	0.00616813	0.00308884	0.00375935
sc_13	mmu-let-7f	mmu-let-7f	GOTERM_BP_FAT	GO:0045449~regulation of transcription	243	3.26789	5.39109e-07	EIF2C1,RORC,HOXD13,TAF7L,ZFP92,EPC2,APP,CRY2,PATZ1,D330038O06RIK,IKBKAP,EOMES,MECP2,PPARGC1A,PPARGC1B,MTF1,ABT1,PARP14,MNT,ZZZ3,VGLL3,PRDM2,PRDM1,C920016K16RIK,TAF9B,AHCTF1,TCF21,DMD,PBRM1,LHX6,TCF4,LHX9,TCF3,PLAGL2,MDFI,YEATS4,IKZF2,ZBTB46,KLF8,KLF9,SUB1,SMAD4,ESRRG,KLF17,SMAD2,ABCG4,ABCG1,ZBTB43,ZFHX4,DMRTC2,ETS1,ZFP740,NOTCH4,TGFBR3,RBPJ,ZFHX3,BACH1,NKAP,HLF,TAF1C,PPARA,ZFP41,ELF4,EZH2,DDI2,NO…	1111	2227	13588	1.33453	0.00162786	0.000271494	0.000971544
sc_13	mmu-miR-103	mmu-miR-103	GOTERM_BP_FAT	GO:0045449~regulation of transcription	278	3.66223	5.02897e-13	EIF2C1,STAT5A,BBX,MED25,MED21,PGR,ZFP91,EPC1,EPC2,MED26,PHTF2,IFNG,PATZ1,RARA,PHOX2B,RARG,ZFP326,YY1,MECP2,ZHX3,MED13,TBR1,CPHX,MTF1,ABT1,TGIF2,ZFP820,CRTC2,GPBP1L1,CRTC1,MYBL1,ZFP619,ATN1,DNMT3B,PLAG1,ASXL2,AEBP2,KLF6,ESRRA,SUB1,MAML1,ASXL1,SMAD5,MAML2,ESRRG,ZFP449,RYBP,CELSR2,SMAD2,EN2,ZBTB43,SFMBT2,DLX1,SAP130,DCP1A,9030624G23RIK,BCL6B,TGFBR3,ZFHX3,KLF4,KCNH1,COPS2,HLF,BACH2,TBX22,MITF,PHF20,N…	1142	2227	13588	1.4853	1.51282e-09	1.51282e-09	9.05886e-10
sc_13	mmu-miR-107	mmu-miR-107	GOTERM_BP_FAT	GO:0045449~regulation of transcription	278	3.66223	5.02897e-13	EIF2C1,STAT5A,BBX,MED25,MED21,PGR,ZFP91,EPC1,EPC2,MED26,PHTF2,IFNG,PATZ1,RARA,PHOX2B,RARG,ZFP326,YY1,MECP2,ZHX3,MED13,TBR1,CPHX,MTF1,ABT1,TGIF2,ZFP820,CRTC2,GPBP1L1,CRTC1,MYBL1,ZFP619,ATN1,DNMT3B,PLAG1,ASXL2,AEBP2,KLF6,ESRRA,SUB1,MAML1,ASXL1,SMAD5,MAML2,ESRRG,ZFP449,RYBP,CELSR2,SMAD2,EN2,ZBTB43,SFMBT2,DLX1,SAP130,DCP1A,9030624G23RIK,BCL6B,TGFBR3,ZFHX3,KLF4,KCNH1,COPS2,HLF,BACH2,TBX22,MITF,PHF20,N…	1142	2227	13588	1.4853	1.51282e-09	1.51282e-09	9.05886e-10
sc_13	mmu-miR-144	mmu-miR-144	GOTERM_BP_FAT	GO:0045449~regulation of transcription	291	3.68215	2.2516e-16	MEF2A,SNIP1,TCFAP4,EPC1,SIN3A,PHTF2,TIGD2,RARA,TIGD4,RARB,SAP30L,RCOR3,RREB1,RXRB,ZHX1,HMG20A,MED14,MED13,MSX1,ZFP462,ABT1,PRDM6,PRDM5,FOXG1,TGIF1,ZZZ3,TGIF2,PIAS2,PRDM2,PRDM1,ST18,MCTS1,SUV420H1,BC049349,CRTC1,MYBL1,MYT1,ZFP619,LIF,TAL1,DMD,LHX2,HOXA10,MAML3,AGRN,HNRNPAB,PLAG1,ASXL2,AEBP2,IKZF4,DNMT3A,NRBF2,KLF12,NTF3,SUB1,KLF11,MAML2,SMAD4,ESRRG,SMAD2,ZFP606,UBP1,ZFHX4,ETS1,MLX,ZFP800,ZFHX3,KLF…	1142	2227	13588	1.55476	6.71241e-13	6.71241e-13	3.9968e-13
sc_13	mmu-miR-30b	mmu-miR-30b	GOTERM_BP_FAT	GO:0045449~regulation of transcription	289	3.25964	1.62828e-11	EIF2C1,PGR,EPC1,EPC2,FLI1,CDCA7,CRY2,PHTF2,TIGD4,RARB,TBPL1,PITX1,RARG,RCOR3,RCOR1,MECP2,MED14,PPARGC1A,PPARGC1B,ZFP462,ABT1,FOXG1,MNT,ZZZ3,PIAS2,PRDM1,ST18,SUV420H1,ELL,HOXA11,MYBL2,DMD,HOXA10,PBRM1,BCOR,LHX8,TCF4,LHX9,NKX2-2,PLAGL2,NKRF,KLF5,DNMT3A,KLF6,TCF7,BMP2,IKZF2,KLF8,NRBF2,KLF9,KLF12,SUB1,KLF13,SMAD7,KLF10,MAML1,ASXL1,KLF11,ESRRG,ZBTB41,EN1,SMAD1,ZBTB44,ABCG1,ZFHX4,NOTCH1,RNF6,RNF2,DCP1A…	1232	2227	13588	1.43127	5.21862e-08	1.73954e-08	2.95357e-08
sc_13	mmu-miR-30c	mmu-miR-30c	GOTERM_BP_FAT	GO:0045449~regulation of transcription	296	3.27072	1.59024e-11	EIF2C1,EPC1,EPC2,FLI1,CDCA7,CRY2,PHTF2,TIGD4,RARB,TBPL1,PITX1,RARG,RCOR3,RCOR1,ZHX1,MECP2,MED14,PPARGC1A,PPARGC1B,ZFP462,ABT1,FOXG1,MNT,ZZZ3,PRDM1,SUV420H1,FUS,ELL,HOXA11,MYBL2,DMD,HOXA10,PBRM1,BCOR,LHX8,TCF4,LHX9,NKX2-2,PLAGL2,NKRF,KLF5,DNMT3A,KLF6,TCF7,BMP2,IKZF2,KLF8,NRBF2,KLF9,IKZF1,KLF12,KLF13,KLF10,MAML1,ASXL1,KLF11,ESRRG,ZBTB41,EN1,SMAD1,ZBTB44,ABCG1,SFMBT2,RNF6,NOTCH1,RNF2,DCP1A,TRPS1,ZFP…	1268	2227	13588	1.42432	5.06173e-08	6.32716e-09	2.88238e-08
sc_13	mmu-miR-30d	mmu-miR-30d	GOTERM_BP_FAT	GO:0045449~regulation of transcription	277	3.36287	2.51106e-12	EIF2C1,ZFP92,EPC1,EPC2,FLI1,CDCA7,CRY2,PHTF2,TIGD4,RARB,TBPL1,PITX1,RARG,RCOR3,RCOR1,MECP2,PPARGC1A,PPARGC1B,ZFP462,MTF1,ABT1,FOXG1,MNT,ZZZ3,TGIF2,PRDM1,SUV420H1,ELL,HOXA11,MYBL2,DMD,PBRM1,BCOR,LHX8,TCF4,LHX9,NKX2-2,PLAGL2,KLF5,DNMT3A,TCF7,BMP2,IKZF2,KLF8,NRBF2,KLF12,KLF9,KLF13,KLF10,MAML1,KLF11,ESRRG,ZBTB41,SMAD1,ZBTB44,ABCG1,NOTCH1,RNF6,RNF2,DCP1A,TRPS1,ZFHX3,ADAR,BACH1,HLF,BACH2,TBX22,MITF,ZEB…	1152	2227	13588	1.46711	7.83966e-09	2.61322e-09	4.54174e-09
sc_13	mmu-miR-98	mmu-miR-98	GOTERM_BP_FAT	GO:0045449~regulation of transcription	244	15.404	2.94e-06	EIF2C1,RORC,TAF7L,ZFP92,EPC2,APP,CRY2,IKBKAP,RREB1,MECP2,HNF4G,PPARGC1A,PPARGC1B,JUN,PARP14,MNT,ZZZ3,VGLL3,PRDM2,PRDM1,TAF9B,AHCTF1,TCF21,DMD,LHX6,TCF4,LHX9,TCF3,PLAGL2,ASXL2,MDFI,YEATS4,IKZF2,ZBTB46,KLF8,NRBF2,KLF12,KLF9,SMAD4,KLF17,SMAD2,ABCG4,ABCG1,ZBTB43,DMRTC2,TRPS1,ZFP740,TGFBR3,RBPJ,ZFHX3,BACH1,NKAP,HLF,TAF1C,PPARA,ZFP41,ELF4,EZH2,DDI2,NOD2,MBTD1,HIF1AN,ZFP354A,NR2F2,MYC,IHH,AR,POGZ,NFAM1,…	1140	2227	13588	1.30593	0.00889948	0.00148878	0.00530732
sc_13	mmu-let-7a	mmu-let-7a	KEGG_PATHWAY	mmu04010:MAPK signaling pathway	51	0.680091	1.40311e-09	FGF5,PDGFB,FGF14,FGF11,FGF12,ACVR1C,1500003O03RIK,ACVR1B,CASP3,IL1B,PRKACB,PAK1,FAS,IL1A,AKT2,BRAF,PTPRR,CACNG4,FGF23,STK3,MAP4K3,MAP4K4,CRKL,PLA2G3,NGF,FGFR3,ELK1,CACNB4,MAP3K3,RASGRP1,MAP3K1,DUSP16,RAC1,FASL,NTF5,CACNA2D1,TAOK1,TGFBR1,NLK,MAPK11,CACNA2D2,DUSP4,NRAS,RPS6KA3,RPS6KA4,DUSP1,CACNA1E,DUSP9,CRK,CACNA1D,DUSP6	445	265	5738	2.48156	2.32917e-07	2.32917e-07	1.70489e-06
sc_13	mmu-let-7d	mmu-let-7d	KEGG_PATHWAY	mmu04010:MAPK signaling pathway	49	0.656484	7.31927e-09	FGF5,PDGFB,FGF14,FGF11,FGF12,ACVR1C,TGFB2,1500003O03RIK,ACVR1B,CASP3,PRKACB,PAK1,FAS,IL1A,AKT2,BRAF,PTPRR,FGF23,CACNG4,MAP4K3,MAP4K4,CRKL,PLA2G3,NGF,FGFR3,ELK1,CACNB4,MAP3K3,MAP3K1,RASGRP1,DUSP16,RAC1,FASL,NTF5,CACNA2D1,TAOK1,TGFBR1,NLK,MAPK11,CACNA2D2,DUSP4,NRAS,RPS6KA3,DUSP1,CACNA1E,DUSP9,CACNA1D,DUSP7,DUSP6	438	265	5738	2.42235	1.20768e-06	1.20768e-06	8.88437e-06
sc_13	mmu-let-7f	mmu-let-7f	KEGG_PATHWAY	mmu04010:MAPK signaling pathway	50	0.672405	5.69594e-09	FGF5,PDGFB,FGF14,FGF11,FGF12,ACVR1C,1500003O03RIK,ACVR1B,CASP3,IL1B,PRKACB,PAK1,FAS,MYC,IL1A,AKT2,BRAF,PTPRR,CACNG4,FGF23,STK3,MAP4K3,MAP4K4,CRKL,PLA2G3,NGF,FGFR3,ELK1,CACNB4,MAP3K3,MAP3K1,RASGRP1,DUSP16,FASL,NTF5,CACNA2D1,TAOK1,TGFBR1,NLK,MAPK11,DUSP4,NRAS,RPS6KA3,RPS6KA4,DUSP1,CACNA1E,DUSP9,CACNA1D,CRK,DUSP6	449	265	5738	2.41123	9.28437e-07	9.28437e-07	6.89959e-06
sc_13	mmu-miR-103	mmu-miR-103	KEGG_PATHWAY	mmu04010:MAPK signaling pathway	39	0.513766	0.000171659	FGFR2,FGF5,FGF14,FGF9,MAPKAPK5,MRAS,PPP3R1,MAPKAPK3,FGF10,NFKB2,MAPKAPK2,CACNB4,1500003O03RIK,ATF2,BDNF,PAK2,SOS1,RASGRP1,DUSP16,RAC1,PPP3CB,IL1B,PRKACB,NFATC2,CACNA2D1,RELA,RELB,NF1,MAPK10,FLNB,RPS6KA4,ARRB1,MAPK14,NTRK2,PDGFRA,MAPK8IP2,MAPK9,MAPK8,CACNA1C	452	265	5738	1.86828	0.026927	0.00272589	0.206858
sc_13	mmu-miR-107	mmu-miR-107	KEGG_PATHWAY	mmu04010:MAPK signaling pathway	39	0.513766	0.000171659	FGFR2,FGF5,FGF14,FGF9,MAPKAPK5,MRAS,PPP3R1,MAPKAPK3,FGF10,NFKB2,MAPKAPK2,CACNB4,1500003O03RIK,ATF2,BDNF,PAK2,SOS1,RASGRP1,DUSP16,RAC1,PPP3CB,IL1B,PRKACB,NFATC2,CACNA2D1,RELA,RELB,NF1,MAPK10,FLNB,RPS6KA4,ARRB1,MAPK14,NTRK2,PDGFRA,MAPK8IP2,MAPK9,MAPK8,CACNA1C	452	265	5738	1.86828	0.026927	0.00272589	0.206858
sc_13	mmu-miR-144	mmu-miR-144	KEGG_PATHWAY	mmu04010:MAPK signaling pathway	46	0.582057	1.54452e-07	IL1R1,FGF16,PPM1A,PPP3R1,CACNB2,GNG12,CACNB4,PPM1B,SRF,ATF2,MAP3K7,FOS,ACVR1B,MAP3K4,PAK2,SOS1,RASGRP1,SOS2,MAP3K8,FASL,PPP3CA,RAPGEF2,FGF1,AKT3,NTF3,TAOK1,NLK,MAP2K4,TGFBR2,DDIT3,RPS6KA5,MAP4K3,NRAS,RPS6KA6,PLA2G4A,CRKL,DUSP1,ARRB1,NTRK2,MAPK8IP3,PDGFRB,MAPK9,CRK,MAP3K13,MAP3K12,DUSP6	437	265	5738	2.27925	2.48665e-05	1.24333e-05	0.000186697
sc_13	mmu-miR-30b	mmu-miR-30b	KEGG_PATHWAY	mmu04010:MAPK signaling pathway	40	0.451162	0.000184722	GRB2,PPP3R1,CACNB2,FGF10,CACNB4,MAP3K5,CASP3,BDNF,KRAS,RASGRP3,SOS1,MAP3K1,SOS2,PPP3CB,FAS,PPP3CA,RAPGEF2,RASA1,IL1A,RASA2,PRKCA,NTF5,BRAF,TAOK1,TGFBR1,NF1,RPS6KA5,MAP4K4,CRKL,RPS6KA2,ARRB1,MAPK14,NTRK2,PDGFRA,PDGFRB,MAPK8,CACNA1E,RAP1B,CRK,MAP3K12	470	265	5738	1.84279	0.0294843	0.002717	0.223293
sc_13	mmu-miR-30c	mmu-miR-30c	KEGG_PATHWAY	mmu04010:MAPK signaling pathway	41	0.453039	0.000138274	GRB2,PPP3R1,CACNB2,FGF10,CACNB4,FGF12,ACVR1B,MAP3K5,CASP3,BDNF,KRAS,PAK2,RASGRP3,SOS1,SOS2,PPP3CB,PPP3CA,RAPGEF2,RASA1,IL1A,RASA2,NTF5,BRAF,TAOK1,TGFBR1,NF1,RPS6KA5,MAP4K4,CRKL,DUSP1,RPS6KA2,ARRB1,RRAS2,MAPK14,NTRK2,PDGFRA,PDGFRB,MAPK8,RAP1B,STMN1,MAP3K12	480	265	5738	1.84951	0.0220177	0.00222389	0.167014
sc_13	mmu-miR-30d	mmu-miR-30d	KEGG_PATHWAY	mmu04010:MAPK signaling pathway	34	0.412772	0.00322354	GRB2,MAPKAPK5,PPP3R1,CACNB2,FGF10,CACNB4,MAP3K5,CASP3,BDNF,KRAS,SOS1,PPP3CB,PPP3CA,PAK1,RAPGEF2,RASA1,IL1A,RASA2,NTF5,BRAF,TAOK1,TGFBR1,NF1,RPS6KA5,MAP4K4,RPS6KA6,CRKL,RPS6KA2,ARRB1,PDGFRA,PDGFRB,MAPK8,RAP1B,MAP3K12	439	265	5738	1.67698	0.405377	0.0301153	3.82764
sc_13	mmu-miR-98	mmu-miR-98	KEGG_PATHWAY	mmu04010:MAPK signaling pathway	56	3.53535	1.9e-11	FGF5,PDGFB,FGF11,ACVR1C,TGFB2,1500003O03RIK,ACVR1B,CASP3,IL1B,PAK1,FAS,MYC,IL1A,AKT2,BRAF,PTPRR,CACNG4,FGF23,STK3,MAP4K3,MAP4K4,ARRB2,JUN,PDGFRA,PLA2G3,NGF,ELK1,CACNB4,ATF2,MAP3K3,SOS1,RASGRP1,MAP3K1,DUSP16,RAC1,FASL,TRP53,CACNA2D1,NTF5,TAOK1,NLK,TGFBR1,TGFBR2,MAPK11,MAPK10,NRAS,DUSP4,RPS6KA3,RPS6KA4,DUSP1,CACNA1E,DUSP9,CRK,CACNA1D,DUSP7,DUSP6	463	265	5738	2.61892	3.15e-09	3.15e-09	2.31e-08
sc_13	mmu-let-7a	mmu-let-7a	KEGG_PATHWAY	mmu04360:Axon guidance	25	0.333378	5.20597e-05	PLXNC1,PLXNA4,EFNA1,1500003O03RIK,EPHB2,SEMA5A,UNC5A,RAC1,ROBO2,PAK1,EFNB3,LIMK2,PLXNB1,NTN1,EPHA3,EPHA4,NRAS,SEMA6A,EPHA7,SEMA4G,SEMA4F,GSK3B,SRGAP3,SEMA4C,EFNA5	445	131	5738	2.46076	0.00860491	0.00287657	0.0632383
sc_13	mmu-let-7d	mmu-let-7d	KEGG_PATHWAY	mmu04360:Axon guidance	24	0.321543	0.000115118	PLXNC1,PLXNA4,LIMK2,EFNB3,PLXNB1,EFNA1,EFNB1,NTN1,EPHB2,EPHA3,1500003O03RIK,SEMA5A,SEMA6A,NRAS,EPHA4,EPHA7,SEMA4G,UNC5A,SEMA4F,GSK3B,RAC1,SEMA4C,SRGAP3,PAK1	438	131	5738	2.40008	0.0188162	0.00473762	0.139644
sc_13	mmu-let-7f	mmu-let-7f	KEGG_PATHWAY	mmu04360:Axon guidance	27	0.363098	6.68313e-06	PLXNC1,PLXNA4,EFNA1,EPHB2,1500003O03RIK,SEMA5A,UNC5A,SEMA3C,ROBO2,PAK1,EFNB3,LIMK2,PLXNB1,EFNB1,MET,NTN1,EPHA3,SEMA6A,EPHA4,NRAS,EPHA7,SEMA4G,SEMA4F,GSK3B,SRGAP3,SEMA4C,EFNA5	449	131	5738	2.63394	0.00108876	0.000363052	0.0080951
sc_13	mmu-miR-103	mmu-miR-103	KEGG_PATHWAY	mmu04360:Axon guidance	30	0.395205	2.00203e-07	ABLIM1,DCC,PLXNA4,PLXNA2,ABLIM3,PPP3R1,CXCL12,EPHB1,1500003O03RIK,PAK2,UNC5A,RAC1,PPP3CB,NFAT5,ROBO2,NFATC2,NFATC3,ROCK1,ROCK2,EFNB1,EFNB2,DPYSL5,EPHA3,EPHA5,EPHA7,EPHA6,CFL1,EFNA5,SRGAP1,SRGAP2	452	131	5738	2.90718	3.18318e-05	1.06107e-05	0.000241484
sc_13	mmu-miR-107	mmu-miR-107	KEGG_PATHWAY	mmu04360:Axon guidance	30	0.395205	2.00203e-07	ABLIM1,DCC,PLXNA4,PLXNA2,ABLIM3,PPP3R1,CXCL12,EPHB1,1500003O03RIK,PAK2,UNC5A,RAC1,PPP3CB,NFAT5,ROBO2,NFATC2,NFATC3,ROCK1,ROCK2,EFNB1,EFNB2,DPYSL5,EPHA3,EPHA5,EPHA7,EPHA6,CFL1,EFNA5,SRGAP1,SRGAP2	452	131	5738	2.90718	3.18318e-05	1.06107e-05	0.000241484
sc_13	mmu-miR-144	mmu-miR-144	KEGG_PATHWAY	mmu04360:Axon guidance	28	0.354296	1.21962e-06	ABLIM1,DCC,PLXNC1,GNAI3,PLXNA2,EFNA2,ABLIM3,PPP3R1,CXCL12,PAK7,PAK2,UNC5A,PAK4,NFAT5,ROBO2,UNC5C,PPP3CA,ROCK1,MET,SLIT3,SEMA6A,NRAS,SEMA6D,EPHA8,GSK3B,SRGAP3,SEMA4A,SRGAP2	437	131	5738	2.80651	0.000196339	6.54506e-05	0.00147423
sc_13	mmu-miR-30b	mmu-miR-30b	KEGG_PATHWAY	mmu04360:Axon guidance	29	0.327092	1.55323e-06	PLXNC1,GNAI2,PLXNA1,PLXNA2,GNAI1,EFNA3,PPP3R1,EPHB1,EPHB2,PAK7,KRAS,SEMA7A,PPP3CB,NFAT5,SEMA3C,UNC5D,PPP3CA,SEMA3A,UNC5C,NFATC3,RASA1,NTNG1,DPYSL2,NCK2,SEMA6B,SEMA6D,CFL2,SRGAP3,ABL1	470	131	5738	2.70265	0.000251593	8.38712e-05	0.00187948
sc_13	mmu-miR-30c	mmu-miR-30c	KEGG_PATHWAY	mmu04360:Axon guidance	31	0.342541	2.10211e-07	DCC,PLXNC1,GNAI2,PLXNA1,PLXNA2,GNAI1,EFNA3,PPP3R1,EPHB1,EPHB2,PAK7,KRAS,PAK2,SEMA7A,PPP3CB,NFAT5,SEMA3C,UNC5D,UNC5C,PPP3CA,SEMA3A,NFATC3,RASA1,NTNG1,DPYSL2,NCK2,SEMA6B,SEMA6D,CFL2,SRGAP3,ABL1	480	131	5738	2.82885	3.38435e-05	3.38435e-05	0.000254098
sc_13	mmu-miR-30d	mmu-miR-30d	KEGG_PATHWAY	mmu04360:Axon guidance	32	0.388491	7.041e-09	ABLIM1,PLXNC1,GNAI2,PLXNA1,PLXNA2,GNAI1,EFNA3,PPP3R1,EPHB1,EPHB2,PAK7,KRAS,SEMA7A,PPP3CB,NFAT5,SEMA3C,ROBO2,UNC5D,UNC5C,PPP3CA,PAK1,SEMA3A,NFATC3,RASA1,NTNG1,DPYSL2,NCK2,SEMA6B,SEMA6D,CFL2,SRGAP3,ABL1	439	131	5738	3.19282	1.1336e-06	1.1336e-06	8.51098e-06
sc_13	mmu-miR-98	mmu-miR-98	KEGG_PATHWAY	mmu04360:Axon guidance	24	1.51515	0.000264	PLXNC1,PLXNA4,LIMK2,EFNB3,DPYSL5,NTN1,EPHA3,1500003O03RIK,SEMA5A,NRAS,EPHA4,EPHA7,SEMA4G,UNC5A,SEMA4F,GSK3B,RAC1,SRGAP3,SEMA4C,EFNA5,ROBO2,UNC5C,PAK1,SEMA3A	463	131	5738	2.27049	0.0429086	0.00486108	0.320503
sc_13	mmu-let-7a	mmu-let-7a	KEGG_PATHWAY	mmu04510:Focal adhesion	31	0.413388	0.000245149	CAV1,PDGFB,COL3A1,ELK1,ITGB3,PTEN,IGF1R,PDPK1,ITGB8,ITGAV,RAC1,PAK1,THBS1,AKT2,COL4A2,COL4A1,VAV3,BRAF,IGF1,CAPN2,COL5A2,CCND1,CRKL,CCND3,CCND2,ITGA8,GSK3B,COL1A2,COL1A1,LAMC1,CRK	445	198	5738	2.01882	0.0398826	0.00810689	0.297468
sc_13	mmu-let-7d	mmu-let-7d	KEGG_PATHWAY	mmu04510:Focal adhesion	30	0.401929	0.000425747	CAV1,PDGFB,COL3A1,ELK1,ITGB3,PTEN,VCL,IGF1R,PDPK1,ITGB8,RAC1,SHC1,PAK1,THBS1,AKT2,COL4A2,COL4A1,VAV3,BRAF,COL5A2,ITGA9,CCND1,CRKL,CCND3,CCND2,ITGA8,GSK3B,COL1A2,COL1A1,LAMC1	438	198	5738	1.98492	0.0678516	0.0139544	0.515563
sc_13	mmu-let-7f	mmu-let-7f	KEGG_PATHWAY	mmu04510:Focal adhesion	29	0.389995	0.00137891	CAV1,PDGFB,COL3A1,ELK1,ITGB3,PTEN,VCL,IGF1R,PDPK1,ITGB8,PAK1,THBS1,AKT2,COL4A2,COL4A1,VAV3,BRAF,MET,COL5A2,CCND1,CRKL,CCND3,CCND2,ITGA8,GSK3B,COL1A2,COL1A1,LAMC1,CRK	449	198	5738	1.87175	0.201418	0.0222407	1.65756
sc_13	mmu-miR-103	mmu-miR-103	KEGG_PATHWAY	mmu04510:Focal adhesion	36	0.474246	3.38122e-06	TLN1,CAV1,ITGA10,COL2A1,VCL,ACTG1,IGF1R,DOCK1,PAK2,SOS1,ITGAV,RAC1,PDGFC,PIK3R3,THBS1,PIK3R1,SHC4,ROCK1,PIK3CB,ROCK2,ITGA1,HGF,MAPK10,COL5A3,FLNB,PPP1CA,CCND1,CCND3,ITGA5,ITGA8,ITGA7,PDGFRA,GRLF1,MAPK9,MAPK8,LAMC2	452	198	5738	2.30813	0.00053747	0.000134395	0.00407833
sc_13	mmu-miR-107	mmu-miR-107	KEGG_PATHWAY	mmu04510:Focal adhesion	36	0.474246	3.38122e-06	TLN1,CAV1,ITGA10,COL2A1,VCL,ACTG1,IGF1R,DOCK1,PAK2,SOS1,ITGAV,RAC1,PDGFC,PIK3R3,THBS1,PIK3R1,SHC4,ROCK1,PIK3CB,ROCK2,ITGA1,HGF,MAPK10,COL5A3,FLNB,PPP1CA,CCND1,CCND3,ITGA5,ITGA8,ITGA7,PDGFRA,GRLF1,MAPK9,MAPK8,LAMC2	452	198	5738	2.30813	0.00053747	0.000134395	0.00407833
sc_13	mmu-miR-144	mmu-miR-144	KEGG_PATHWAY	mmu04510:Focal adhesion	27	0.341642	0.00394028	CAV3,IBSP,CAV2,CAV1,PIP5K1C,PTEN,SRC,PAK7,IGF1R,DOCK1,ARHGAP5,PAK2,PAK4,SOS1,SOS2,PIK3R3,AKT3,ROCK1,MET,CCND1,CRKL,GSK3B,PDGFRB,MAPK9,LAMC2,CRK,PARVA	437	198	5738	1.79051	0.470402	0.0389486	4.66022
sc_13	mmu-miR-30b	mmu-miR-30b	KEGG_PATHWAY	mmu04510:Focal adhesion	30	0.338371	0.0013313	CAV2,GRB2,ITGB3,PTEN,PXN,IGF1R,PAK7,SOS1,BCL2,SOS2,PPP1R12A,THBS2,PIK3R2,PRKCA,VAV3,TNXB,BRAF,PIK3CD,IGF1,ACTN1,CRKL,ITGA6,ITGA5,ITGA8,PDGFRA,COL1A2,PDGFRB,MAPK8,RAP1B,CRK	470	198	5738	1.84977	0.194116	0.0152971	1.59909
sc_13	mmu-miR-30c	mmu-miR-30c	KEGG_PATHWAY	mmu04510:Focal adhesion	31	0.342541	0.000886943	CAV2,GRB2,ITGA10,ITGB3,PTEN,PXN,IGF1R,PAK7,PAK2,SOS1,BCL2,SOS2,PPP1R12A,THBS2,PIK3R2,VAV3,TNXB,BRAF,PIK3CD,IGF1,ACTN1,CRKL,ITGA6,ITGA5,ITGA8,PDGFRA,COL1A2,PDGFRB,MAPK8,RAP1B,LAMC1	480	198	5738	1.87161	0.133126	0.0109292	1.06686
sc_13	mmu-miR-30d	mmu-miR-30d	KEGG_PATHWAY	mmu04510:Focal adhesion	29	0.35207	0.000974708	CAV2,GRB2,ITGB3,PTEN,SRC,PXN,IGF1R,PAK7,SOS1,BCL2,PPP1R12A,PAK1,THBS2,PIK3R2,VAV3,TNXB,BRAF,PIK3CD,IGF1,ACTN1,CRKL,ITGA6,ITGA5,ITGA8,PDGFRA,COL1A2,PDGFRB,MAPK8,RAP1B	439	198	5738	1.91438	0.1453	0.0141718	1.17186
sc_13	mmu-miR-98	mmu-miR-98	KEGG_PATHWAY	mmu04510:Focal adhesion	33	2.08333	9.27e-05	CAV1,PDGFB,COL3A1,ELK1,ITGB3,PTEN,IGF1R,PDPK1,ITGB8,SOS1,RAC1,PAK1,THBS1,AKT2,COL4A2,COL4A1,VAV3,BRAF,MAPK10,CAPN2,COL5A2,CCND1,LAMA4,CCND3,CCND2,JUN,GSK3B,PDGFRA,COL1A2,COL1A1,LAMC1,CRK,MYLK	463	198	5738	2.06551	0.0152693	0.00256123	0.112566
sc_13	mmu-let-7a	mmu-let-7a	KEGG_PATHWAY	mmu05200:Pathways in cancer	51	0.680091	1.05521e-06	E2F2,FGF5,PDGFB,FGF14,STK36,FGF11,FGF12,PTEN,ACVR1C,CCNE2,CUL2,WNT1,ACVR1B,CASP3,RALB,FAS,AKT2,AR,BRAF,FGF23,RB1,DAPK1,CCND1,CRKL,WNT9B,LAMC1,WNT9A,WNT16,FGFR3,EGLN2,BCL2L1,IGF1R,ITGAV,RAC1,FASL,DVL3,COL4A2,COL4A1,TGFBR1,CBL,SMAD4,IGF1,SMAD2,FZD5,FZD4,STAT3,NRAS,GSK3B,ARAF,JAK1,CRK	445	323	5738	2.03596	0.00017515	8.75787e-05	0.00128216
sc_13	mmu-let-7d	mmu-let-7d	KEGG_PATHWAY	mmu05200:Pathways in cancer	50	0.669882	1.55072e-06	E2F2,FGF5,PDGFB,FGF14,STK36,FGF11,FGF12,PTEN,ACVR1C,TGFB2,CUL2,WNT1,ACVR1B,CASP3,SLC2A1,RALB,FAS,AKT2,AR,BRAF,FGF23,RB1,DAPK1,CCND1,CRKL,WNT9B,LAMC1,WNT9A,WNT16,FGFR3,EGLN2,BCL2L1,ARNT,IGF1R,RAC1,FASL,DVL3,COL4A2,COL4A1,TGFBR1,CBL,SMAD4,SMAD2,FZD5,FZD4,STAT3,NRAS,GSK3B,ARAF,JAK1	438	323	5738	2.02793	0.000255836	0.000127926	0.0018823
sc_13	mmu-let-7f	mmu-let-7f	KEGG_PATHWAY	mmu05200:Pathways in cancer	51	0.685853	1.37055e-06	E2F2,FGF5,PDGFB,FGF14,STK36,FGF11,FOXO1,FGF12,PTEN,ACVR1C,CCNE2,CUL2,WNT1,ACVR1B,CASP3,SLC2A1,RALB,FAS,MYC,AKT2,AR,BRAF,FGF23,RB1,DAPK1,CCND1,CRKL,WNT9B,LAMC1,WNT9A,WNT16,FGFR3,EGLN2,BCL2L1,IGF1R,FASL,DVL3,COL4A2,COL4A1,TGFBR1,MET,CBL,SMAD4,SMAD2,FZD5,FZD4,STAT3,NRAS,GSK3B,ARAF,CRK	449	323	5738	2.01782	0.000223376	0.000111694	0.00166017
sc_13	mmu-miR-103	mmu-miR-103	KEGG_PATHWAY	mmu05200:Pathways in cancer	55	0.724542	4.52132e-08	E2F1,FGF5,PTGS2,FGF14,FGF9,WNT3A,STAT5A,MITF,FGF10,NFKB2,CCNE1,WNT4,TGFA,RARA,RET,CTBP1,CTBP2,PIK3CB,RELA,RUNX1T1,CDK6,CTNNA2,CCND1,HIF1A,PDGFRA,MAPK9,MAPK8,LAMC2,FGFR2,DCC,WNT16,CDH1,KIT,TCF7L2,SUFU,ARNT,IGF1R,SOS1,ITGAV,RAC1,AXIN2,RUNX1,PIK3R3,PIK3R1,APC,TRAF3,DVL2,FZD1,SMAD2,MAPK10,HGF,APPL1,FZD4,DVL1,RASSF5	452	323	5738	2.16163	7.18888e-06	3.59444e-06	5.45359e-05
sc_13	mmu-miR-107	mmu-miR-107	KEGG_PATHWAY	mmu05200:Pathways in cancer	55	0.724542	4.52132e-08	E2F1,FGF5,PTGS2,FGF14,FGF9,WNT3A,STAT5A,MITF,FGF10,NFKB2,CCNE1,WNT4,TGFA,RARA,RET,CTBP1,CTBP2,PIK3CB,RELA,RUNX1T1,CDK6,CTNNA2,CCND1,HIF1A,PDGFRA,MAPK9,MAPK8,LAMC2,FGFR2,DCC,WNT16,CDH1,KIT,TCF7L2,SUFU,ARNT,IGF1R,SOS1,ITGAV,RAC1,AXIN2,RUNX1,PIK3R3,PIK3R1,APC,TRAF3,DVL2,FZD1,SMAD2,MAPK10,HGF,APPL1,FZD4,DVL1,RASSF5	452	323	5738	2.16163	7.18888e-06	3.59444e-06	5.45359e-05
sc_13	mmu-miR-144	mmu-miR-144	KEGG_PATHWAY	mmu05200:Pathways in cancer	55	0.695938	1.37586e-08	PTGS2,FGF16,PPARG,MITF,FOXO1,GLI3,PTEN,CCNE2,FOS,ACVR1B,RARA,RARB,FGF1,AKT3,HSP90AA1,CTBP2,RXRB,RB1,CDK4,DAPK1,CCND1,EP300,HIF1A,CRKL,MAPK9,PDGFRB,PIAS2,LAMC2,DCC,EGLN2,TPM3,ARNT,IGF1R,SOS1,SOS2,FASL,RUNX1,PIK3R3,TRAF3,CEBPA,DVL2,TGFBR2,MET,CBL,SMAD4,SMAD2,FZD4,KITL,FZD6,NRAS,CBLB,HDAC2,GSK3B,PTCH1,CRK	437	323	5738	2.23583	2.21513e-06	2.21513e-06	1.6631e-05
sc_13	mmu-miR-30b	mmu-miR-30b	KEGG_PATHWAY	mmu05200:Pathways in cancer	54	0.609068	4.18848e-07	E2F3,MITF,FGF10,GLI2,PTEN,CCNE2,CUL2,CASP3,RALA,RARB,FAS,PRKCA,BRAF,PIK3CD,CYCS,SKP2,RB1,DAPK2,CCDC6,CRKL,PDGFRA,PDGFRB,MAPK8,PIAS2,WNT5A,GRB2,EGLN3,BCL2L1,TCF7L2,IGF1R,KRAS,SOS1,BCL2,SOS2,RUNX1,PIK3R2,TRAF3,APC,BMP2,TCF7,TGFBR1,FZD1,IGF1,FZD4,FZD7,STAT3,CBLB,CDKN1B,ITGA6,PLCG1,ARAF,JAK1,ABL1,CRK	470	323	5738	2.04105	6.78511e-05	3.39261e-05	0.000506826
sc_13	mmu-miR-30c	mmu-miR-30c	KEGG_PATHWAY	mmu05200:Pathways in cancer	52	0.574586	4.37222e-06	E2F3,MITF,FGF10,FGF12,GLI2,GLI3,PTEN,CCNE2,CUL2,ACVR1B,CASP3,RALA,RARB,BRAF,PIK3CD,SKP2,RB1,DAPK2,CCDC6,CRKL,PDGFRA,PDGFRB,MAPK8,LAMC1,DCC,GRB2,EGLN3,BCL2L1,TCF7L2,IGF1R,KRAS,SOS1,BCL2,SOS2,RUNX1,PIK3R2,TRAF3,APC,BMP2,TCF7,TGFBR1,IGF1,FZD4,FZD7,STAT3,CBLB,CDKN1B,ITGA6,PLCG1,ARAF,JAK1,ABL1	480	323	5738	1.92451	0.000703681	0.000175967	0.00528489
sc_13	mmu-miR-30d	mmu-miR-30d	KEGG_PATHWAY	mmu05200:Pathways in cancer	43	0.522035	0.000371268	E2F3,GRB2,MITF,EGLN3,FGF10,BCL2L1,GLI2,TCF7L2,PTEN,CCNE2,CUL2,IGF1R,CASP3,KRAS,SOS1,BCL2,RARB,RUNX1,TRAF3,PIK3R2,APC,TCF7,BMP2,BRAF,TGFBR1,PIK3CD,SKP2,IGF1,RB1,FZD7,STAT3,CCDC6,CBLB,CDKN1B,CRKL,ITGA6,PLCG1,ARAF,PDGFRA,PDGFRB,JAK1,MAPK8,ABL1	439	323	5738	1.74005	0.0580332	0.00662079	0.447856
sc_13	mmu-miR-98	mmu-miR-98	KEGG_PATHWAY	mmu05200:Pathways in cancer	56	3.53535	4.03e-08	E2F2,FGF5,PDGFB,STK36,FGF11,FOXO1,PTEN,ACVR1C,TGFB2,CCNE2,ACVR1B,CUL2,WNT1,CASP3,RALB,RALA,FAS,MYC,AKT2,AR,BRAF,FGF23,RB1,DAPK1,CCND1,JUN,PDGFRA,WNT9B,LAMC1,WNT9A,WNT16,EGLN2,ZBTB16,BCL2L1,ARNT,IGF1R,SOS1,RAC1,FASL,TRP53,DVL3,COL4A2,COL4A1,TGFBR1,TGFBR2,CBL,SMAD4,SMAD2,MAPK10,FZD4,STAT3,NRAS,LAMA4,GSK3B,ARAF,CRK	463	323	5738	2.14865	6.69e-06	3.35e-06	4.9e-05
sc_13	mmu-let-7a	mmu-let-7a	KEGG_PATHWAY	mmu05210:Colorectal cancer	16	0.213362	0.00219476	DVL3,BRAF,TGFBR1,SMAD4,SMAD2,FZD5,FZD4,ACVR1C,IGF1R,ACVR1B,CCND1,CASP3,GSK3B,RAC1,ARAF,AKT2	445	86	5738	2.39895	0.305616	0.0445676	2.63441
sc_13	mmu-let-7d	mmu-let-7d	KEGG_PATHWAY	mmu05210:Colorectal cancer	17	0.22776	0.000647705	DVL3,BRAF,TGFBR1,SMAD4,SMAD2,FZD5,FZD4,TGFB2,ACVR1C,IGF1R,ACVR1B,CCND1,CASP3,GSK3B,RAC1,ARAF,AKT2	438	86	5738	2.58963	0.10139	0.0151563	0.783376
sc_13	mmu-let-7f	mmu-let-7f	KEGG_PATHWAY	mmu05210:Colorectal cancer	17	0.228618	0.000849489	DVL3,BRAF,TGFBR1,MET,SMAD4,SMAD2,FZD5,FZD4,ACVR1C,ACVR1B,IGF1R,CCND1,CASP3,GSK3B,ARAF,MYC,AKT2	449	86	5738	2.52618	0.129359	0.0228231	1.02416
sc_13	mmu-miR-103	mmu-miR-103	KEGG_PATHWAY	mmu05210:Colorectal cancer	21	0.276643	7.36265e-06	DVL2,DCC,PIK3CB,FZD1,SMAD2,MAPK10,APPL1,FZD4,TCF7L2,DVL1,IGF1R,CCND1,SOS1,RAC1,PDGFRA,MAPK9,MAPK8,AXIN2,PIK3R3,PIK3R1,APC	452	86	5738	3.09987	0.00116998	0.000234106	0.00888043
sc_13	mmu-miR-107	mmu-miR-107	KEGG_PATHWAY	mmu05210:Colorectal cancer	21	0.276643	7.36265e-06	DVL2,DCC,PIK3CB,FZD1,SMAD2,MAPK10,APPL1,FZD4,TCF7L2,DVL1,IGF1R,CCND1,SOS1,RAC1,PDGFRA,MAPK9,MAPK8,AXIN2,PIK3R3,PIK3R1,APC	452	86	5738	3.09987	0.00116998	0.000234106	0.00888043
sc_13	mmu-miR-144	mmu-miR-144	KEGG_PATHWAY	mmu05210:Colorectal cancer	19	0.240415	6.03802e-05	DVL2,DCC,TGFBR2,MET,SMAD4,SMAD2,FZD4,FZD6,FOS,ACVR1B,IGF1R,CCND1,SOS1,GSK3B,SOS2,MAPK9,PDGFRB,PIK3R3,AKT3	437	86	5738	2.90091	0.0096744	0.00121445	0.0729615
sc_13	mmu-miR-30b	mmu-miR-30b	KEGG_PATHWAY	mmu05210:Colorectal cancer	22	0.248139	3.51813e-06	TCF7,BRAF,GRB2,TGFBR1,CYCS,PIK3CD,FZD1,FZD4,TCF7L2,FZD7,IGF1R,CASP3,KRAS,SOS1,BCL2,ARAF,SOS2,PDGFRA,PDGFRB,MAPK8,PIK3R2,APC	470	86	5738	3.12311	0.000569776	0.000113981	0.00425703
sc_13	mmu-miR-30c	mmu-miR-30c	KEGG_PATHWAY	mmu05210:Colorectal cancer	22	0.243094	4.92479e-06	DCC,TCF7,BRAF,GRB2,TGFBR1,PIK3CD,FZD4,TCF7L2,FZD7,ACVR1B,IGF1R,CASP3,KRAS,SOS1,BCL2,ARAF,SOS2,PDGFRA,PDGFRB,MAPK8,PIK3R2,APC	480	86	5738	3.05804	0.000792578	0.000158566	0.00595279
sc_13	mmu-miR-30d	mmu-miR-30d	KEGG_PATHWAY	mmu05210:Colorectal cancer	18	0.218526	0.000213743	TCF7,BRAF,GRB2,TGFBR1,PIK3CD,TCF7L2,FZD7,IGF1R,CASP3,KRAS,SOS1,BCL2,ARAF,PDGFRA,PDGFRB,MAPK8,PIK3R2,APC	439	86	5738	2.73571	0.0338309	0.00429281	0.258061
sc_13	mmu-miR-98	mmu-miR-98	KEGG_PATHWAY	mmu05210:Colorectal cancer	23	1.45202	6.78e-07	TRP53,DVL3,BRAF,TGFBR1,TGFBR2,SMAD4,SMAD2,MAPK10,FZD4,TGFB2,ACVR1C,ACVR1B,IGF1R,CCND1,CASP3,SOS1,JUN,GSK3B,RAC1,ARAF,PDGFRA,MYC,AKT2	463	86	5738	3.31443	0.000113	2.81e-05	0.000824
sc_13	mmu-let-7a	mmu-let-7a	KEGG_PATHWAY	mmu05218:Melanoma	16	0.213362	0.000270388	FGF5,E2F2,BRAF,PDGFB,FGF14,FGF11,FGF23,IGF1,RB1,FGF12,PTEN,IGF1R,NRAS,CCND1,ARAF,AKT2	445	71	5738	2.90578	0.0438978	0.00745383	0.328048
sc_13	mmu-let-7d	mmu-let-7d	KEGG_PATHWAY	mmu05218:Melanoma	15	0.200965	0.00076526	FGF5,E2F2,BRAF,PDGFB,FGF14,FGF11,FGF23,RB1,FGF12,PTEN,IGF1R,NRAS,CCND1,ARAF,AKT2	438	71	5738	2.7677	0.118664	0.0156655	0.924949
sc_13	mmu-let-7f	mmu-let-7f	KEGG_PATHWAY	mmu05218:Melanoma	16	0.215169	0.0002982	FGF5,E2F2,BRAF,PDGFB,FGF14,MET,FGF11,FGF23,RB1,FGF12,PTEN,IGF1R,NRAS,CCND1,ARAF,AKT2	449	71	5738	2.87989	0.0474511	0.0120799	0.360617
sc_13	mmu-miR-103	mmu-miR-103	KEGG_PATHWAY	mmu05218:Melanoma	16	0.210776	0.000320657	E2F1,FGF5,FGF9,FGF14,PIK3CB,MITF,FGF10,CDK6,CDH1,HGF,IGF1R,CCND1,PDGFRA,PDGFC,PIK3R3,PIK3R1	452	71	5738	2.86078	0.0497143	0.00462497	0.38609
sc_13	mmu-miR-107	mmu-miR-107	KEGG_PATHWAY	mmu05218:Melanoma	16	0.210776	0.000320657	E2F1,FGF5,FGF9,FGF14,PIK3CB,MITF,FGF10,CDK6,CDH1,HGF,IGF1R,CCND1,PDGFRA,PDGFC,PIK3R3,PIK3R1	452	71	5738	2.86078	0.0497143	0.00462497	0.38609
sc_13	mmu-miR-144	mmu-miR-144	KEGG_PATHWAY	mmu05218:Melanoma	13	0.164494	0.00661888	MET,MITF,FGF16,RB1,CDK4,PTEN,IGF1R,NRAS,CCND1,PDGFRB,PIK3R3,FGF1,AKT3	437	71	5738	2.40416	0.656711	0.0547187	7.71358
sc_13	mmu-miR-30b	mmu-miR-30b	KEGG_PATHWAY	mmu05218:Melanoma	14	0.157907	0.0043904	E2F3,BRAF,PIK3CD,MITF,FGF10,IGF1,RB1,PTEN,IGF1R,KRAS,ARAF,PDGFRA,PDGFRB,PIK3R2	470	71	5738	2.40731	0.509736	0.0318812	5.18504
sc_13	mmu-miR-30c	mmu-miR-30c	KEGG_PATHWAY	mmu05218:Melanoma	15	0.165746	0.00186739	E2F3,BRAF,PIK3CD,MITF,FGF10,IGF1,RB1,FGF12,PTEN,IGF1R,KRAS,ARAF,PDGFRA,PDGFRB,PIK3R2	480	71	5738	2.52553	0.259871	0.0175461	2.23403
sc_13	mmu-miR-30d	mmu-miR-30d	KEGG_PATHWAY	mmu05218:Melanoma	14	0.169965	0.00242043	E2F3,BRAF,PIK3CD,MITF,FGF10,IGF1,RB1,PTEN,IGF1R,KRAS,ARAF,PDGFRA,PDGFRB,PIK3R2	439	71	5738	2.5773	0.323052	0.0256754	2.88681
sc_13	mmu-miR-98	mmu-miR-98	KEGG_PATHWAY	mmu05218:Melanoma	15	0.94697	0.0013207	TRP53,FGF5,E2F2,BRAF,PDGFB,FGF11,FGF23,RB1,PTEN,IGF1R,NRAS,CCND1,ARAF,PDGFRA,AKT2	463	71	5738	2.61826	0.196985	0.014519	1.59299
sc_13	mmu-let-7a	mmu-let-7a	KEGG_PATHWAY	mmu05220:Chronic myeloid leukemia	15	0.200027	0.00178921	E2F2,BRAF,TGFBR1,CBL,SMAD4,BCL2L1,RB1,ACVR1C,ACVR1B,NRAS,CCND1,CRKL,ARAF,CRK,AKT2	445	76	5738	2.54494	0.25716	0.0415786	2.15247
sc_13	mmu-let-7d	mmu-let-7d	KEGG_PATHWAY	mmu05220:Chronic myeloid leukemia	16	0.214362	0.000495244	E2F2,BRAF,TGFBR1,CBL,SMAD4,RB1,BCL2L1,TGFB2,ACVR1C,ACVR1B,NRAS,CCND1,CRKL,ARAF,SHC1,AKT2	438	76	5738	2.75799	0.0784844	0.0135302	0.599488
sc_13	mmu-let-7f	mmu-let-7f	KEGG_PATHWAY	mmu05220:Chronic myeloid leukemia	16	0.215169	0.000644264	E2F2,BRAF,TGFBR1,CBL,SMAD4,BCL2L1,RB1,ACVR1C,ACVR1B,NRAS,CCND1,CRKL,ARAF,CRK,MYC,AKT2	449	76	5738	2.69042	0.0997195	0.0207906	0.777622
sc_13	mmu-miR-103	mmu-miR-103	KEGG_PATHWAY	mmu05220:Chronic myeloid leukemia	13	0.171255	0.014607	E2F1,CTBP1,CTBP2,PIK3CB,STAT5A,RELA,CDK6,CCND1,SOS1,PIK3R3,RUNX1,PIK3R1,SHC4	452	76	5738	2.17146	0.903637	0.0775084	16.2629
sc_13	mmu-miR-107	mmu-miR-107	KEGG_PATHWAY	mmu05220:Chronic myeloid leukemia	13	0.171255	0.014607	E2F1,CTBP1,CTBP2,PIK3CB,STAT5A,RELA,CDK6,CCND1,SOS1,PIK3R3,RUNX1,PIK3R1,SHC4	452	76	5738	2.17146	0.903637	0.0775084	16.2629
sc_13	mmu-miR-144	mmu-miR-144	KEGG_PATHWAY	mmu05220:Chronic myeloid leukemia	18	0.227762	3.95253e-05	CTBP2,TGFBR2,CBL,SMAD4,RB1,CDK4,ACVR1B,NRAS,CCND1,CBLB,CRKL,HDAC2,SOS1,SOS2,RUNX1,PIK3R3,CRK,AKT3	437	76	5738	3.10984	0.00634349	0.00106005	0.0477666
sc_13	mmu-miR-30b	mmu-miR-30b	KEGG_PATHWAY	mmu05220:Chronic myeloid leukemia	18	0.203023	9.93138e-05	E2F3,BRAF,GRB2,TGFBR1,PIK3CD,BCL2L1,RB1,CBLB,CDKN1B,CRKL,KRAS,SOS1,SOS2,ARAF,RUNX1,ABL1,CRK,PIK3R2	470	76	5738	2.89149	0.0159609	0.00178614	0.120108
sc_13	mmu-miR-30c	mmu-miR-30c	KEGG_PATHWAY	mmu05220:Chronic myeloid leukemia	18	0.198895	0.000128948	E2F3,BRAF,GRB2,TGFBR1,PIK3CD,BCL2L1,RB1,ACVR1B,CBLB,CDKN1B,CRKL,KRAS,SOS1,SOS2,ARAF,RUNX1,ABL1,PIK3R2	480	76	5738	2.83125	0.0205479	0.00230423	0.155758
sc_13	mmu-miR-30d	mmu-miR-30d	KEGG_PATHWAY	mmu05220:Chronic myeloid leukemia	16	0.194245	0.000507435	E2F3,BRAF,GRB2,TGFBR1,PIK3CD,BCL2L1,RB1,CBLB,CDKN1B,CRKL,KRAS,SOS1,ARAF,RUNX1,ABL1,PIK3R2	439	76	5738	2.75171	0.078468	0.00813848	0.611651
sc_13	mmu-miR-98	mmu-miR-98	KEGG_PATHWAY	mmu05220:Chronic myeloid leukemia	19	1.19949	2.24e-05	TRP53,E2F2,BRAF,TGFBR1,TGFBR2,CBL,SMAD4,RB1,BCL2L1,TGFB2,ACVR1C,NRAS,ACVR1B,CCND1,SOS1,ARAF,CRK,MYC,AKT2	463	76	5738	3.09827	0.00371799	0.000745	0.0272618
sc_14	mmu-let-7i	mmu-let-7i	GOTERM_BP_FAT	GO:0006350~transcription	215	2.77419	3.32766e-08	EIF2C1,RORC,HOXD13,CITED2,TAF7L,ZFP92,EPC2,CRY2,PHTF1,RARA,D330038O06RIK,IKBKAP,RREB1,MECP2,PROX1,PPARGC1A,PPARGC1B,PARP14,MNT,ZZZ3,PIAS2,VGLL3,PRDM1,C920016K16RIK,TAF9B,AHCTF1,LHX6,TCF4,TCF3,YEATS4,DNMT3A,IKZF2,KLF8,NRBF2,KLF9,SMAD2,USF1,ZBTB43,ZFHX4,DMRTC2,ETS1,TRPS1,ZFP740,NOTCH4,RBPJ,BACH1,TAF1C,PPARA,HLF,ZBTB33,ELF2,BACH2,ZFP41,ELF4,EZH2,MITF,DDI2,WBP7,HIF1AN,ZFP354A,NR2F2,MYC,ZFP422,CCNC,MX…	1163	1772	13588	1.41759	0.00010222	5.11115e-05	6.00785e-05
sc_14	mmu-miR-1187	mmu-miR-1187	GOTERM_BP_FAT	GO:0006350~transcription	234	3.00077	2.68763e-12	MEF2A,RORC,SOHLH2,ZFP91,EPC1,SIN3B,ZFP90,CREB3L1,D330038O06RIK,RREB1,ZFP326,BARHL2,MED12,ZFP467,MECP2,MED11,HMG20A,MED14,PPARGC1A,MTF1,PRDM6,FOXG1,MNT,PIAS1,ST18,CRTC3,C920016K16RIK,GPBP1L1,TAF9B,ZFP619,CASZ1,LHX5,PBRM1,LHX6,BCOR,HIP1,AEBP2,KLF6,KLF12,KLF10,SMAD4,ZFP449,ESRRG,RYBP,ZBTB43,ZFP446,NOTCH2,NR1I3,ZFHX4,SAP130,ETS1,ZFP800,KLF4,ZFP46,BACH2,TBX22,ZEB2,GLI3,HIF1AN,HSF1,ANP32A,HSF5,ZFP238,Z…	1169	1772	13588	1.53495	8.3424e-09	4.1712e-09	4.8579e-09
sc_14	mmu-miR-26a	mmu-miR-26a	GOTERM_BP_FAT	GO:0006350~transcription	171	2.51767	1.35707e-06	MEF2C,MEF2A,CDX4,RBM15B,BBX,HOXD13,MXI1,CNOT7,CNOT6,CBX6,SOHLH2,PNN,IGHMBP2,RCBTB1,PGR,ZFP91,EPC1,EPC2,OLIG3,HOXC4,GATA4,MIER3,PHTF2,MLL3,MYST4,TCFAP2B,TCFAP2C,RCOR1,RBL1,MECP2,HMG20A,GRHL3,PROX1,SUZ12,SUV420H2,HOXD8,MSX1,HOXD3,ZFP697,MNX1,ZZZ3,PIAS2,PIAS1,SMARCA1,NFE2L3,XRN2,ONECUT1,SOX2,ONECUT2,SOX6,DIDO1,ATF2,HOXA5,LHX2,CASZ1,HOXA9,LHX6,BCOR,RNF14,HELLS,CREBL2,DMBX1,DNMT3A,ZMYM2,KLF8,CREBZF,KL…	929	1772	13588	1.41147	0.00385613	0.000275932	0.00242937
sc_14	mmu-miR-26b	mmu-miR-26b	GOTERM_BP_FAT	GO:0006350~transcription	186	2.6659	5.90408e-09	MEF2C,MEF2A,RBM15B,HIRA,BBX,HOXD13,MXI1,CNOT7,SOHLH2,IGHMBP2,RCBTB1,PGR,ZFP91,EPC1,ATOH1,EPC2,OLIG3,TARDBP,HOXC4,GATA4,MIER3,PHTF2,MLL3,MYST4,TCFAP2B,TCFAP2C,RCOR1,TAF4B,RBL1,TAF4A,MECP2,HMG20A,GRHL3,PROX1,SLTM,SUZ12,SUV420H2,HOXD8,MSX1,HOXD3,ZFP697,MNX1,ZZZ3,PIAS2,PIAS1,ZFP516,NFE2L3,SMARCA1,XRN2,ONECUT1,HOXA11,SOX2,ONECUT2,SOX6,DIDO1,SRF,ATF2,HOXA5,LHX2,CASZ1,HOXA9,TCF4,BCOR,RNF14,HELLS,CREBL2,…	954	1772	13588	1.49505	1.72516e-05	4.31292e-06	1.06001e-05
sc_14	mmu-miR-34a	mmu-miR-34a	GOTERM_BP_FAT	GO:0006350~transcription	215	13.6943	4.39e-09	MXI1,NONO,CREB3L2,RARB,A130010J15RIK,RARG,RXRB,RREB1,TAF4B,YY1,EOMES,MECP2,PPARGC1B,HNF4A,MTF1,PARP14,FOXG1,MNT,ZZZ3,TGIF2,ST18,SUDS3,CRTC2,CRTC1,MYBL2,LHX4,PBRM1,TCF4,TCF3,HIP1,DMBX1,ASXL2,YEATS4,IKZF4,ESRRA,KLF12,IKZF1,MAML1,ASXL1,ZFP449,RYBP,SMAD4,USF1,UBP1,ZBTB44,ZBTB43,NOTCH2,NOTCH1,ZFHX4,DMRTC2,RNF4,SUPT16H,ZFP800,RBPJ,FOXI1,TCF12,ZFHX3,ENY2,BACH2,ELF5,TCOF1,ZEB2,PHF20,HIF1AN,HSF5,DMRTC1A,F…	1136	1772	13588	1.45128	1.39e-05	6.95e-06	7.96e-06
sc_14	mmu-miR-378	mmu-miR-378	GOTERM_BP_FAT	GO:0006350~transcription	139	13.8446	3.18e-07	STAT5A,ZXDC,ZXDB,NR2E1,CNOT4,PNN,IGHMBP2,HOXC6,EPC1,MLL5,FLI1,MED26,MIER3,PSIP1,RARB,ZFP503,ZFP275,D330038O06RIK,TAF4B,MECP2,MLXIPL,ZFP629,MED14,HES7,AHR,MED19,MTF1,RFC1,ABT1,FOXG1,ZFP263,MNT,TGIF2,ZFP260,MYNN,TRAPPC2,SOX1,AHCTF1,ELK1,SOX6,ZFP619,MEIS1,WT1,TAL1,TEAD4,HOXA10,TEF,TFDP2,ASF1B,MAFG,AEBP2,MAFF,IKZF2,KLF12,CREBZF,ASXL1,ESRRG,SMAD2,ZFP606,FOXP2,ZFP446,HOXB3,NRF1,ETS1,RBPJ,HDAC9,ENY2,ISX…	705	1772	13588	1.51188	0.000752	0.000125	0.000558
sc_14	mmu-miR-423-5p	mmu-miR-423-5p	GOTERM_BP_FAT	GO:0006350~transcription	211	2.90634	5.9876e-09	RORC,MED22,MED20,RREB1,BARHL1,MECP2,HMG20A,PPARGC1B,SUV420H2,MTF1,TGIF2,SUPT6H,CRTC2,C920016K16RIK,HOXA11,MYBL2,NR1H2,TCF21,DRAP1,PBRM1,LHX6,TCF3,DNMT3A,ESRRA,ZBTB46,IKZF1,SMAD7,MAML1,ASXL1,ZFP449,SMAD4,SMAD3,SMAD2,USF1,USF2,ETS1,ZFP740,CHAF1A,CHAF1B,ZFHX3,BACH1,TAF1C,GM98,BACH2,ELF4,TBX21,NFKB1,NFKB2,HIF1AN,ELOF1,ANP32A,DMRTC1A,HSF4,MYB,SERTAD2,ZFP239,TBX15,ADNP,SF1,AW146154,TLE1,MBD1,MXD4,SENP2…	1114	1772	13588	1.45241	1.89147e-05	4.7287e-06	1.08437e-05
sc_14	mmu-miR-805	mmu-miR-805	GOTERM_BP_FAT	GO:0006350~transcription	97	2.74554	0.000233843	ZXDC,CBX3,RORB,CNOT7,MXI1,ZIC3,FNTB,ZFP91,MLL3,ZFP275,TBPL1,CCAR1,RCOR3,RXRA,YY1,ZFP326,MED14,FOXN3,ZFP518,FOXG1,ST18,MYNN,C920016K16RIK,ONECUT2,TAF9B,MEIS1,HOXA1,HNRNPD,PBRM1,NR1H4,TRP53,ASXL2,IKZF4,MAFB,TAF5,FOXA1,RYBP,ESRRG,ZFP148,FOXP2,EBF4,RNF2,EBF1,HOXB9,HDAC9,PHF6,HLF,TBX22,TCOF1,TBX20,FOXK2,PAX6,ZEB2,YBX1,SOX11,ZFX,TLE1,PURB,CCNL2,SENP2,EYA3,ZFP160,NCOA2,EREG,ZMIZ1,CAND1,AW146020,LCORL,BD…	522	1772	13588	1.42493	0.42819	0.0197645	0.409618
sc_14	mmu-let-7i	mmu-let-7i	GOTERM_BP_FAT	GO:0006357~regulation of transcription from RNA polymerase II promoter	83	1.07097	3.27762e-05	PPARA,ELF2,ELF4,E2F6,NR6A1,MITF,PRRX1,CASK,HOXD13,CBX2,CITED2,APP,LBH,GATA6,TDGF1,RARA,NR2F2,MYC,IKBKAP,WNT10B,TCFAP2B,SOX11,GABPA,SIX3,RB1,RBBP7,PPARGC1A,PPARGC1B,MED6,BRWD1,ADRB2,BPTF,MED8,HIPK2,LCOR,ONECUT1,ONECUT2,ELK1,SOX6,NFYA,SRF,SUFU,ARNT,LIF,PLAGL1,HOXA1,MEIS2,HAND1,PTH,TEAD4,NFAT5,PER2,TEF,PER1,SKIL,TCF4,NFATC3,TCF3,PLAGL2,MDFI,TRP53,DNMT3A,IKZF2,NRBF2,CEBPD,RFX5,TBX5,NR4A2,SMAD2,TEAD3,…	1163	616	13588	1.57425	0.0957868	0.0111254	0.0591585
sc_14	mmu-miR-1187	mmu-miR-1187	GOTERM_BP_FAT	GO:0006357~regulation of transcription from RNA polymerase II promoter	93	1.19261	8.48475e-08	BMI1,RAI1,FOXK1,CBX4,PRRX1,PAX5,CNOT7,ZIC3,SHH,EPC1,APP,PAX9,SDPR,GATA3,HEY2,TRP63,ZFP238,ALX4,PITX2,ELP4,SATB2,TCFAP2B,OTX1,SLA2,MED12,MED11,MED14,TLE1,HES6,RBBP7,PPARGC1A,AYM1,NCOA2,EP300,BPTF,MTF1,HIPK3,ZMIZ1,VEGFA,ZFPM2,ST18,ZFP367,ASCL3,MED1,ABLIM2,ABLIM3,ONECUT2,SOX6,MEIS1,ARID2,ARNT,STAT6,HOXA1,PFN1,MEIS2,NFAT5,BCL3,TCEA1,SKIL,NFATC2,BCOR,NFATC3,TLX1,ETV3,KLF6,IL6,CEBPB,KLF12,MAFB,JARID2,C…	1169	616	13588	1.75486	0.000263332	3.76231e-05	0.000153362
sc_14	mmu-miR-26a	mmu-miR-26a	GOTERM_BP_FAT	GO:0006357~regulation of transcription from RNA polymerase II promoter	76	1.11896	5.75163e-07	MEF2C,ELF1,HNF1B,CDX4,PRRX1,CASK,HOXD13,CNOT7,MXI1,CBFB,ZBTB38,IL11,EPC1,APP,GATA4,BRD7,ZFP238,TCFAP2B,TCFAP2C,RBL1,RB1,SIX4,NRIP1,CTNNBIP1,SUZ12,BRWD1,HOXD8,MSX1,NCOA2,ZFP462,HIPK1,HIPK2,ZFPM2,CLOCK,ABLIM1,FUS,MTDH,ONECUT1,UBE3A,ONECUT2,SOX2,SOX6,ARID2,TCFCP2L1,LIF,NFAT5,SKIL,BCOR,DMBX1,DNMT3A,JARID2,CREB1,CEBPG,MAML2,CREBBP,RYBP,SMAD4,IGF1,SMAD1,ZFP148,MED13L,FOXP2,SOD2,EAF1,SP1,THRAP3,HOPX,JAZ…	929	616	13588	1.80457	0.00163615	0.000163735	0.00102964
sc_14	mmu-miR-26b	mmu-miR-26b	GOTERM_BP_FAT	GO:0006357~regulation of transcription from RNA polymerase II promoter	80	1.14662	9.85603e-08	MEF2C,ELF1,HNF1B,PRRX1,CASK,HOXD13,CNOT7,MXI1,CBFB,ZBTB38,IL11,EPC1,APP,ATOH1,GATA4,BRD7,ZFP238,TCFAP2B,TCFAP2C,OTX1,TAF4A,RBL1,RB1,SIX4,RBBP7,NRIP1,CTNNBIP1,SUZ12,BRWD1,HOXD8,MSX1,ZFP462,HIPK1,HIPK2,ZFPM2,CLOCK,FUS,ABLIM1,MTDH,ONECUT1,UBE3A,ONECUT2,SOX2,SOX6,SRF,ARID2,TCF7L2,TCFCP2L1,LIF,NFAT5,SKIL,BCOR,TCF4,DMBX1,DNMT3A,IL6,JARID2,CREB1,CEBPG,CREBBP,RYBP,SMAD4,IGF1,SMAD1,ZFP148,MED13L,FOXP1,FOX…	954	616	13588	1.84976	0.000287952	4.79977e-05	0.000176954
sc_14	mmu-miR-34a	mmu-miR-34a	GOTERM_BP_FAT	GO:0006357~regulation of transcription from RNA polymerase II promoter	92	5.85987	4.44e-08	E2F1,PRRX1,TGFB3,FOXO1,MXI1,CBFB,FOS,GATA3,TRAK1,TRP63,RARB,MLL1,IHH,ELP4,SATB1,SATB2,EGR2,RARG,RXRB,SOX11,OTX1,MTA2,GABPA,LEF1,RB1,IRF2BP1,HES6,PKIA,PPARGC1B,ASCL1,BRWD1,HOXD8,HNF4A,MTF1,VEGFA,ST18,NSD1,CLOCK,MED1,ABLIM1,ONECUT1,CRTC1,ONECUT2,SOX4,NEDD8,SOX6,PRDM16,TCFE3,MEIS1,STAT6,ATN1,BCL11B,NFAT5,PER1,BCL6,POU3F1,TCF4,NFATC2,TCF3,PLAGL2,DMBX1,MAF,TXNIP,ESRRA,IKZF1,RFX4,KLF12,MAFB,RFX5,MAML1,…	1136	616	13588	1.78642	0.00014	4.68e-05	8.03e-05
sc_14	mmu-miR-378	mmu-miR-378	GOTERM_BP_FAT	GO:0006357~regulation of transcription from RNA polymerase II promoter	59	5.87649	6.73e-06	STAT5A,NR6A1,TGFB3,NR2E1,EPC1,MED26,RHOA,RARB,MKL2,ALX1,NFX1,SLA2,MLXIPL,HES7,MED14,TLE1,RB1,NPAS4,AHR,MED19,MTF1,BPTF,ZFPM2,ZFP367,CLOCK,ABLIM1,ELK1,SOX6,NFYA,MEIS1,ARID2,WT1,SUFU,TCFCP2L1,TAL1,NPAS2,ZKSCAN17,TEAD4,TEF,NFAT5,MYOG,NFATC2,NFATC3,FOXD1,PLAGL2,BMP4,IKZF2,KLF12,SMAD2,FOXP2,ATXN1,SP1,ETS1,THRAP3,NEUROD1,USP49,RBM14,RBPJ,HDAC9	705	616	13588	1.84603	0.0158031	0.000995	0.0118018
sc_14	mmu-miR-423-5p	mmu-miR-423-5p	GOTERM_BP_FAT	GO:0006357~regulation of transcription from RNA polymerase II promoter	95	1.30854	1.87765e-09	ELF4,ARNT2,TGFB3,NFKB1,MED22,CNOT7,MED20,TGFB1,ATOH1,LBH,GATA3,GATA4,TDGF1,OLIG2,HSF4,WNT10B,TCFAP2B,FOXJ1,TCFAP2C,RBL1,TLE1,IRF2BP1,PKIA,PPARGC1B,CTNNBIP1,IFNAR2,TCFCP2,NCOA1,BRWD1,MTF1,NRL,VEGFA,FOXC1,CLOCK,SUPT6H,EID1,ABLIM2,CNBP,ONECUT1,ONECUT2,ELK1,NFIX,NFYA,SRF,MEIS1,NR1H2,LIF,HOXA1,SORBS3,ATN1,DRAP1,NFAT5,TEF,PER1,BCL6,POU3F1,TCFEB,TCF3,NKX2-2,ETV3,PLAGL2,ZBTB7B,TXNIP,DNMT3A,WDTC1,ESRRA,IK…	1114	616	13588	1.88111	5.93146e-06	2.96574e-06	3.40047e-06
sc_14	mmu-miR-805	mmu-miR-805	GOTERM_BP_FAT	GO:0006357~regulation of transcription from RNA polymerase II promoter	41	1.16049	0.000784267	ONECUT2,PAX6,CASK,NFIX,CNOT7,MXI1,ARID2,MEIS1,CBFB,ZIC3,HOXA1,TRAK1,POU4F2,NR1H4,PLAGL2,ETV3,TRP53,ZBTB7A,SATB1,MAFB,SOX11,RXRA,FOXA1,RYBP,TLE1,MED14,ZFP148,SIRT1,FOXP2,OSM,NCOA2,ZMIZ1,RNF2,NEUROD1,PHF21A,CAND1,HOXB9,ST18,TBL1X,HDAC9,NFIB	522	616	13588	1.73256	0.846666	0.0391111	1.36755
sc_14	mmu-let-7i	mmu-let-7i	GOTERM_BP_FAT	GO:0009891~positive regulation of biosynthetic process	77	0.993548	2.7674e-05	PPARA,ELF4,MITF,CASK,HOXD13,IL10,CITED2,FNTB,NOD2,APP,GATA6,TDGF1,GUCY1A2,IL1B,RARA,MYC,LTB,WNT10B,TCFAP2B,SOX11,SIX3,MECP2,FGF23,RB1,PPARGC1A,HMGA1,PPARGC1B,MED6,PRKCQ,ADRB2,HIPK2,USP21,SMARCA1,EIF5A2,MAPRE3,ONECUT2,ELK1,AHCTF1,SOX6,NFYA,SRF,ARNT,LIF,PLAGL1,HOXA1,MEIS2,SORBS1,HAND1,POU2F2,TEAD4,NPM1,PTH,NFAT5,TEF,DYRK2,NFATC3,TCF3,PLAGL2,TRP53,IKZF2,CEBPD,TBX5,NR4A2,SMAD2,AFF1,TEAD3,USF1,ABCG4,A…	1163	557	13588	1.61514	0.081502	0.0105707	0.0499516
sc_14	mmu-miR-1187	mmu-miR-1187	GOTERM_BP_FAT	GO:0009891~positive regulation of biosynthetic process	83	1.06438	8.06486e-07	MEF2A,FOXK1,TBK1,CNOT7,GLI3,ZIC3,SHH,EPC1,APP,MLL5,PAX9,SDPR,GATA3,TRP63,GUCY1A2,IL1B,MKL1,ALX4,SERTAD2,PITX2,SATB2,TCFAP2B,ZFP326,BARHL2,MECP2,MED12,MED14,IL21,PPARGC1A,PRKCQ,AYM1,NCOA2,EP300,MTF1,ZMIZ1,VEGFA,ZFPM2,EIF5A2,MED1,ABLIM2,ABLIM3,ONECUT2,SOX6,ARID2,ARNT,STAT6,HOXA1,HRH1,RGMB,MEIS2,NFAT5,BCL3,DAZL,TCEA1,NFATC2,NFATC3,ETV5,MYSM1,TLX1,KLF6,IL6,CEBPB,KLF12,MAFB,CREB1,ESRRG,SMAD4,TEAD1,IGF…	1169	557	13588	1.73206	0.0025002	0.000250302	0.00145772
sc_14	mmu-miR-26a	mmu-miR-26a	GOTERM_BP_FAT	GO:0009891~positive regulation of biosynthetic process	67	0.986455	6.90537e-06	MEF2C,MEF2A,HNF1B,ELF1,TBK1,EIF5A,CASK,HOXD13,PAWR,CNOT7,CBFB,ZBTB38,IL11,EPC1,APP,GATA4,PIWIL2,MYST4,TCFAP2B,MECP2,GRHL3,RB1,SIX4,IL21,HMGA1,PRKCQ,MSX1,NCOA2,ZFP462,HIPK2,ZFPM2,SMARCA1,EIF5A2,CLOCK,SERP1,ABLIM1,FUS,UBE3A,SOX2,ONECUT2,NFYC,SOX6,ARID2,LIF,NFAT5,PTX3,MYSM1,TBX3,CREB1,CEBPG,CREBBP,MAML2,SMAD4,IGF1,SMAD1,ZFP148,ATXN7L3,SOD2,RNF6,EAF1,SP1,YAF2,THRAP3,PBX1,IRF4,PBX2,KLF4	929	557	13588	1.75938	0.0194677	0.000727871	0.0123611
sc_14	mmu-miR-26b	mmu-miR-26b	GOTERM_BP_FAT	GO:0009891~positive regulation of biosynthetic process	67	0.960298	1.67683e-05	MEF2C,ELF1,MEF2A,HNF1B,EIF5A,CASK,HOXD13,PAWR,CNOT7,CBFB,ZBTB38,IL11,EPC1,APP,ATOH1,GATA4,PIWIL2,MYST4,TCFAP2B,MECP2,GRHL3,RB1,SIX4,IL21,HMGA1,PRKCQ,MSX1,ZFP462,HIPK2,ZFPM2,SMARCA1,EIF5A2,CLOCK,SERP1,ABLIM1,FUS,UBE3A,SOX2,ONECUT2,NFYC,NFYB,SOX6,SRF,ARID2,TCF7L2,LIF,NFAT5,PTX3,CD28,IL6,TBX3,CREB1,CEBPG,CREBBP,SMAD4,IGF1,SMAD1,ZFP148,ATXN7L3,SOD2,RNF6,EAF1,YAF2,THRAP3,IRF4,PBX2,KLF4	954	557	13588	1.71327	0.0478165	0.00128858	0.0301014
sc_14	mmu-miR-34a	mmu-miR-34a	GOTERM_BP_FAT	GO:0009891~positive regulation of biosynthetic process	80	5.09554	1.85e-06	ENY2,E2F1,E2F3,TGFB3,FOXO1,CBFB,FOS,GATA3,TRP63,IL1B,RARB,LTB,MLL1,SERTAD2,IHH,SATB2,RARG,EGR2,RXRB,MTA2,SOX11,MECP2,LEF1,RB1,PPARGC1B,ASCL1,HNF4A,MTF1,EREG,VEGFA,PTMS,NSD1,MAPRE3,CLOCK,MED1,ING5,ABLIM1,CRTC1,ONECUT2,SOX4,SOX6,PRDM16,TCFE3,STAT6,BCL11B,NFAT5,ETV1,POU3F1,NFATC2,TRAF6,TCF3,MYSM1,PLAGL2,MAF,ESRRA,IKZF1,RFX4,KLF12,MAFB,MAML1,CREB1,SMAD4,NR4A2,SNW1,AFF1,TRIM24,WWTR1,ISL1,DDX5,FOXP3,US…	1136	557	13588	1.71796	0.00583437	0.000344	0.00334888
sc_14	mmu-miR-378	mmu-miR-378	GOTERM_BP_FAT	GO:0009891~positive regulation of biosynthetic process	55	5.47809	6.18e-06	ENY2,STAT5A,TBX20,TGFB3,ZXDC,ZXDB,9430076C15RIK,IL10,EPC1,MLL5,PIWIL2,RARB,MKL2,ALX1,MLXIPL,MECP2,MED14,RB1,NPAS4,AHR,MTF1,ZFPM2,MAPRE3,CLOCK,ABLIM1,AHCTF1,ELK1,EHF,NFYB,SOX6,NFYA,ARID2,WT1,NPAS2,TEAD4,TEF,NFAT5,MYOG,NFATC2,NFATC3,FOXD1,PLAGL2,BMP4,IKZF2,KLF12,ESRRG,SMAD2,AFF1,ATXN1,SP1,ETS1,IRF6,THRAP3,NEUROD1,RBM14	705	557	13588	1.90315	0.0145071	0.000974	0.010827
sc_14	mmu-miR-423-5p	mmu-miR-423-5p	GOTERM_BP_FAT	GO:0009891~positive regulation of biosynthetic process	81	1.1157	4.32607e-07	GM98,ELF4,ARNT2,TGFB3,NFKB1,CD1D1,CNOT7,TGFB1,CD1D2,APOA2,ATOH1,GATA3,GATA4,TDGF1,HSF4,MYST4,SERTAD2,MYST3,WNT10B,TCFAP2B,MECP2,TOPORS,HMGA1,PPARGC1B,NCOA1,MTF1,NRL,VEGFA,FOXC1,PTMS,EIF5A2,MAPRE3,CLOCK,ABLIM2,CNBP,ONECUT2,ELK1,EHF,NFIX,NFYA,SRF,LIF,TCF21,HOXA1,NFAT5,TEF,ETV1,POU3F1,TCFEB,TCF3,NKX2-2,PLAGL2,ZBTB7B,ESRRA,IKZF1,MAML1,CREB1,TAF8,TRIM28,GRIN1,SMAD4,SMAD3,CREB5,SNW1,SMAD2,ZFP148,FOXP3,…	1114	557	13588	1.77378	0.00136567	8.54092e-05	0.000783461
sc_14	mmu-miR-805	mmu-miR-805	GOTERM_BP_FAT	GO:0009891~positive regulation of biosynthetic process	39	1.10388	0.000418616	TBK1,ONECUT2,TBX20,ZXDC,PAX6,CASK,RORB,NFIX,CNOT7,ARID2,ZIC3,CBFB,CD1D2,FNTB,HOXA1,NOD2,RGMB,POU4F2,PLAGL2,TRP53,MAFB,ZFP326,RXRA,SOX11,FOXA1,ESRRG,CREB5,MED14,ZFP148,OSM,NCOA2,EREG,YAF2,ZMIZ1,EBF1,NEUROD1,CAND1,HOXB9,NFIB	522	557	13588	1.82261	0.632378	0.0259905	0.732163
[truncated: 1,733 more rows]

## Sheet: gsea_results_occurrencies 
Sub-cluster	Term	N_occurrencies	Total number of miRNA members of the sub-cluster
sc_1	GO:0000902~cell morphogenesis	1	3
sc_1	GO:0000904~cell morphogenesis involved in differentiation	1	3
sc_1	GO:0001501~skeletal system development	1	3
sc_1	GO:0001654~eye development	1	3
sc_1	GO:0001655~urogenital system development	1	3
sc_1	GO:0001763~morphogenesis of a branching structure	1	3
sc_1	GO:0001889~liver development	1	3
sc_1	GO:0002009~morphogenesis of an epithelium	1	3
[truncated: 7,755 more rows]
