# Supplementary material for: miRNeye: a microRNA expression atlas of the mouse eye
Source: BMC Genomics. 2010 Dec 20;11:715. doi: 10.1186/1471-2164-11-715 (PMC3018480; doi:10.1186/1471-2164-11-715)
Supplement: Additional file 4 — Detailed annotation of the miRNA expression patterns obtained at all developmental stages analyzed. The table presents the overall pattern of expression (e.g. ubiquitous, ubiquitous with pattern, regional, not detected) at each developmental stage and a brief annotation of the structures that were positive for miRNA expression at each stage. Abbreviations are as follows: Developmental stage: E = Embryonic day; P = Postnatal day. Overall signal: nd = not detected; reg/1-2-3 = regional; ubi/1-2-3 = ubiquitous; uwp/1-2-3 = ubiquitous with pattern; 1-2-3 = signal intensity level Anatomical structures: BR = Brain; CB = Ciliary body; EOM = Extraocular muscles; GCL = Ganglion Cell Layer; INBL = Inner Neuroblastic Layer; INL = Inner Nuclear Layer; IR = Iris; OLF = Olfactory epithelium; ONBL = Outer Neuroblastic Layer; ONL = Outer Nuclear Layer; PHOT = Photoreceptors; RPE = Retinal Pigment Epithelium. [file 1471-2164-11-715-S4.XLS]

## Sheet: Annotation ISH
miRNA	E16.5	E16.5 structures	P0	P0 structures	P8	P8 structures	P60	P60 structures
mmu-let-7b	ubi/3		ubi/3		ubi/3		ubi/3
mmu-let-7d	nd		nd		nd		reg/1	INL; IR
mmu-let-7e	uwp/1	Retina; BR	uwp/1	INBL; Lens; BR; OLF	reg/2	GCL, INL, PHOT; CB/IR; Lens	reg/2	GCL, INL, PHOT; CB/IR
mmu-miR-1	nd		nd		nd		nd
mmu-miR-100	ubi/2		ubi/2		ubi/2		ubi/2
mmu-miR-101a	nd		nd		nd		nd
mmu-miR-101b	nd		nd		nd		nd
mmu-miR-106a	uwp/2	Retina; BR	uwp/2	INBL, ONBL; Lens; BR; OLF	ubi/2		reg/2	GCL, INL; RPE; CB/IR; Lens; Cornea
mmu-miR-106b	reg/2	Retina; BR; OLF	uwp/1	INBL; BR	reg/1	GCL, INL; Cornea	reg/1	GCL
mmu-miR-122	nd		nd		nd		nd
mmu-miR-124a	reg/2	Retina; BR	nd		reg/2	GCL, INL, PHOT	reg/3	GCL, INL, ONL, PHOT
mmu-miR-126-3p	nd		nd		reg/1	RPE; IR	reg/1	RPE; IR
mmu-miR-126-5p	nd		nd		nd		nd
mmu-miR-127	ubi/3		ubi/3		ubi/3		ubi/2
mmu-miR-128	reg/2	Retina; BR	reg/2	INBL; Lens; BR; OLF	reg/2	GCL, INL; IR; Lens	nd
mmu-miR-129-3p	uwp/3	Retina; Lens; BR; OLF	uwp/2	INBL, ONBL; RPE; Lens; BR; OLF	ubi/3		reg/2	GCL, INL; RPE; Lens; Cornea
mmu-miR-129-5p	uwp/2	Retina; Lens; BR; OLF	uwp/2	INBL, ONBL; Lens; BR; OLF	ubi/3		ubi/3
mmu-miR-130a	uwp/2	Retina; Lens; BR	uwp/2	INBL; Lens; BR	ubi/2		reg/2	GCL, INL; RPE; CB/IR; Lens; Cornea
mmu-miR-130b	uwp/2	Retina; Lens; BR; OLF	uwp/2	INBL, ONBL; Lens; BR; OLF	ubi/3		ubi/2
mmu-miR-132	uwp/2	Retina; BR	uwp/2	INBL, ONBL; Lens; BR; OLF	ubi/2		reg/2	GCL, INL; RPE; IR; Lens; Cornea
mmu-miR-133a	nd		reg/1	EOM; Mouth, face muscles	nd		nd
mmu-miR-135a	reg/1	Retina; CB; BR	reg/1	INBL; CB	reg/2	CB	reg/1	CB
mmu-miR-135b	reg/1	Retina; CB; BR	reg/1	INBL; CB	reg/1	CB	reg/1	CB
mmu-miR-136	nd		nd		nd		nd
mmu-miR-137	nd		nd		nd		nd
mmu-miR-138	reg/1	Retina; BR	reg/1	INBL; BR	reg/1	GCL	nd
mmu-miR-140	nd		nd		nd		nd
mmu-miR-141	reg/2	OLF	reg/1	OLF	nd		reg/1	Cornea
mmu-miR-142-3p	nd		nd		nd		nd
mmu-miR-142-5p	nd		nd		reg/1	IR	reg/1	IR
mmu-miR-143	nd		reg/2	IR	reg/1	IR	reg/1	IR
mmu-miR-144	nd		nd		nd		nd
mmu-miR-145	ubi/1		uwp/2	INBL; IR; Lens; BR	reg/2	GCL, INL, RPE; IR; Lens	reg/2	GCL, INL; RPE; IR
mmu-miR-146a	nd		nd		nd		nd
mmu-miR-146b	reg/1	OLF	nd		nd		nd
mmu-miR-148a	nd		nd		nd		nd
mmu-miR-149	uwp/1	Retina; Lens; BR	uwp/2	INBL; RPE; Lens; BR; OLF	reg/2	GCL, INL, ONL; RPE; IR; Lens	reg/2	GCL, INL; RPE; CB/IR; Lens; Cornea
mmu-miR-150	nd		nd		nd		nd
mmu-miR-152	nd		uwp/1	INBL; BR; OLF	nd		reg/2	GCL, INL; RPE; IR
mmu-miR-153	nd		nd		ubi/1		nd
mmu-miR-154	nd		nd		nd		nd
mmu-miR-15a	reg/1	Retina; BR; OLF	uwp/1	INBL; ONBL; BR	nd		reg/1	GCL
mmu-miR-15b	reg/2	Retina; BR; OLF	uwp/1	INBL; Lens; BR; OLF	reg/1	GCL, INL; IR	reg/1	GCL, INL; RPE
mmu-miR-17	uwp/2	Retina; Lens; BR	uwp/3	INBL, ONBL; Lens; BR; OLF	ubi/2		reg/1	GCL, INL; Cornea
mmu-miR-181a	uwp/2	Retina; BR	uwp/2	INBL; BR	reg/2	GCL, INL, PHOT	reg/3	GCL, INL; Cornea
mmu-miR-181b	uwp/2	Retina; Lens; BR	uwp/2	INBL, ONBL; Lens; BR; OLF	ubi/3		reg/3	GCL, INL
mmu-miR-181c	reg/1	Retina; BR	reg/1	INBL; BR	reg/2	GCL, INL	reg/3	GCL, INL
mmu-miR-181d	uwp/2	Retina; BR	uwp/1	INBL; BR	reg/2	GCL, INL	reg/2	GCL, INL; Cornea
mmu-miR-182	uwp/2	Retina; BR	uwp/3	INBL, ONBL; Lens; BR; OLF	ubi/2		reg/3	GCL, INL, ONL, PHOT; Cornea
mmu-miR-183	reg/1	Retina; BR; OLF	reg/2	INBL; BR; OLF	reg/3	GCL, INL, ONL, PHOT	reg/3	GCL, INL, ONL, PHOT
mmu-miR-184	uwp/1	Retina	uwp/3	INBL; Lens; Cornea; BR; OLF	ubi/3		reg/3	GCL, INL, PHOT; Lens; Cornea
mmu-miR-185	uwp/2	Retina; Lens; BR; OLF	uwp/2	INBL, ONBL; Lens; BR; OLF	ubi/3		ubi/3
mmu-miR-186	nd		nd		nd		nd
mmu-miR-187	nd		nd		reg/1	GCL, INL; CB/IR	nd
mmu-miR-188-5p	ubi/1		uwp/2	INBL; Lens; BR; OLF	ubi/2		reg/2	GCL, INL; RPE; CB/IR; Lens; Cornea
mmu-miR-190b	nd		nd		nd		nd
mmu-miR-191	uwp/2	Retina; Lens; BR; OLF	uwp/2	INBL, ONBL; Lens; BR; OLF	ubi/2		reg/2	GCL, INL, ONL; Lens; Cornea
mmu-miR-192	nd		nd		nd		nd
mmu-miR-193b	ubi/2		uwp/2	INBL, ONBL; Lens; BR; OLF	ubi/3		ubi/3
mmu-miR-195	ubi/1		ubi/2		ubi/2		ubi/3
mmu-miR-197	ubi/2		ubi/2		ubi/3		ubi/3
mmu-miR-199a-3p	uwp/1	eyelids	reg/1	eyelids	nd		nd
mmu-miR-199a-5p	reg/1	eyelids	reg/1	eyelids	nd		nd
mmu-miR-199b	uwp/2	eyelids	uwp/2	eyelids	nd		nd
mmu-miR-19a	ubi/1		uwp/1	EOM	nd		nd
mmu-miR-200a	reg/2	Cornea; OLF	reg/2	Cornea; OLF	reg/1	Cornea	nd
mmu-miR-200b	reg/3	OLF	reg/3	BR; OLF	nd		nd
mmu-miR-200c	reg/3	Retina; Lens; BR; OLF	reg/3	INBL, ONBL; RPE; Lens; BR; OLF	ubi/2		reg/1	GCL, INL; Cornea
mmu-miR-203	nd		nd		reg/2	CB/IR; Lens; Cornea	reg/2	CB/IR; Lens; Cornea
mmu-miR-204	reg/1	CB; Cornea	uwp/1	INBL; BR	reg/2	CB/IR; Lens	reg/1	INL; CB/IR
mmu-miR-205	uwp/2	Retina; Lens; BR	uwp/2	INBL, ONBL; Lens; Cornea; BR; OLF	ubi/3		ubi/3
mmu-miR-207	ubi/2		ubi/2		ubi/3		ubi/3
mmu-miR-20a	nd		nd		nd		nd
mmu-miR-20b	nd		nd		nd		reg/1	CB/IR; Cornea
mmu-miR-21	nd		nd		reg/1	Cornea	reg/1	Cornea
mmu-miR-210	ubi/2		uwp/3	INBL, ONBL; Lens; BR; OLF	ubi/3		ubi/3
mmu-miR-212	ubi/2		ubi/2		ubi/3		ubi/3
mmu-miR-214	ubi/2		ubi/2		ubi/3		ubi/3
mmu-miR-218	uwp/1	Retina; Lens; BR	uwp/1	INBL; Lens; BR; OLF	ubi/1		reg/1	GCL, INL
mmu-miR-219	nd		nd		nd		nd
mmu-miR-221	uwp/2	Retina; Lens; BR	uwp/2	INBL; Lens; BR; OLF	ubi/3		reg/2	GCL, INL; Cornea
mmu-miR-223	ubi/1		uwp/1	INBL; Lens; BR; OLF	reg/1	GCL, INL	reg/1	GCL, INL
mmu-miR-23a	nd		nd		nd		reg/1	GCL; CB/IR
mmu-miR-23b	nd		nd		nd		nd
mmu-miR-24	uwp/1	BR	uwp/1	INBL; BR	reg/1	GCL, INL; CB/IR; Cornea	reg/1	GCL, INL; IR; Cornea
mmu-miR-27a	uwp/1	Retina; Lens; BR	uwp/2	INBL, ONBL; Lens; BR; OLF	reg/2	GCL, INL; RPE; CB/IR; Cornea	reg/2	GCL, INL; CB/IR; Cornea
mmu-miR-27b	nd		nd		nd		nd
mmu-miR-290-5p	uwp/1	Retina; Lens; BR; OLF	reg/1	INBL; Lens; BR; OLF	reg/2	GCL, INL; Lens	reg/1	GCL, INL
mmu-miR-291a-3p	nd		nd		nd		nd
mmu-miR-291a-5p	ubi/2		ubi/2		ubi/3		ubi/3
mmu-miR-294	uwp/1	Retina; BR; OLF	uwp/1	INBL; Lens; BR; OLF	reg/1	GCL, INL; IR; Lens	reg/1	GCL, INL; RPE; CB/IR; Lens
mmu-miR-296-5p	ubi/2		uwp/1	INBL; RPE; Lens; BR; OLF	ubi/2		reg/2	GCL, INL; RPE; Cornea
mmu-miR-297a	uwp/2	Retina; Lens; BR; OLF	uwp/2	INBL; Lens; BR; OLF	ubi/3		ubi/3
mmu-miR-297b-3p	nd		nd		nd		nd
mmu-miR-29b	nd		nd		nd		reg/1	GCL, INL
mmu-miR-29c	nd		nd		reg/2	PHOT	reg/2	GCL, INL, PHOT
mmu-miR-300	nd		uwp/1	INBL; BR	reg/1	GCL, INL	nd
mmu-miR-301a	nd		nd		nd		nd
mmu-miR-302a	nd		nd		nd		nd
mmu-miR-30a	nd		reg/1	INBL; BR	reg/1	GCL, INL; CB/IR	reg/1	GCL, INL; CB/IR
mmu-miR-30b	nd		nd		nd		reg/1	GCL, INL; CB
mmu-miR-30c	reg/2	Retina; BR	reg/2	INBL; BR; OLF	ubi/2		reg/1	GCL, INL, PHOT
mmu-miR-30d	uwp/1	Retina; BR	reg/2	INBL; Lens; Cornea; BR; OLF	ubi/3		reg/2	GCL, INL, PHOT; RPE; CB/IR; Cornea
mmu-miR-31	reg/1	Lens	reg/1	INBL; Lens; Cornea; BR	reg/2	GCL, INL, PHOT; Lens	reg/3	RPE; Lens; Cornea
mmu-miR-322	reg/1	Cornea	reg/1	Cornea	reg/1	Cornea	reg/1	Cornea
mmu-miR-325	reg/1	Cornea	nd		reg/1	Cornea	nd
mmu-miR-328	uwp/1	Retina; BR	uwp/1	INBL; BR	ubi/2		reg/1	GCL, INL; RPE; CB/IR
mmu-miR-329	uwp/2	Retina; BR	uwp/2	INBL; BR	reg/2	GCL, INL; CB/IR; Lens; Cornea	reg/1	GCL, INL; RPE
mmu-miR-33	uwp/2	Retina; BR	reg/2	INBL; Cornea; BR	reg/1	GCL, INL; IR; Cornea	reg/1	GCL, INL; Cornea
mmu-miR-331-3p	nd		nd		nd		nd
mmu-miR-335-5p	ubi/1		reg/1	INBL; BR	reg/1	Cornea	reg/1	GCL; RPE; Cornea
mmu-miR-338-3p	reg/1	Cornea	reg/1	Cornea	reg/1	Cornea	nd
mmu-miR-339-5p	ubi/1		uwp/2	INBL; BR; OLF	ubi/3		reg/2	GCL, INL; RPE; CB/IR; Lens; Cornea
mmu-miR-341	ubi/1		ubi/2		ubi/2		ubi/1
mmu-miR-342-3p	reg/1	Retina	uwp/1	INBL; Cornea; BR	reg/1	GCL, INL; Cornea	reg/1	GCL, INL; Cornea
mmu-miR-345-5p	ubi/1		ubi/1		ubi/1		ubi/1
mmu-miR-346	ubi/2		uwp/2	INBL; Lens; BR; OLF	ubi/3		ubi/3
mmu-miR-34b-5p	reg/1	BR	reg/1	Cornea	nd		nd
mmu-miR-34c	uwp/2	Retina; Lens; BR	uwp/2	INBL; Lens; Cornea; BR	reg/2	GCL, INL; CB/IR; Lens; Cornea	reg/1	GCL, INL; CB/IR; Lens; Cornea
mmu-miR-350	uwp/2	Retina; BR; OLF	uwp/1	INBL; BR; OLF	ubi/2		reg/1	GCL, INL; RPE; CB/IR; Lens; Cornea
mmu-miR-351	nd		nd		nd		nd
mmu-miR-365	ubi/2		uwp/3	INBL; BR; OLF	ubi/3		reg/2	GCL, INL; Cornea
mmu-miR-367	nd		nd		ubi/1		nd
mmu-miR-369-3p	nd		nd		nd		nd
mmu-miR-375	uwp/1	Retina; Lens; BR	uwp/1	Lens; Cornea; BR	reg/1	GCL; CB/IR; Lens; Cornea	reg/1	GCL; Cornea
mmu-miR-377	nd		nd		nd		reg/1	CB
mmu-miR-378	reg/1	Retina	uwp/2	INBL; BR	reg/2	GCL, INL	reg/1	GCL, INL, ONL
mmu-miR-379	ubi/1		ubi/1		reg/1	GCL, INL, PHOT	reg/1	GCL, INL
mmu-miR-380-3p	nd		reg/1	INBL; BR	reg/1	INL	reg/1	GCL, INL
mmu-miR-380-5p	nd		nd		nd		nd
mmu-miR-381	uwp/2	Retina; Lens; BR	uwp/2	INBL, ONBL; BR; OLF	ubi/3		reg/2	GCL, INL, ONL; RPE; Lens; Cornea
mmu-miR-382	nd		uwp/2	INBL, ONBL; Lens; BR; OLF	ubi/3		reg/2	GCL, INL, ONL; CB/IR; Cornea
mmu-miR-383	ubi/3		ubi/3		ubi/3		ubi/3
mmu-miR-384-3p	reg/1	Retina; BR	uwp/1	INBL; BR	nd		reg/1	CB
mmu-miR-384-5p	nd		reg/1	INBL; BR; OLF	reg/2	GCL, INL	reg/2	GCL, INL
mmu-miR-409-3p	uwp/3	Retina; Lens; BR; OLF	uwp/3	INBL, ONBL; BR; OLF	ubi/3		ubi/3
mmu-miR-409-5p	reg/1	Retina; BR	reg/1	INBL; BR; OLF	reg/2	GCL, INL, ONL	reg/2	GCL, INL
mmu-miR-410	reg/1	Retina; BR	reg/2	INBL; BR; OLF	reg/2	INL	reg/2	GCL, INL
mmu-miR-411	ubi/2		nd		reg/1	Cornea	nd
mmu-miR-412	ubi/1		nd		ubi/1		nd
mmu-miR-421	ubi/1		ubi/1		reg/1	Cornea	reg/1	Cornea
mmu-miR-423-5p	ubi/2		ubi/2		ubi/3		ubi/3
mmu-miR-425	ubi/2		uwp/2	INBL; Lens; BR; OLF	ubi/2		ubi/3
mmu-miR-429	nd		reg/2	OLF	nd		nd
mmu-miR-433	uwp/2	Retina; Lens; BR	uwp/2	INBL; Lens; BR	reg/3	GCL, INL; CB/IR; Lens; Cornea	reg/2	GCL, INL
mmu-miR-434-3p	nd		uwp/1	INBL; BR	nd		nd
mmu-miR-434-5p	nd		nd		nd		nd
mmu-miR-455	uwp/2	Retina; Lens; BR	uwp/2	INBL; Lens; BR; OLF	reg/2	GCL, INL	reg/2	GCL, INL; IR; Cornea
mmu-miR-465a-3p	uwp/2	Retina; BR	uwp/2	INBL; Lens; BR; OLF	ubi/2		ubi/2
mmu-miR-465b-5p	nd		uwp/1	INBL; BR	nd		reg/1	RPE; CB/IR
mmu-miR-465c-5p	nd		uwp/1	BR	reg/1	GCL; Lens	reg/1	GCL; Cornea
mmu-miR-466d-3p	reg/2	Retina; BR	reg/2	INBL, ONBL; Lens; BR; OLF	reg/2	GCL, INL; RPE; Lens	reg/2	GCL, INL; RPE
mmu-miR-466f-3p	uwp/2	Retina; Lens; BR; OLF	uwp/3	INBL, ONBL; Lens; BR; OLF	ubi/3		ubi/3
mmu-miR-467a	nd		reg/2	INBL, ONBL; Lens; BR; OLF	reg/2	GCL, INL	reg/1	GCL, INL; Cornea
mmu-miR-467e	reg/1	Retina; BR	reg/2	INBL, ONBL; BR; OLF	reg/2	GCL, INL; Lens	reg/1	GCL, INL; RPE; Lens
mmu-miR-468	uwp/2	Retina; Lens; BR; OLF	uwp/3	INBL, ONBL; Lens; BR; OLF	ubi/3		reg/2	GCL, INL, ONL; CB/IR; Lens; Cornea
mmu-miR-470	ubi/1		ubi/1		reg/1	GCL, INL	reg/2	GCL, INL; Cornea
mmu-miR-484	uwp/2	Retina; BR	uwp/2	INBL; Lens; BR; OLF	ubi/2		reg/2	GCL, INL; CB/IR; Lens; Cornea
mmu-miR-490	reg/1	Retina; Lens; BR; OLF	uwp/2	INBL, ONBL; Lens; BR; OLF	reg/2	GCL, INL, ONL; RPE; IR; Lens	reg/2	GCL, INL; RPE; IR; Lens; Cornea
mmu-miR-494	ubi/1		uwp/1	BR	reg/1	Cornea	reg/1	Cornea
mmu-miR-495	uwp/2	Retina; Lens; BR; OLF	uwp/2	INBL, ONBL; Lens; BR; OLF	ubi/2		reg/1	GCL, INL; RPE; Cornea
mmu-miR-497	nd		reg/1	INBL, ONBL; Lens; BR; OLF	reg/1	GCL, INL; Cornea	reg/1	GCL, INL
mmu-miR-499	nd		nd		nd		nd
mmu-miR-500	uwp/2	Retina; BR	ubi/2		ubi/3		reg/2	GCL, INL, PHOT; RPE; Cornea
mmu-miR-503	uwp/1	Retina; BR	uwp/2	INBL, ONBL; Lens; BR; OLF	ubi/2		reg/2	GCL, INL; CB/IR
mmu-miR-541	reg/1	Retina; BR	uwp/1	INBL; Lens; BR	reg/2	GCL, INL; CB/IR	reg/1	GCL, INL
mmu-miR-542-3p	uwp/2	Retina; Lens; BR; OLF	uwp/2	INBL, ONBL; Lens; BR; OLF	ubi/2		reg/2	GCL, INL; Cornea
mmu-miR-551b	nd		reg/1	INBL, ONBL; Lens; BR	reg/1	GCL, INL; CB/IR; Lens	reg/1	GCL, INL
mmu-miR-574-5p	uwp/3	Retina; Lens; BR; OLF	uwp/3	INBL, ONBL; Lens; BR; OLF	ubi/3		ubi/3
mmu-miR-582-3p	uwp/2	Retina; Lens; BR; OLF	uwp/3	INBL, ONBL; Lens; BR; OLF	ubi/3		ubi/3
mmu-miR-582-5p	nd		uwp/1	INBL, ONBL; Lens; BR; OLF	nd		nd
mmu-miR-592	nd		nd		nd		nd
mmu-miR-598	nd		nd		nd		nd
mmu-miR-615-3p	ubi/2		ubi/3		ubi/3		ubi/2
mmu-miR-652	uwp/1	Retina; Lens; BR	reg/2	INBL, ONBL; Lens; BR; OLF	ubi/2		reg/2	GCL, INL; Cornea
mmu-miR-665	uwp/1	Retina; Lens; BR	uwp/2	INBL, ONBL; Lens; BR; OLF	ubi/2		ubi/3
mmu-miR-667	ubi/3		ubi/3		ubi/3		ubi/3
mmu-miR-668	ubi/2		ubi/2		ubi/2		ubi/2
mmu-miR-669a	uwp/2	Retina; Lens; BR; OLF	uwp/3	INBL, ONBL; Lens; BR; OLF	ubi/3		ubi/3
mmu-miR-669c	uwp/2	Retina	ubi/2		ubi/3		ubi/3
mmu-miR-673-3p	ubi/3		ubi/3		ubi/3		ubi/3
mmu-miR-675-5p	ubi/2		ubi/2		ubi/3		ubi/3
mmu-miR-676	ubi/1		uwp/2	INBL; BR; OLF	reg/1	GCL, INL	reg/1	GCL, INL
mmu-miR-677	nd		nd		nd		nd
mmu-miR-678	ubi/2		uwp/2	INBL; Lens; BR; OLF	ubi/3		ubi/3
mmu-miR-680	ubi/2		uwp/2	INBL, ONBL; Lens; BR; OLF	ubi/2		reg/2	GCL, INL, PHOT; RPE; Lens; Cornea
mmu-miR-681	ubi/1		uwp/1	BR	ubi/2		reg/2	GCL, INL; CB/IR; Cornea
mmu-miR-690	uwp/2	Retina; Lens; BR; OLF	uwp/3	INBL, ONBL; Lens; BR; OLF	ubi/3		ubi/3
mmu-miR-691	ubi/2		uwp/2	INBL, ONBL; Lens; BR; OLF	ubi/3		ubi/3
mmu-miR-693-5p	reg/1	Retina	reg/1	INBL; Lens; BR	nd		nd
mmu-miR-695	ubi/1		uwp/2	INBL; Cornea; BR	reg/1	GCL, INL; Cornea	reg/1	GCL, INL; Cornea
mmu-miR-696	ubi/2		ubi/2		ubi/2		ubi/3
mmu-miR-705	ubi/1		ubi/2		ubi/3		ubi/3
mmu-miR-706	uwp/2	Retina; Lens; BR; OLF	uwp/3	INBL, ONBL; Lens; BR; OLF	reg/3	GCL, INL, ONL; RPE; CB/IR; Lens	ubi/2
mmu-miR-708	nd		reg/1	Cornea	nd		reg/1	Cornea
mmu-miR-709	ubi/2		uwp/2	INBL, ONBL; Lens; BR; OLF	ubi/2		ubi/3
mmu-miR-710	ubi/2		uwp/2	INBL, ONBL; Lens; BR; OLF	ubi/3		ubi/3
mmu-miR-711	ubi/2		ubi/3		ubi/3		ubi/3
mmu-miR-713	uwp/1	Retina	uwp/2	INBL; Lens; BR	reg/1	GCL, INL	reg/1	GCL, INL
mmu-miR-720	uwp/1	Retina; OLF	uwp/2	INBL, ONBL; Lens; BR; OLF	ubi/2		ubi/2
mmu-miR-742	reg/1	Retina; BR	reg/1	INBL; BR	reg/1	GCL, INL	reg/1	GCL, INL
mmu-miR-744	ubi/3		ubi/2		ubi/3		ubi/3
mmu-miR-762	ubi/2		ubi/2		ubi/2		ubi/3
mmu-miR-770-3p	ubi/2		ubi/2		ubi/2		ubi/3
mmu-miR-7a	nd		nd		nd		nd
mmu-miR-7b	nd		nd		nd		nd
mmu-miR-801	ubi/3		ubi/3		ubi/3		ubi/2
mmu-miR-804	nd		nd		nd		nd
mmu-miR-872	nd		nd		nd		nd
mmu-miR-874	ubi/2		uwp/2	INBL; Lens; BR; OLF	ubi/2		reg/2	GCL, INL; Cornea
mmu-miR-875-3p	nd		uwp/1	INBL; Lens; BR; OLF	reg/2	GCL, INL; RPE	reg/1	GCL, INL
mmu-miR-877	uwp/2	Retina; Lens; BR; OLF	uwp/3	INBL, ONBL; Lens; BR; OLF	ubi/3		ubi/3
mmu-miR-881	nd		nd		reg/1	cornea	nd
mmu-miR-882	uwp/1	Retina; BR	uwp/2	INBL; Lens; BR	ubi/2		reg/2	GCL, INL; RPE; CB/IR; Cornea
mmu-miR-883a-5p	ubi/2		uwp/2	INBL; Lens; BR	ubi/1		ubi/2
mmu-miR-883b-5p	uwp/2	Retina; Lens; BR	reg/2	INBL; Lens; BR; OLF	reg/2	GCL, INL, ONL; RPE	reg/2	GCL, INL; RPE; CB/IR; Lens; Cornea
mmu-miR-9	reg/2	BR	reg/2	INBL, ONBL; BR	reg/2	INL, PHOT	reg/3	INL
mmu-miR-92a	nd		nd		nd		nd
mmu-miR-93	nd		nd		ubi/1		nd
mmu-miR-96	reg/2	OLF	reg/1	ONBL; BR; OLF	reg/3	PHOT	reg/3	INL, ONL, PHOT
mmu-miR-99b	reg/1	BR; OLF	reg/1	OLF	reg/2	PHOT	reg/1	INL, PHOT

## Sheet: Abbreviations & Notes
ABBREVIATIONS
Developmental Stage
E = Embryonic day
P = Postnatal day
Overall Signal
nd = not detected
reg/1-2-3 = regional
ubi/1-2-3 = ubiquitous
uwp/1-2-3 = ubiquitous with pattern
1-2-3 = signal intensity level
Anatomical Structures
BR = Brain
CB = Ciliary body
EOM = Extraocular muscles
GCL = Ganglion Cell Layer
INBL = Inner Neuroblastic Layer
INL = Inner Nuclear Layer
IR = Iris
OLF = Olfactory epithelium
ONBL = Outer Neuroblastic Layer
ONL = Outer Nuclear Layer
PHOT = Photoreceptors
RPE = Retinal Pigment Epithelium
NOTES
miR-801 appears to be a fragment of U11 spliceosomal RNA, and has been removed from miRBase
