# Supplementary material for: miRNeye: a microRNA expression atlas of the mouse eye
Source: BMC Genomics. 2010 Dec 20;11:715. doi: 10.1186/1471-2164-11-715 (PMC3018480; doi:10.1186/1471-2164-11-715)
Supplement: Additional file 5 — Complete list of differential expression values [Log2 median ratios and Delta Log2 median ratios between each sample group (average) versus EYE1 sample]. This page contains an expression matrix for all 9 samples analyzed by microarray. Only miRNAs with 9 values (no 'NA's accepted) across samples have been included in the analysis (see column named 'count'). In column 'M' to 'P' the difference in Log2 median ratios (ΔLMR) between each sample group (average) has been calculated to the 'entire eye' common reference sample named 'EYE1'. The miRNAs have been sorted on the basis of the values in column 'Q' with the highest differential expression on top (see column named MAX). The acronym 'NA' indicates miRNAs that did not yield reliable read-outs (see Methods for further details). The numbers are all log2(Hy3/Hy5) ratios. [file 1471-2164-11-715-S5.XLS]

## Sheet: Supplementary Table 2
		LogMedianRatios										Delta LogMedianRatios
		Retina1	Retina2	Lens 1	Lens 2	Cornea 1	Cornea 2	RPE 1	RPE 2	EYE 1		between each sample group (average) versus EYE1 sample
Probe Id	Annotation	Slide 1	Slide 2	Slide 3	Slide 4	Slide 5	Slide 6	Slide 7	Slide 8	Slide 9	Count	Retina vs EYE	Lens vs EYE	Cornea vs EYE	RPE vs EYE	MAX
10975	mmu-miR-182	0.518795	0.305629	-7.30097	-7.18786	-4.21512	-4.29158	-5.09797	-3.23889	0.117172	9	0.295039	-7.36159	-4.37052	-4.2856	7.36159
13147	mmu-miR-96	0.865674	0.600138	-7.4027	-7.33729	-4.57994	-5.01705	-5.63976	-3.87028	-0.0647595	9	0.797666	-7.30523	-4.73374	-4.69026	7.30523
14328	mmu-miR-124	-0.724251	-0.154971	-6.14512	-6.17543	-6.14304	-7.09666	-4.1187	-2.62449	0.38802	9	-0.827631	-6.54829	-7.00787	-3.75961	7.00787
4040	mmu-miR-9	1.0481	0.998274	-6.1638	-6.47034	-5.62633	-6.15679	-4.19121	-2.30602	0.143655	9	0.879531	-6.46072	-6.03522	-3.39227	6.46072
10977	mmu-miR-183	0.991495	0.885806	-6.27083	-6.30667	-4.6487	-4.83571	-4.86732	-3.22478	0.121558	9	0.817092	-6.41031	-4.86377	-4.16761	6.41031
46917	mmu-miR-205	-5.96498	-6.16607	-5.11989	-5.52339	3.91759	3.8064	-4.46592	-4.47266	0.105932	9	-6.17145	-5.42758	3.75607	-4.57522	6.17145
13177	mmu-miR-143	-2.27883	-2.34073	-5.5193	-5.73963	-2.51006	-2.67287	1.39062	1.76117	0.180402	9	-2.49018	-5.80987	-2.77187	1.39549	5.80987
11185	mmu-miR-9*	1.15787	1.07462	-5.07918	-5.23919	-4.97557	-5.34749	-3.62124	-1.21708	0.300965	9	0.815282	-5.46015	-5.4625	-2.72012	5.4625
10978	mmu-miR-184	-5.10622	-5.04744	1.45966	1.40798	2.66671	2.45945	-2.80159	-3.32196	0.0954601	9	-5.17229	1.33836	2.46762	-3.15723	5.17229
10916	mmu-miR-1	-4.72919	-4.49048	1.03163	0.71014	-2.49176	-2.68789	-3.74108	-0.920767	0.147708	9	-4.75754	0.723176	-2.73753	-2.47863	4.75754
10995	mmu-miR-199a-3p/mmu-miR-199b	-4.23801	-4.38611	-4.56874	-4.65	0.597255	0.550476	-0.155159	0.705931	0.071501	9	-4.38356	-4.68087	0.502365	0.203885	4.68087
42641	mmu-miR-145	-2.0071	-2.07182	-4.32118	-4.59148	-1.94019	-2.16421	1.75604	1.90911	0.0618551	9	-2.10132	-4.51818	-2.11406	1.77072	4.51818
4610	mmu-miR-126-3p	-1.09632	-1.11567	-4.10627	-4.5001	-4.04478	-4.106	2.51037	3.16347	0.154377	9	-1.26037	-4.45756	-4.22977	2.68254	4.45756
11052	mmu-miR-31	-4.38097	-4.32475	2.09757	1.80774	1.60471	1.50372	-2.54016	-1.86536	0.0599237	9	-4.41278	1.89273	1.49429	-2.26268	4.41278
11000	mmu-miR-200a	-4.0209	-4.42196	-3.56455	-3.94893	3.31511	3.13834	-3.4142	-3.60298	0.173954	9	-4.39538	-3.9307	3.05277	-3.68254	4.39538
19590	mmu-miR-199a-5p	-4.08505	-4.1138	-3.94116	-4.11062	0.366413	0.164443	-0.295147	0.472935	-0.0265526	9	-4.07287	-3.99933	0.291981	0.115446	4.07287
11205	mmu-miR-199b*	-3.88003	-4.00795	-3.64628	-3.98233	0.718185	0.604025	-0.879832	0.162102	0.087356	9	-4.03135	-3.90166	0.573749	-0.446221	4.03135
11040	mmu-miR-29b	0.739188	0.536505	-3.50698	-3.88854	-1.09681	-1.39625	-2.42994	-1.45814	0.166023	9	0.471824	-3.86379	-1.41255	-2.11007	3.86379
46320	mmu-miR-31*	-3.58795	-3.97756	1.73903	1.11758	1.25815	1.23885	-3.12534	-2.48037	0.0489498	9	-3.8317	1.37936	1.19955	-2.85181	3.8317
18900	mmu-miR-200b	-3.39443	-3.68167	-3.05113	-3.43314	3.40124	3.43863	-2.53154	-2.81403	0.249026	9	-3.78708	-3.49116	3.17091	-2.92181	3.78708
11039	mmu-miR-29a	0.666437	0.318549	-3.73992	-3.61993	-0.819004	-0.757847	-1.16875	-0.462321	0.0670354	9	0.425457	-3.74696	-0.855461	-0.882572	3.74696
11041	mmu-miR-29c	1.37427	0.793515	-3.50676	-3.76263	-2.99136	-3.22167	-3.1555	-1.80598	0.0933696	9	0.990524	-3.72806	-3.19989	-2.57411	3.72806
42839	mmu-miR-135a	-0.273686	-0.350676	1.61165	1.4333	-3.4403	-3.59781	-2.25841	-1.35047	0.206042	9	-0.518223	1.31643	-3.7251	-2.01048	3.7251
13140	mmu-miR-138	0.730957	0.875165	-3.43837	-3.59345	-3.0446	-3.37907	-2.20214	-1.77035	0.193199	9	0.609863	-3.70911	-3.40503	-2.17944	3.70911
42866	mmu-miR-451	-0.983214	-1.11095	-3.59923	-3.51445	-3.26669	-2.55516	-0.351869	0.803031	0.13813	9	-1.18521	-3.69497	-3.04906	0.0874514	3.69497
32809	mmu-miR-133a	-3.46873	-3.65782	0.421165	0.117583	-1.97264	-2.3842	-2.71828	-0.833375	0.0931339	9	-3.65641	0.17624	-2.27156	-1.86896	3.65641
10946	mmu-miR-141	-3.15862	-3.55981	-2.84784	-3.152	3.21575	2.96916	-2.75689	-3.10579	0.208692	9	-3.56791	-3.20861	2.88377	-3.14003	3.56791
42770	mmu-miR-665	0.625511	0.575698	0.00642896	0.343457	-0.300593	0.502116	3.55743	3.23507	-0.137042	9	0.737647	0.311985	0.237804	3.53329	3.53329
33596	mmu-miR-126-5p	-0.837477	-0.99171	-3.20151	-3.61212	-2.87592	-3.085	1.51826	2.62429	0.0982868	9	-1.01288	-3.5051	-3.07874	1.97299	3.5051
42829	mmu-miR-127	0.910878	0.87047	-3.25125	-3.29342	-1.17278	-1.31048	-2.06281	-1.39829	0.0857208	9	0.804953	-3.35806	-1.32735	-1.81627	3.35806
30973	mmu-miR-384-3p	1.21975	1.00958	-0.327677	-0.806446	-2.93174	-3.073	-3.08187	-2.9383	0.212819	9	0.901846	-0.779881	-3.21519	-3.2229	3.2229
42599	mmu-miR-153	0.961793	0.904699	-2.48122	-2.73268	-2.6254	-3.03182	-2.82372	-2.31493	0.213252	9	0.719994	-2.8202	-3.04186	-2.78258	3.04186
42898	mmu-miR-124*	1.20755	1.08388	-2.80783	-2.99788	-2.36336	-2.76053	-2.53585	-2.44832	0.13199	9	1.01373	-3.03484	-2.69394	-2.62407	3.03484
32884	mmu-miR-342-3p	0.612224	0.62083	-0.502961	-0.759029	-2.89381	-3.02581	-1.19767	-0.441544	0.0239654	9	0.592562	-0.654961	-2.98377	-0.843574	2.98377
17427	mmu-miR-200c	-2.24352	-2.57599	-2.24825	-2.31477	3.14195	3.23082	-1.92064	-2.12527	0.208322	9	-2.61808	-2.48984	2.97807	-2.23128	2.97807
13143	mmu-miR-301a	1.42227	1.08587	-1.2604	-1.8422	-2.70202	-2.43227	-1.76552	-0.408233	0.396337	9	0.857733	-1.94764	-2.96348	-1.48321	2.96348
31026	mmu-miR-101a	1.10208	0.566284	-2.58742	-3.00939	-1.48766	-1.5895	-2.0644	-0.578857	0.125496	9	0.708688	-2.9239	-1.66408	-1.44712	2.9239
28213	mmu-miR-805	0.671103	0.566573	-2.49629	-2.83484	-0.840893	-0.789647	0.00213748	0.128255	0.162832	9	0.456006	-2.8284	-0.978102	-0.0976359	2.8284
17478	mmu-miR-429	-2.09421	-2.56195	-2.0699	-2.41245	2.84139	2.70973	-1.93333	-2.03597	-0.00704649	9	-2.32104	-2.23413	2.78261	-1.9776	2.78261
42783	mmu-miR-197	1.00595	0.920462	-2.59222	-2.79163	-2.42603	-2.6092	-2.10279	-1.92567	0.0868601	9	0.876347	-2.77878	-2.60447	-2.10109	2.77878
30121	mmu-miR-181b	1.2006	0.909778	-1.11686	-1.37217	-2.64198	-2.66393	-2.66152	-1.73483	0.0938026	9	0.961384	-1.33832	-2.74676	-2.29198	2.74676
10937	mmu-miR-132	0.91154	0.910409	-2.58638	-2.74767	-2.17828	-2.47526	-1.9344	-1.60181	0.0723818	9	0.838593	-2.73941	-2.39915	-1.84048	2.73941
14303	mmu-miR-376a	0.96127	0.778536	-2.34709	-2.51575	-1.79119	-1.98084	-2.75875	-2.56219	0.0611437	9	0.80876	-2.49256	-1.94716	-2.72161	2.72161
10943	mmu-miR-136	2.03937	0.904314	-2.33462	-2.74209	-1.5407	-1.5754	-2.29184	-2.4478	0.107384	9	1.36446	-2.64574	-1.66544	-2.4772	2.64574
32731	mmu-miR-190b	1.28884	1.1242	-2.21825	-2.52557	-1.7378	-2.06101	-1.80359	-1.95495	0.27368	9	0.932843	-2.64559	-2.17309	-2.15295	2.64559
14313	mmu-miR-499	-1.2001	-1.23082	1.89382	1.31446	-1.86579	-2.20621	-2.39008	-2.51325	0.133452	9	-1.34891	1.47069	-2.16945	-2.58512	2.58512
17669	mmu-miR-690	0.211722	0.330254	-2.71531	-2.78336	0.517627	0.232179	0.683959	0.362704	-0.179487	9	0.450475	-2.56985	0.55439	0.702818	2.56985
11004	mmu-miR-203	-1.64613	-1.76807	-1.41595	-1.79869	2.81203	2.618	-1.69081	-1.57696	0.179578	9	-1.88668	-1.7869	2.53544	-1.81346	2.53544
11200	mmu-miR-129-3p	1.02687	1.09544	-2.39202	-2.58297	-2.05741	-2.55267	-2.09121	-1.98263	0.047718	9	1.01343	-2.53521	-2.35275	-2.08464	2.53521
46823	mmu-miR-133b	-2.2057	-2.63014	0.420248	0.0669815	-1.18132	-1.46386	-1.89595	-0.861285	0.112609	9	-2.53053	0.131006	-1.43519	-1.49123	2.53053
11062	mmu-miR-33	1.20794	0.429892	-0.970318	-2.30052	0.293961	-0.119413	-2.64813	-1.95125	0.189578	9	0.629341	-1.825	-0.102304	-2.48927	2.48927
29190	mmu-miR-708	0.843109	0.761778	-1.29868	-1.62068	-2.21848	-2.31221	-1.54589	-0.821661	0.218487	9	0.583957	-1.67817	-2.48383	-1.40226	2.48383
42865	mmu-miR-181a	1.18436	0.966926	-1.60087	-1.85469	-2.32703	-2.37756	-2.79126	-1.72789	0.129369	9	0.946275	-1.85715	-2.48167	-2.38895	2.48167
42592	mmu-miR-338-3p	0.756529	0.317968	0.08462	-0.45878	-2.40717	-2.46513	-1.09	-0.16384	0.00573554	9	0.531513	-0.192815	-2.44189	-0.632654	2.44189
42797	mmu-miR-210	0.763455	0.666156	-1.13749	-1.51048	-0.517466	-0.434093	-2.50676	-2.17854	0.07657	9	0.638235	-1.40055	-0.552349	-2.41922	2.41922
10942	mmu-miR-135b	0.693044	0.662231	-0.257241	-0.41629	-0.676529	-0.752677	-2.35762	-2.15209	0.156232	9	0.521406	-0.492997	-0.870835	-2.41109	2.41109
42518	mmu-miR-465b-5p	1.22921	1.13719	1.39747	3.16189	0.495966	0.272297	0.123969	0.228007	-0.0682477	9	1.25145	2.34793	0.452379	0.244235	2.34793
29802	mmu-miR-144	-0.25859	-0.878868	-2.122	-2.28503	-1.7581	-1.54131	-1.56266	-0.707159	0.122704	9	-0.691433	-2.32622	-1.77241	-1.25761	2.32622
11018	mmu-miR-218	-0.535315	-0.715547	1.63665	1.13217	-2.16765	-2.22156	-2.22973	-1.55109	0.121576	9	-0.747007	1.26283	-2.31618	-2.01199	2.31618
5740	mmu-miR-21	0.550932	0.167847	-1.7265	-2.1095	1.42559	1.62441	-1.34046	-0.0926667	0.388109	9	-0.0287197	-2.30611	1.13689	-1.10467	2.30611
42800	mmu-miR-582-5p	-1.11207	-1.22926	1.86259	1.37144	-1.63031	-1.80564	-2.41234	-1.99488	0.0797235	9	-1.25039	1.53729	-1.7977	-2.28334	2.28334
42686	mmu-miR-136*	1.28366	0.895205	-2.06867	-2.3441	-1.13686	-1.22883	-1.82574	-1.85903	0.0612465	9	1.02819	-2.26763	-1.24409	-1.90363	2.26763
10947	mmu-miR-142-3p	-0.585928	-0.987789	-1.68807	-2.1069	-0.546028	0.0722822	-0.0602268	1.00792	0.297182	9	-1.08404	-2.19467	-0.534055	0.176666	2.19467
11105	mmu-miR-378	0.0788906	-0.0249203	-1.71669	-2.19019	-0.857263	-0.910019	0.442083	0.844221	0.237749	9	-0.210763	-2.19119	-1.12139	0.405404	2.19119
11247	mmu-miR-434-5p	1.011	0.820392	-1.85049	-2.05034	-0.64024	-0.600652	-1.66518	-1.2085	0.234396	9	0.681299	-2.18481	-0.854843	-1.67124	2.18481
10985	mmu-miR-191	0.801647	0.843722	-1.93366	-2.12871	-1.16774	-1.33045	-1.15746	-0.50839	0.135027	9	0.687657	-2.16621	-1.38412	-0.967955	2.16621
19596	mmu-miR-30d	0.959274	0.71372	-1.69337	-1.95024	-1.21907	-1.19825	-0.905519	-0.0657457	0.295922	9	0.540574	-2.11773	-1.50458	-0.781555	2.11773
17565	mmu-miR-30b	0.593492	0.359933	-1.93645	-2.28894	-1.03351	-1.22876	-0.803917	-0.115216	-0.000417065	9	0.477129	-2.11228	-1.13071	-0.45915	2.11228
29529	mmu-miR-369-3p	0.748358	0.806548	-1.83049	-1.86384	-1.67044	-1.77868	-1.97002	-2.07209	0.0483902	9	0.729063	-1.89555	-1.77295	-2.06944	2.06944
19015	mmu-miR-142-5p	-0.690508	-0.987848	-1.9034	-2.14137	-0.414319	0.18172	0.15727	1.17057	0.0459161	9	-0.885094	-2.0683	-0.162216	0.618002	2.0683
42840	mmu-miR-181d	1.13403	0.817048	-0.90412	-1.17582	-1.99726	-1.93068	-1.54286	-1.05954	0.0894409	9	0.886101	-1.12941	-2.05341	-1.39064	2.05341
46918	mmu-miR-375	-0.365767	-0.53904	1.46499	1.08823	-1.2692	-1.26332	-1.95393	-2.1874	-0.0182967	9	-0.434107	1.29491	-1.24796	-2.05237	2.05237
11246	mmu-miR-434-3p	0.772911	0.736435	-1.94667	-2.04392	-1.36798	-1.53471	-2.1372	-1.65064	0.0454933	9	0.70918	-2.04079	-1.49684	-1.93942	2.04079
42619	mmu-miR-709	-0.155483	0.0438344	-2.223	-2.28996	0.493613	0.224376	0.464405	0.0145641	-0.225215	9	0.169391	-2.03127	0.584209	0.4647	2.03127
11013	mmu-miR-181a-1*	1.27294	1.09711	-1.65883	-1.85909	-1.08243	-1.15393	-1.1454	-0.665037	0.27053	9	0.914497	-2.02949	-1.38871	-1.17575	2.02949
27720	mmu-miR-15a	0.436402	0.382089	-1.78605	-2.18736	0.644207	0.411443	-1.20503	-0.278618	0.0403223	9	0.368923	-2.02703	0.487503	-0.782144	2.02703
14304	mmu-miR-376b	0.46384	0.56109	-0.785732	-1.13489	-1.57889	-1.59384	-2.24948	-2.06046	-0.130076	9	0.642541	-0.830237	-1.45629	-2.02489	2.02489
42939	mmu-miR-582-3p	-2.18158	-2.25801	1.6009	1.90272	-0.818723	-0.885561	-2.2071	-2.18503	-0.218152	9	-2.00164	1.96996	-0.63399	-1.97791	2.00164
17610	mmu-miR-677	0.940818	0.783462	-1.7531	-2.03152	-0.317742	0.0182971	-0.211655	-0.355362	0.106375	9	0.755765	-1.99869	-0.256097	-0.389884	1.99869
42953	mmu-miR-101b	0.986524	0.754672	-1.61392	-2.13278	-1.31951	-1.42536	-2.18329	-0.997649	0.119517	9	0.751081	-1.99287	-1.49195	-1.70999	1.99287
42923	mmu-miR-30c	0.64051	0.485042	-1.71815	-2.04168	-1.02211	-1.19516	-0.653725	0.0508198	0.0801762	9	0.4826	-1.96009	-1.18881	-0.381629	1.96009
42670	mmu-miR-500	0.889997	0.784816	-1.67848	-1.90778	-1.35096	-1.5055	-1.2134	-0.668105	0.15454	9	0.682866	-1.94767	-1.58277	-1.09529	1.94767
10955	mmu-miR-148a	-0.9922	-1.01269	0.0693725	-0.369251	2.14871	1.77359	-1.27618	-0.554326	0.0388939	9	-1.04134	-0.188833	1.92226	-0.954147	1.92226
42844	mmu-miR-384-5p	0.870462	0.839907	-0.593322	-0.665343	-1.67994	-1.79534	-1.80834	-1.95632	0.0366885	9	0.818496	-0.666021	-1.77433	-1.91902	1.91902
10967	mmu-miR-16	0.621695	0.51622	-1.68782	-1.84625	0.332581	0.458557	-0.695514	0.00340924	0.149147	9	0.419811	-1.91618	0.246422	-0.495199	1.91618
42887	mmu-miR-331-3p	0.962816	0.800769	-0.918941	-1.2248	-1.72372	-1.65818	-1.0358	-0.445953	0.224457	9	0.657335	-1.29633	-1.91541	-0.965335	1.91541
4700	mmu-miR-140	0.679022	0.132797	-1.32911	-1.7588	-1.69371	-1.66631	-0.832153	0.154883	0.231397	9	0.174513	-1.77535	-1.91141	-0.570032	1.91141
11048	mmu-miR-30a	0.841895	0.501079	-1.55087	-1.88814	-0.843304	-0.87718	-0.962345	-0.169168	0.19093	9	0.480557	-1.91044	-1.05117	-0.756687	1.91044
28191	mmu-miR-30e	0.751905	0.455979	-1.45677	-1.85908	-0.865622	-0.977161	-1.57926	-0.582283	0.239338	9	0.364604	-1.89727	-1.16073	-1.32011	1.89727
14300	mmu-miR-29c*	1.01056	0.959329	-1.61051	-1.77371	-1.32334	-1.63542	-1.37195	-0.942033	0.184586	9	0.80036	-1.8767	-1.66397	-1.34158	1.8767
10306	mmu-miR-146b	-0.274793	-0.202724	-1.53319	-1.63366	-0.546967	-0.472569	0.983036	1.71231	0.252279	9	-0.491038	-1.8357	-0.762047	1.09539	1.8357
17676	mmu-miR-152	-1.76391	-1.67651	-0.215446	-0.627045	-0.0468582	-0.258943	0.330719	1.05933	0.109542	9	-1.82976	-0.530788	-0.262443	0.585481	1.82976
16528	mmu-miR-706	0.372783	0.465925	-0.801507	-0.922662	0.96341	0.509783	2.10578	1.43164	-0.0438172	9	0.463171	-0.818267	0.780414	1.81252	1.81252
42496	mmu-miR-181c	0.345302	0.420459	-1.14035	-1.49992	-1.98589	-2.14028	-1.20696	-0.756025	-0.260456	9	0.643336	-1.05968	-1.80263	-0.721037	1.80263
42630	mmu-miR-140*	0.291803	0.140213	-1.48412	-1.88561	-1.72061	-1.71044	-0.464265	0.199409	0.0859363	9	0.130072	-1.7708	-1.80147	-0.218364	1.80147
42708	mmu-miR-99a	-0.341313	-0.242214	-0.475164	-0.663969	-1.76241	-1.882	0.325199	1.11916	-0.0210442	9	-0.270719	-0.548522	-1.80116	0.743223	1.80116
27536	mmu-miR-190	0.578515	0.333181	0.733901	0.157405	-1.20226	-1.37521	-1.90921	-1.09949	0.295911	9	0.159937	0.149742	-1.58465	-1.80026	1.80026
11065	mmu-miR-335-5p	0.869935	0.76111	-1.24421	-1.48944	-1.25475	-1.00545	-2.21789	-0.716959	0.330445	9	0.485077	-1.69727	-1.46055	-1.79787	1.79787
42744	mmu-miR-23a	-1.55506	-1.6292	-0.408651	-0.629773	1.17364	1.15689	0.85826	1.40225	0.190069	9	-1.7822	-0.709282	0.975197	0.940188	1.7822
13148	mmu-miR-195	0.0682064	-0.00961663	-2.08169	-1.55093	-0.195121	-0.144383	0.0678752	0.795174	-0.0463939	9	0.0756888	-1.76991	-0.123358	0.477919	1.76991
42467	mmu-miR-129-5p	0.900539	0.824843	-0.0899826	0.114584	-1.56079	-1.22363	-1.62363	-1.60656	0.140023	9	0.722668	-0.127723	-1.53224	-1.75512	1.75512
42456	mmu-miR-598	0.976105	0.95741	-0.996441	-1.38196	-0.990168	-1.25891	-1.47953	-1.76452	0.130514	9	0.836243	-1.31972	-1.25506	-1.75254	1.75254
42474	mmu-miR-362-3p	0.508252	0.426636	-1.52508	-1.86575	-1.07921	-1.26432	-1.29203	-0.902742	0.0503942	9	0.41705	-1.74581	-1.22216	-1.14778	1.74581
46629	mmu-miR-107	0.342212	0.359922	-1.62503	-1.88112	-1.15674	-1.19154	-0.494253	-0.00302803	-0.00726908	9	0.358336	-1.7458	-1.16687	-0.241372	1.7458
42509	mmu-miR-219	1.01495	0.722298	-1.07092	-1.67603	-1.07474	-1.15991	-1.82292	-1.64545	-0.0221459	9	0.890768	-1.35133	-1.09518	-1.71204	1.71204
33902	mmu-miR-128	0.503609	0.547683	-0.637559	-1.01363	-1.35167	-1.72624	-1.86337	-1.59182	-0.0179916	9	0.543637	-0.807601	-1.52096	-1.70961	1.70961
11208	mmu-miR-207	-1.35893	-1.4428	1.71382	1.72261	0.0392117	-0.124259	-1.74771	-1.43962	0.0144101	9	-1.41527	1.7038	-0.0569336	-1.60808	1.7038
17482	mmu-miR-411	0.167641	0.115586	-1.63624	-1.55287	0.0754691	-0.0111084	-0.888503	-0.533915	0.104095	9	0.0375189	-1.69865	-0.0719143	-0.815304	1.69865
10986	mmu-miR-193	0.203479	-0.239827	-1.31224	-1.73871	0.551798	0.105476	-1.50814	-1.26272	0.171574	9	-0.189748	-1.69705	0.157062	-1.55701	1.69705
46793	mmu-miR-20a	-1.60417	-1.71881	1.4759	1.11339	0.605041	0.722567	-1.32642	-0.585871	0.0293752	9	-1.69086	1.26527	0.634429	-0.985522	1.69086
27217	mmu-miR-34a	0.0268689	0.131059	-1.39929	-1.72546	-0.49038	-0.468653	0.377604	0.619243	0.114708	9	-0.0357444	-1.67709	-0.594225	0.383715	1.67709
46483	mmu-miR-27a	-1.70029	-1.7239	-0.873741	-1.32914	1.13434	0.846056	-0.573462	0.15458	-0.0351501	9	-1.67695	-1.06629	1.02535	-0.174291	1.67695
42920	mmu-miR-29a*	0.89415	0.552394	-1.3133	-1.65703	-0.430939	-0.37324	-0.645333	0.177198	0.187839	9	0.535433	-1.67301	-0.589929	-0.421907	1.67301
17896	mmu-miR-21*	-0.617928	-0.558499	1.35747	1.66796	-0.177085	0.0637746	0.169758	0.30042	-0.146168	9	-0.442046	1.65888	0.0895127	0.381256	1.65888
28944	mmu-miR-667	-1.06607	-1.16589	1.29878	1.25652	-0.262941	-0.371603	-0.942797	-1.09678	-0.344293	9	-0.771687	1.62194	0.0270207	-0.675496	1.62194
28547	mmu-miR-675-5p	-0.927385	-0.722383	1.34076	1.99758	-0.189046	0.297556	-0.943203	-0.660127	0.0609172	9	-0.885801	1.60825	-0.00666212	-0.862582	1.60825
11053	mmu-miR-32	-0.175357	-0.725509	0.299717	-0.834691	0.0559275	-0.463613	-2.13964	-0.944738	0.065132	9	-0.515565	-0.332619	-0.268975	-1.60732	1.60732
11184	mmu-miR-99b	0.00599059	0.0398124	-0.0165212	-0.128251	-1.63666	-1.52411	-0.0229999	0.496865	0.0208559	9	0.00204555	-0.0932418	-1.60124	0.216077	1.60124
28250	mmu-miR-872	0.908341	0.776249	-0.503329	-0.957815	-1.1874	-1.27209	-1.59558	-1.05546	0.268148	9	0.574147	-0.998719	-1.49789	-1.59367	1.59367
29490	mmu-miR-7a	0.452637	0.558569	-1.00635	-1.31994	-1.35972	-1.44609	-1.62414	-1.55419	0.00241355	9	0.503189	-1.16556	-1.40532	-1.59158	1.59158
19581	mmu-miR-100	-0.507027	-0.390722	-0.783497	-0.907882	-1.64	-1.75813	0.317582	1.04382	-0.123231	9	-0.325644	-0.722459	-1.57584	0.803933	1.57584
30687	mmu-miR-93	-1.12374	-1.16126	0.942137	0.625628	1.69909	1.61585	-0.989503	-0.541644	0.120336	9	-1.26284	0.663546	1.53713	-0.885909	1.53713
17953	mmu-miR-183*	0.669656	0.747208	-0.0706957	0.249992	-1.44871	-1.2702	-1.11373	-1.46754	0.175739	9	0.532693	-0.0860915	-1.53519	-1.46638	1.53519
11245	mmu-miR-433*	-0.998534	-0.98262	1.51939	1.41773	-0.171593	-0.0216984	-1.36038	-1.17598	-0.0644849	9	-0.926092	1.53304	-0.0321608	-1.2037	1.53304
42676	mmu-miR-495	0.625936	0.670431	-1.44887	-1.34854	-1.27685	-1.52756	-1.69716	-1.59408	-0.117679	9	0.765862	-1.28103	-1.28453	-1.52794	1.52794
42847	mmu-miR-497	-0.603602	-0.506224	-1.95825	-1.50978	-0.184869	-0.399473	0.333167	0.80674	-0.213614	9	-0.341299	-1.5204	-0.0785566	0.783567	1.5204
13150	mmu-miR-322	-0.460898	-0.635813	-0.965691	-0.848116	1.82255	1.68852	0.201275	1.01492	0.246871	9	-0.795227	-1.15378	1.50866	0.361225	1.50866
10997	mmu-miR-19a	0.127702	-0.0517634	0.83817	0.328252	-0.120724	-0.155242	-2.04361	-0.86022	0.0532175	9	-0.015248	0.529994	-0.1912	-1.50513	1.50513
42627	mmu-miR-212	0.952786	0.735056	-1.4652	-1.52451	-0.817043	-0.989173	-0.460669	-0.521824	0.0100363	9	0.833885	-1.50489	-0.913144	-0.501283	1.50489
42540	mmu-miR-494	-1.29796	-1.3218	1.20528	1.17814	-0.400661	0.0685558	-1.06563	-0.967522	-0.298349	9	-1.01153	1.49006	0.132297	-0.718226	1.49006
4390	mmu-miR-7b	1.11239	1.00044	-1.06761	-1.34726	-0.725531	-0.959633	-0.956889	-1.35601	0.28172	9	0.774696	-1.48916	-1.1243	-1.43817	1.48916
11093	mmu-miR-379	0.215771	0.084171	-1.20462	-1.33445	0.145181	0.197919	-0.771926	-0.324588	0.219127	9	-0.0691561	-1.48866	-0.047577	-0.767384	1.48866
46390	mmu-miR-1192	0.255409	0.375932	-1.59415	-1.46313	0.920595	0.458429	1.44192	1.09907	-0.211192	9	0.526862	-1.31745	0.900703	1.48169	1.48169
42687	mmu-miR-883b-5p	-0.938868	-0.834193	1.25814	1.52191	-0.219306	-0.115337	0.476848	-0.288406	-0.0878147	9	-0.798716	1.47784	-0.0795069	0.182036	1.47784
33116	mmu-miR-770-3p	-0.137438	0.159295	0.612426	2.05517	0.242366	1.08151	-0.0104538	0.330527	-0.131653	9	0.142582	1.46545	0.793589	0.29169	1.46545
11024	mmu-miR-223	-1.46839	-1.25837	-1.03311	-1.26848	-0.226681	-0.235585	0.558463	1.36407	0.0892112	9	-1.45259	-1.24001	-0.320344	0.872055	1.45259
42640	mmu-miR-20b	-1.26553	-1.64684	1.40488	0.945923	0.52848	0.672906	-1.11656	-0.454153	-0.00887885	9	-1.44731	1.18428	0.609571	-0.776475	1.44731
46438	mmu-let-7g	0.384491	0.48048	-1.29881	-1.48817	-1.14638	-1.28518	-0.941463	-0.362266	0.0451825	9	0.387303	-1.43867	-1.26097	-0.697047	1.43867
17605	mmu-miR-17	-1.28812	-1.41239	1.41786	1.04421	0.553208	0.716953	-1.14937	-0.425539	0.0842874	9	-1.43455	1.14675	0.550793	-0.871744	1.43455
42826	mmu-miR-300*	-0.714496	-0.6858	1.29992	1.54403	-0.345825	-0.109701	-0.287264	-0.321386	-0.00813166	9	-0.692016	1.4301	-0.219631	-0.296193	1.4301
11234	mmu-miR-350	-0.222919	-0.280648	0.993702	0.779647	-1.3344	-1.6131	-1.21548	-0.702562	-0.0462234	9	-0.20556	0.932898	-1.42753	-0.912797	1.42753
42878	mmu-miR-882	-0.950131	-0.809176	1.10597	1.4923	-0.187982	-0.0863645	0.0797981	-0.330056	-0.127857	9	-0.751796	1.42699	-0.00931588	0.00272852	1.42699
42751	mmu-miR-720	-1.09521	-1.24072	1.42878	1.55915	0.0745948	0.0814683	-1.20415	-1.13762	0.0698812	9	-1.23785	1.42408	0.00815036	-1.24077	1.42408
17489	mmu-miR-710	-0.793574	-0.584821	1.20844	1.56939	0.0317448	0.262936	0.0883408	-0.131999	-0.0345821	9	-0.654615	1.4235	0.181922	0.0127528	1.4235
17632	mmu-miR-691	-0.121349	0.000299735	-1.76767	-1.5366	0.313086	0.130954	0.190325	-0.119637	-0.229143	9	0.168619	-1.42299	0.451163	0.264487	1.42299
46721	mmu-miR-23b	-1.15761	-1.25679	-0.756532	-0.987936	1.13633	1.06975	0.770256	1.3284	0.207836	9	-1.41504	-1.08007	0.895203	0.84149	1.41504
46930	mmu-miR-26b	0.339065	0.209027	-1.22032	-1.32804	-0.436671	-0.531288	-0.238921	0.275305	0.14071	9	0.133336	-1.41489	-0.624689	-0.122518	1.41489
46469	mmu-miR-27b	-0.607628	-0.785968	-1.22283	-1.65606	0.595426	0.358169	-0.605217	0.291556	-0.0250128	9	-0.671785	-1.41443	0.50181	-0.131818	1.41443
11014	mmu-miR-214	-1.07443	-1.19109	-1.57499	-1.2982	-0.0905456	-0.0901252	1.2702	1.2978	-0.0274823	9	-1.10528	-1.40911	-0.0628531	1.31148	1.40911
46807	mmu-miR-466f-3p	0.111157	0.292855	-1.56439	-1.6111	0.605818	0.188449	1.25545	0.810086	-0.183583	9	0.38559	-1.40416	0.580717	1.21635	1.40416
10919	mmu-miR-103	0.723552	0.60442	-1.10758	-1.27294	-0.807019	-0.709963	-0.218146	0.413104	0.199381	9	0.464605	-1.38964	-0.957872	-0.101902	1.38964
17938	mmu-miR-340-5p	0.127726	0.210771	-0.468737	-0.712409	-1.13922	-1.33677	-1.93465	-1.07295	-0.123273	9	0.292521	-0.4673	-1.11472	-1.38053	1.38053
11256	mmu-miR-470	-0.661443	-0.545908	1.18531	1.3814	-0.173161	0.507919	-0.729497	-0.570537	-0.0967198	9	-0.506956	1.38007	0.264099	-0.553298	1.38007
10998	mmu-miR-19b	0.411786	0.21322	0.4193	-0.0281703	0.0375891	-0.0761681	-1.92799	-0.57169	0.128814	9	0.183689	0.0667503	-0.148104	-1.37865	1.37865
17506	mmu-miR-24	-0.882655	-0.948653	-1.05498	-1.24917	1.00016	0.947632	1.13027	1.38427	0.211109	9	-1.12676	-1.36318	0.762788	1.04616	1.36318
27575	mmu-miR-711	-0.829041	-0.414513	1.01558	1.69847	0.206325	0.610205	0.404403	0.348203	0.00594489	9	-0.627722	1.35108	0.40232	0.370358	1.35108
42927	mmu-miR-673-3p	-0.382288	-0.485688	1.39715	1.57916	-0.0360983	0.297941	-0.387769	-0.501637	0.141677	9	-0.575665	1.34648	-0.010756	-0.58638	1.34648
30831	mmu-miR-804	-0.695309	-0.779115	1.55468	1.4078	-0.332872	-0.362888	-1.02391	-0.895769	0.136562	9	-0.873774	1.34468	-0.484442	-1.0964	1.34468
46436	mmu-let-7e	0.141407	0.214351	-1.34219	-1.48004	0.06521	0.0104402	0.218217	0.14625	-0.0792712	9	0.25715	-1.33184	0.117096	0.261505	1.33184
11030	mmu-miR-26a	0.336045	0.235702	-1.1096	-1.28863	-0.388748	-0.504498	-0.188678	0.351094	0.13227	9	0.153604	-1.33138	-0.578893	-0.0510626	1.33138
11277	mmu-miR-7a*	0.780651	0.780771	-0.91644	-1.01979	-0.891271	-0.917747	-1.26593	-1.28302	0.0561697	9	0.724541	-1.02429	-0.960679	-1.33064	1.33064
33114	mmu-miR-455	-1.23898	-1.36101	0.890509	0.479481	0.11923	0.406696	0.361321	0.711974	0.0299367	9	-1.32994	0.655058	0.233026	0.506711	1.32994
42950	mmu-miR-24-2*	-1.13118	-1.21882	-0.450007	-0.858472	0.495544	0.326266	-0.249086	0.598206	0.154237	9	-1.32924	-0.808477	0.256668	0.020323	1.32924
42692	mmu-miR-127*	0.759454	0.621119	-1.34388	-1.3538	-0.860263	-0.8908	-1.15522	-1.27567	-0.0655561	9	0.755843	-1.28329	-0.809976	-1.14989	1.28329
29153	mmu-miR-34b-5p	0.135542	-0.258748	1.31107	0.771626	-1.08798	-1.1543	-1.09287	-1.09539	0.15654	9	-0.218142	0.884811	-1.27768	-1.25067	1.27768
11224	mmu-miR-30e*	0.855818	0.684477	-0.799456	-1.15289	-0.750053	-0.896545	-0.518799	0.24889	0.298645	9	0.471502	-1.27482	-1.12194	-0.4336	1.27482
42827	mmu-miR-652	-0.0243244	0.0332886	-0.966605	-1.30651	-0.547506	-0.5785	0.289946	1.01599	0.128502	9	-0.12402	-1.26506	-0.691505	0.524467	1.26506
14288	mmu-miR-503	-0.883354	-0.871504	0.856696	1.29985	0.791615	0.686136	-0.278299	-0.311304	-0.17626	9	-0.701169	1.25453	0.915135	-0.118541	1.25453
14290	mmu-miR-541	0.714311	0.640139	-1.18034	-1.14247	-0.486607	-0.561503	-1.0988	-0.700599	0.0916286	9	0.585596	-1.25303	-0.615684	-0.991327	1.25303
42808	mmu-miR-874	-0.419135	-0.649329	1.21227	1.17194	-0.45188	-0.27984	-0.734658	-1.03304	-0.0596832	9	-0.474549	1.25179	-0.306176	-0.824167	1.25179
46374	mmu-miR-466i	0.0893076	0.186051	-1.416	-1.47407	0.258571	-0.0139202	0.922144	0.610333	-0.201867	9	0.339546	-1.24317	0.324192	0.968105	1.24317
11007	mmu-miR-206	-1.06473	-1.27323	0.261774	0.21099	-0.682939	-0.825002	-0.560241	0.158487	0.0659908	9	-1.23497	0.170391	-0.819961	-0.266868	1.23497
42891	mmu-miR-467e*	0.190273	0.283817	-1.33174	-1.40785	0.567389	0.22389	1.27309	0.847239	-0.166496	9	0.403541	-1.2033	0.562136	1.22666	1.22666
46639	mmu-miR-467f	0.20036	0.234955	-1.34723	-1.42386	0.281087	0.100365	0.949241	0.625496	-0.17029	9	0.387947	-1.21526	0.361016	0.957658	1.21526
42707	mmu-miR-294*	-0.232518	-0.349403	0.834142	1.48844	-0.0637684	-0.0249561	-0.209346	-0.299023	-0.0521549	9	-0.238805	1.21345	0.00779268	-0.202029	1.21345
27533	mmu-miR-320	0.554145	0.390805	-0.843782	-1.23716	0.245872	0.333357	-0.0239165	0.434666	0.17061	9	0.301865	-1.21108	0.119004	0.0347649	1.21108
11231	mmu-miR-345-5p	0.472527	0.506782	-1.25335	-1.31309	-1.07955	-1.11103	-0.724962	-0.362656	-0.0800216	9	0.569676	-1.2032	-1.01526	-0.463787	1.2032
11221	mmu-miR-300	0.041306	-0.163804	1.16215	0.960843	-0.428031	-0.612917	-1.25381	-1.04674	0.049192	9	-0.110441	1.01231	-0.569666	-1.19947	1.19947
46976	mmu-miR-467g	0.0478043	0.183409	-1.37172	-1.35487	0.474482	0.171801	1.08504	0.710711	-0.171499	9	0.287106	-1.1918	0.494641	1.06937	1.1918
42767	mmu-miR-34c*	0.0807169	-0.0806742	0.177921	0.0370053	0.793976	1.069	0.820909	0.708272	-0.246366	9	0.246387	0.353829	1.17785	1.01096	1.17785
17280	mmu-miR-15b	0.37407	0.314014	-0.476373	-0.759622	1.23586	1.38012	-1.06878	-0.326673	0.152726	9	0.191316	-0.770724	1.15526	-0.850452	1.15526
42917	mmu-miR-551b	-0.304475	-0.385602	1.03856	1.17929	-0.309482	0.0444385	-0.738885	-0.931164	-0.0382389	9	-0.3068	1.14716	-0.094283	-0.796786	1.14716
42739	mmu-miR-339-5p	0.264796	0.22116	-0.430836	-0.758251	-0.874671	-1.03399	-0.286481	0.317238	0.179813	9	0.0631653	-0.774357	-1.13414	-0.164435	1.13414
17422	mmu-miR-695	-0.0591223	-0.101974	0.864416	1.17549	0.354592	0.819487	0.737678	0.51426	-0.113862	9	0.0333136	1.13382	0.700901	0.739831	1.13382
42706	mmu-miR-325	-0.206217	-0.310168	1.0942	1.05161	-0.222213	-0.320888	0.342956	-0.054174	-0.0320135	9	-0.226179	1.10492	-0.239537	0.176405	1.10492
42779	mmu-miR-125b*	0.294937	0.0727893	0.155742	0.391596	-1.13986	-0.812714	-0.370125	0.437813	0.121175	9	0.0626887	0.152494	-1.09746	-0.0873304	1.09746
46485	mmu-miR-669f	0.0646834	0.151487	-1.17919	-1.3789	0.454953	0.038494	1.02434	0.782549	-0.183787	9	0.291873	-1.09526	0.430511	1.08723	1.09526
42445	mmu-miR-693-5p	-0.344879	-0.549327	1.13148	0.871068	-0.255124	-0.249057	0.0686921	-0.183487	-0.092394	9	-0.354709	1.09367	-0.159696	0.0349967	1.09367
30787	mmu-miR-125b-5p	-0.353763	-0.365421	-0.386968	-0.478443	-0.530548	-0.467171	1.15395	1.14689	0.0768445	9	-0.436436	-0.50955	-0.575704	1.07358	1.07358
19601	mmu-miR-211	-0.010343	0.0463737	-0.810267	-1.1074	-0.970826	-1.02898	-0.0880028	0.405869	0.0610672	9	-0.0430519	-1.0199	-1.06097	0.0978657	1.06097
17732	mmu-miR-192	0.642208	0.456665	-0.225621	-0.501325	-0.493677	-0.525817	-1.34139	-0.536805	0.111583	9	0.437854	-0.475056	-0.62133	-1.05068	1.05068
17608	mmu-miR-425	0.622019	0.670189	-0.39935	-0.667431	-0.391602	-0.480232	-1.17181	-0.573963	0.171571	9	0.474533	-0.704961	-0.607488	-1.04446	1.04446
42585	mmu-miR-297a*/mmu-miR-297c*/mmu-miR-297b-3p	0.0853772	0.178201	-1.31818	-1.12924	0.298707	0.0733732	1.00467	0.645212	-0.215257	9	0.347046	-1.00845	0.401297	1.0402	1.0402
17876	mmu-miR-125b-3p	-0.502238	-0.489781	0.932348	1.1381	-0.255209	0.321089	0.724966	0.720033	-0.00447462	9	-0.491535	1.0397	0.0374145	0.726974	1.0397
42872	mmu-miR-138*	-0.471997	-0.51218	0.810481	0.619064	-0.335497	-0.350739	-0.727627	-0.810359	-0.322036	9	-0.170053	1.03681	-0.0210824	-0.446957	1.03681
46437	mmu-let-7d	0.279596	0.28182	-0.813937	-1.01987	-0.615829	-0.539036	-0.0908297	0.359771	0.109245	9	0.171463	-1.02615	-0.686677	0.0252256	1.02615
19595	mmu-miR-30a*	0.900595	0.529366	-0.675407	-1.0323	-0.532772	-0.482287	-0.305539	0.37233	0.170737	9	0.544244	-1.02459	-0.678266	-0.137341	1.02459
30768	mmu-miR-674	0.434903	0.521777	-0.758261	-0.954197	0.490867	0.405167	-0.603416	-0.201084	0.159287	9	0.319053	-1.01552	0.288729	-0.561537	1.01552
19582	mmu-miR-106b	0.696681	0.421586	-0.748369	-1.18678	-0.240992	-0.10364	-0.791065	-0.484655	0.0240823	9	0.535051	-0.991659	-0.196399	-0.661943	0.991659
46385	mmu-miR-1186	0.0679142	0.268091	-1.07847	-1.20538	0.127256	-0.0248302	0.245087	0.0500527	-0.154105	9	0.322107	-0.987822	0.205318	0.301675	0.987822
42810	mmu-miR-149	0.0942043	0.178097	0.309875	0.422584	-0.76811	-1.12196	-1.0847	-0.760521	0.0414714	9	0.0946793	0.324758	-0.986506	-0.964081	0.986506
46435	mmu-let-7f	0.16753	0.24597	-0.764346	-0.967342	-0.4443	-0.469389	-0.1071	0.264276	0.108548	9	0.0982018	-0.974392	-0.565392	-0.0299597	0.974392
42587	mmu-miR-881*	0.0799226	0.0516596	-0.547464	-0.566981	0.349249	0.256267	0.97263	0.611622	-0.177134	9	0.242925	-0.380088	0.479892	0.96926	0.96926
11182	mmu-miR-98	0.111062	0.306224	-0.695053	-1.10865	-0.607223	-0.69312	-0.317695	0.268951	0.0564081	9	0.152235	-0.958259	-0.706579	-0.0807801	0.958259
10928	mmu-miR-125a-5p	-0.0259862	0.0429332	-0.131488	-0.266145	-0.819358	-0.974634	0.427536	0.533731	0.0574094	9	-0.0489359	-0.256226	-0.954405	0.423224	0.954405
14272	mmu-miR-542-3p	-0.457533	-0.452098	0.944367	0.944515	0.175112	0.538598	-0.500471	-0.10684	-0.00791883	9	-0.446897	0.95236	0.364773	-0.295736	0.95236
10138	mmu-miR-130a	-0.628499	-0.852294	0.855609	0.575905	1.0043	1.02826	-0.712404	0.0684371	0.193596	9	-0.933992	0.522161	0.822682	-0.51558	0.933992
46378	mmu-miR-669d	0.239969	0.324977	-0.989605	-0.969629	0.596959	0.207415	1.01344	0.693205	-0.0802975	9	0.36277	-0.89932	0.482485	0.933622	0.933622
17624	mmu-miR-532-5p	0.588416	0.41233	-0.560396	-0.931232	-0.634856	-0.7588	-0.303837	0.138058	0.185771	9	0.314603	-0.931584	-0.882598	-0.26866	0.931584
17597	mmu-miR-467b*	0.148245	0.190863	-1.20633	-0.994835	0.0637403	-0.0961954	0.632421	0.375389	-0.178859	9	0.348413	-0.921723	0.162631	0.682764	0.921723
11253	mmu-miR-467a*/mmu-miR-467d*	0.134812	0.152858	-0.968796	-1.09568	0.187958	0.111726	0.677503	0.450977	-0.114048	9	0.257884	-0.918189	0.26389	0.678288	0.918189
14302	mmu-miR-374	-0.228749	-0.435645	0.325345	0.325324	-0.96892	-0.646102	-1.42033	-0.211007	0.10149	9	-0.433687	0.223845	-0.909001	-0.91716	0.91716
46978	mmu-miR-669i	0.0271577	0.0598726	-1.14551	-1.20888	0.199141	-0.0127981	0.722529	0.497306	-0.306099	9	0.349614	-0.871098	0.399271	0.916017	0.916017
46979	mmu-miR-669h-3p	0.0265321	0.0727382	-1.04559	-0.957911	0.269829	0.07242	0.739921	0.504045	-0.293609	9	0.343244	-0.708139	0.464733	0.915592	0.915592
42471	mmu-miR-290-5p	-0.449638	-0.707194	0.92035	0.705818	-0.168719	-0.133103	-0.990217	-0.874372	-0.102061	9	-0.476355	0.915145	-0.0488494	-0.830233	0.915145
42574	mmu-miR-467e	0.0403069	0.033535	-0.30537	-0.126831	0.294623	0.103578	0.90363	0.61822	-0.146678	9	0.183599	-0.0694227	0.345778	0.907603	0.907603
27263	mmu-let-7a	0.188187	0.124574	-0.707544	-0.882595	-0.441202	-0.363081	0.0338273	0.358587	0.104045	9	0.0523359	-0.899114	-0.506186	0.0921623	0.899114
11023	mmu-miR-222	-0.143946	-0.296864	-0.500866	-0.944475	0.353923	0.438173	-0.213654	0.60179	0.170702	9	-0.391107	-0.893372	0.225346	0.0233661	0.893372
42902	mmu-miR-185	0.335627	0.450551	-0.532008	-0.744166	-0.597374	-0.798992	-0.268624	-0.115569	0.159972	9	0.233116	-0.798059	-0.858155	-0.352069	0.858155
46306	mmu-miR-466a-5p	0.358434	0.327994	-0.940591	-0.970774	0.265308	0.0851119	0.83122	0.464326	-0.100804	9	0.444018	-0.854878	0.276015	0.748577	0.854878
42727	mmu-miR-668	-0.790427	-1.03965	0.667239	0.36439	0.466515	0.665551	-1.08852	-0.993406	-0.284668	9	-0.630372	0.800483	0.850701	-0.756292	0.850701
11091	mmu-miR-377	0.525922	0.448871	-0.898621	-1.0208	-0.409824	-0.702189	-0.924951	-0.831811	-0.110858	9	0.598254	-0.848854	-0.445148	-0.767522	0.848854
42682	mmu-miR-25	0.502989	0.453341	-0.558136	-0.862768	0.482946	0.486543	-0.622195	-0.036597	0.13074	9	0.347425	-0.841192	0.354004	-0.460136	0.841192
11078	mmu-miR-365	-0.79331	-0.795707	1.01211	0.555391	-0.208721	-0.353746	-0.340026	0.0939832	0.0374617	9	-0.83197	0.746291	-0.318695	-0.160483	0.83197
11022	mmu-miR-221	-0.372735	-0.428118	-0.349158	-0.71492	1.03538	0.921845	0.207654	0.784891	0.148035	9	-0.548462	-0.680074	0.830577	0.348237	0.830577
42880	mmu-miR-466d-5p	0.237488	0.248827	-0.709695	-0.713813	0.535177	0.21884	0.905583	0.650236	-0.0451279	9	0.288285	-0.666626	0.422136	0.823038	0.823038
42802	mmu-miR-150	0.185862	0.157535	0.261613	0.377731	0.318607	0.328887	0.922668	0.930087	0.104465	9	0.0672339	0.215207	0.219283	0.821913	0.821913
42752	mmu-miR-872*	-0.2616	-0.396385	0.766695	0.527915	-0.490034	-0.557043	-1.01791	-0.894457	-0.135254	9	-0.193738	0.782559	-0.388284	-0.82093	0.82093
46346	mmu-miR-669e	0.260901	0.289116	-0.914994	-0.975805	0.396341	0.151675	0.797396	0.558291	-0.12734	9	0.402349	-0.818059	0.401348	0.805184	0.818059
42693	mmu-miR-326	0.618774	0.402469	-0.787604	-0.71221	-0.366522	-0.392502	-0.22948	-0.224423	0.0574821	9	0.453139	-0.807389	-0.436994	-0.284433	0.807389
42698	mmu-miR-484	0.682818	0.552323	-0.384539	-0.656481	-0.272726	-0.157549	-0.714831	-0.638301	0.130643	9	0.486927	-0.651153	-0.345781	-0.807209	0.807209
9938	mmu-let-7i	-0.232823	0.0028166	-0.641029	-0.94593	-0.305373	-0.437164	-0.165494	0.437614	0.0113504	9	-0.126354	-0.80483	-0.382619	0.124709	0.80483
19599	mmu-miR-106a	-0.00133872	-0.109765	0.414342	-0.00959563	0.536437	0.569425	-1.10725	-0.226263	0.136233	9	-0.191785	0.0661408	0.416698	-0.802988	0.802988
17898	mmu-miR-99b*	-0.2256	-0.373396	0.728049	0.817946	-0.00535185	-0.0761477	0.0667668	-0.187693	-0.0252471	9	-0.274251	0.798245	-0.0155027	-0.0352163	0.798245
14301	mmu-miR-361	0.445617	0.341073	-0.0574381	-0.127232	-0.572331	-0.585073	-0.678765	-0.182583	0.210463	9	0.182882	-0.302798	-0.789165	-0.641137	0.789165
17464	mmu-miR-685	0.413452	0.548525	-0.746714	-0.72432	0.379569	0.24492	-0.254668	-0.329672	0.0428716	9	0.438117	-0.778389	0.269373	-0.335042	0.778389
42694	mmu-miR-485*	0.366375	0.393227	-0.928783	-0.813821	0.18734	0.0145301	0.512664	0.280943	-0.105003	9	0.484804	-0.766299	0.205938	0.501807	0.766299
46288	mmu-miR-1196	-0.0474117	-0.0427454	-0.171994	0.00162647	0.17003	0.0248715	0.805632	0.432615	-0.145121	9	0.100042	0.059937	0.242572	0.764244	0.764244
17465	mmu-miR-678	0.0331943	-0.0894011	0.383029	0.423364	0.207165	0.212854	0.786916	0.530391	-0.100255	9	0.0721519	0.503452	0.310265	0.758909	0.758909
42895	mmu-miR-881	0.235028	0.108692	-0.532148	-0.570693	0.429504	0.319863	0.796844	0.585762	-0.0615281	9	0.233388	-0.489892	0.436212	0.752831	0.752831
11005	mmu-miR-204	-0.763301	-0.714992	0.476069	0.40097	-0.511076	-0.706198	-0.222253	0.624827	0.00965516	9	-0.748802	0.428864	-0.618292	0.191632	0.748802
42803	mmu-miR-466c-5p	0.201147	0.258212	-0.843014	-0.798903	0.40793	0.120134	0.771034	0.535498	-0.0938157	9	0.323495	-0.727143	0.357848	0.747082	0.747082
42575	mmu-miR-24-1*	-0.799455	-0.764622	-0.0179066	-0.362884	0.457601	0.29794	-0.172458	0.120321	-0.0360699	9	-0.745968	-0.154325	0.413841	0.0100018	0.745968
42978	mmu-miR-466a-3p/mmu-miR-466b-3p/mmu-miR-466c-3p/mmu-miR-466e-3p	0.0194722	0.0832838	-0.465698	-0.68261	0.0721726	-0.135309	0.615711	0.391393	-0.237981	9	0.289359	-0.336173	0.206413	0.741533	0.741533
42861	mmu-miR-466d-3p	0.151305	0.230169	-0.744667	-0.865619	0.279778	0.00524044	0.807873	0.54335	-0.0646558	9	0.255393	-0.740487	0.207165	0.740268	0.740487
42626	mmu-miR-30b*	0.312128	0.359327	-0.255171	-0.298956	0.461844	0.377251	0.97969	0.735411	0.121058	9	0.21467	-0.398122	0.29849	0.736493	0.736493
17511	mmu-miR-713	-0.0230485	-0.125736	0.552802	0.397286	-0.125287	-0.160153	0.416021	0.134869	-0.259122	9	0.18473	0.734166	0.116402	0.534567	0.734166
46310	mmu-miR-1187	0.389018	0.475245	-0.788092	-0.783021	0.0996289	-0.0353336	0.604787	0.253527	-0.0530216	9	0.485153	-0.732535	0.0851693	0.482179	0.732535
46261	mmu-miR-328	0.420724	0.47307	-0.514629	-0.747942	-0.507011	-0.673173	-0.104448	0.0491168	0.0981173	9	0.34878	-0.729403	-0.688209	-0.125783	0.729403
11229	mmu-miR-341	0.822576	0.635167	-0.2837	0.0920052	-0.65578	-0.314691	-0.36325	-0.566026	-0.000210529	9	0.729082	-0.0956369	-0.485025	-0.464428	0.729082
46453	mmu-miR-466f-5p	0.333508	0.234412	-0.443604	-0.50396	0.51365	0.270868	0.886319	0.560983	-0.00411739	9	0.288077	-0.469664	0.396377	0.727768	0.727768
11020	mmu-miR-22	-0.589669	-0.433531	-0.203832	-0.220832	0.482365	0.0623203	0.164793	0.710277	0.211523	9	-0.723123	-0.423855	0.0608194	0.226012	0.723123
27574	mmu-miR-705	-0.0622457	-0.0730635	0.681989	0.806834	0.191413	0.410254	0.249482	-0.0501582	0.0267617	9	-0.0944163	0.71765	0.274072	0.0729003	0.71765
17718	mmu-miR-92b	0.276267	0.264475	0.409641	0.161664	-0.462287	-0.421242	-0.826787	-0.656023	-0.0238752	9	0.294246	0.309528	-0.417889	-0.71753	0.71753
17859	mmu-miR-200b*	-0.325695	-0.339634	0.671772	0.691281	0.127469	0.469964	-0.127064	-0.274757	-0.0352357	9	-0.297429	0.716762	0.333952	-0.165675	0.716762
42888	mmu-miR-875-3p	-0.120391	-0.122251	-0.0874659	-0.0782523	0.512775	0.614705	-0.284836	-0.487816	-0.152617	9	0.0312963	0.0697581	0.716357	-0.233709	0.716357
42605	mmu-miR-503*	-0.136464	-0.207	0.823294	0.604897	-0.00924026	0.0982865	-0.0576234	-0.299706	0.00273559	9	-0.174467	0.71136	0.0417875	-0.1814	0.71136
17888	mmu-let-7a*/mmu-let-7c-2*	0.541677	0.533573	-0.191705	-0.731736	0.0846537	-0.11901	-0.536644	-0.131204	0.243998	9	0.293626	-0.705719	-0.261177	-0.577922	0.705719
25117	mmu-miR-742	-0.325357	-0.468467	0.77489	0.441336	0.0631824	-0.0215092	-0.812817	-0.707663	-0.0889648	9	-0.307947	0.697078	0.109801	-0.671275	0.697078
42790	mmu-miR-337-3p	0.322556	0.284751	-0.763187	-0.926131	0.145369	0.0289305	-0.0647294	-0.0661388	-0.147835	9	0.451489	-0.696824	0.234985	0.0824009	0.696824
19585	mmu-miR-148b	0.548939	0.468501	-0.373295	-0.764186	-0.503187	-0.733201	-0.91246	-0.134989	0.0713081	9	0.437412	-0.640048	-0.689502	-0.595032	0.689502
42703	mmu-miR-490	-0.108962	-0.168036	-0.203879	-0.140342	0.341998	0.283368	0.487915	0.377295	-0.256533	9	0.118034	0.0844223	0.569215	0.689138	0.689138
46734	mmu-miR-467h	0.05972	0.0496939	-0.673769	-0.787906	0.184909	-0.0388138	0.582606	0.278243	-0.25178	9	0.306487	-0.479058	0.324827	0.682204	0.682204
42841	mmu-miR-466b-5p	0.326575	0.307994	-0.735602	-0.732658	0.263229	0.126067	0.718881	0.418728	-0.0530964	9	0.370381	-0.681034	0.247744	0.621901	0.681034
10936	mmu-miR-130b	-0.0820202	0.0375326	0.591386	0.835221	-0.208287	-0.284209	-0.591988	-0.416907	0.0422381	9	-0.0644819	0.671065	-0.288486	-0.546685	0.671065
11097	mmu-miR-382	0.357195	0.395372	-0.128555	0.207415	-0.395941	-0.385762	-0.62167	-0.655882	0.0219457	9	0.354338	0.0174845	-0.412797	-0.660722	0.660722
10988	mmu-miR-194	0.451415	0.513261	-0.375857	-0.658543	-0.25219	-0.518744	-0.639155	-0.190202	0.120205	9	0.362134	-0.637405	-0.505672	-0.534883	0.637405
42787	mmu-miR-130b*	0.323385	0.358986	-0.473025	-0.559772	0.478549	0.307462	0.430885	0.26448	0.119836	9	0.22135	-0.636234	0.27317	0.227847	0.636234
17388	mmu-miR-669a	0.29012	0.127644	-0.228297	-0.348026	0.32839	0.171567	0.738035	0.517664	-0.00652965	9	0.215412	-0.281632	0.256508	0.634379	0.634379
42728	mmu-miR-92a	0.389531	0.354808	0.549722	0.319778	0.19156	0.15688	-0.56529	-0.573792	0.0572866	9	0.314883	0.377464	0.116933	-0.626828	0.626828
42462	mmu-miR-883a-5p	0.0462875	0.0452351	-0.0752297	0.0614293	0.346072	0.305046	0.801336	0.473981	0.0137673	9	0.031994	-0.0206675	0.311791	0.623891	0.623891
27740	mmu-miR-574-5p	0.10236	0.139096	-0.316884	-0.368963	0.389343	0.123979	0.774622	0.483504	0.00709776	9	0.11363	-0.350021	0.249563	0.621965	0.621965
42915	mmu-miR-466b-3-3p	0.185098	0.111101	-0.192147	-0.452262	0.145718	0.0167784	0.620779	0.450731	-0.0853649	9	0.233464	-0.236839	0.166613	0.62112	0.62112
19004	mmu-let-7c	0.0177696	0.0171957	-0.509026	-0.62507	-0.0664189	0.0664325	0.419662	0.729456	0.0474373	9	-0.0299546	-0.614485	-0.0474305	0.527122	0.614485
17303	mmu-miR-669c	0.161931	0.258893	-0.415522	-0.458639	0.402261	0.224338	0.733322	0.509587	0.0268636	9	0.183549	-0.463944	0.286436	0.594591	0.594591
11254	mmu-miR-468	0.258555	0.252303	-0.491795	-0.527528	0.530914	0.276352	0.781424	0.470683	0.0376567	9	0.217772	-0.547318	0.365976	0.588397	0.588397
6880	mmu-miR-297a	0.382504	0.161995	-0.0114169	-0.241771	0.595926	0.280222	0.829298	0.551692	0.107382	9	0.164867	-0.233976	0.330692	0.583113	0.583113
30033	mmu-miR-877	0.202391	0.23873	0.112302	0.502162	0.183067	0.303438	0.67126	0.457229	-0.0187645	9	0.239325	0.325997	0.262017	0.583009	0.583009
11260	mmu-miR-151-5p	0.390059	0.414118	-0.136466	-0.325933	-0.333308	-0.405773	-0.210392	0.353037	0.202651	9	0.199438	-0.43385	-0.572191	-0.131329	0.572191
11227	mmu-miR-329	0.2044	0.264398	-0.587452	-0.521925	0.304256	0.0480458	0.677203	0.401575	-0.0280687	9	0.262468	-0.52662	0.204219	0.567457	0.567457
27568	mmu-miR-744	0.137198	0.125816	0.52646	0.737132	-0.333612	-0.238789	-0.258796	0.116765	0.0655739	9	0.0659335	0.566222	-0.351774	-0.136589	0.566222
27565	mmu-miR-423-5p	0.174762	0.311823	-0.214314	-0.323164	0.181262	-0.0460413	0.636593	0.339812	-0.0663127	9	0.309605	-0.202426	0.133923	0.554515	0.554515
18739	mmu-miR-186	0.682134	0.31368	0.340673	-0.0729722	-0.252379	-0.307454	-0.21546	0.140536	0.260044	9	0.237863	-0.126193	-0.53996	-0.297506	0.53996
17749	mmu-let-7b	0.013022	-0.0698262	-0.333232	-0.522746	0.217396	0.314962	0.425833	0.719761	0.0472276	9	-0.0756297	-0.475217	0.218951	0.52557	0.52557
14306	mmu-miR-381	0.227132	0.249277	0.469654	0.403795	-0.6279	-0.543646	-0.382221	-0.508173	-0.069332	9	0.307537	0.506057	-0.516441	-0.375865	0.516441
42894	mmu-miR-466e-5p	0.205135	0.319129	-0.341944	-0.362791	0.503931	0.234064	0.741979	0.443163	0.13215	9	0.129982	-0.484517	0.236848	0.460421	0.484517
46730	mmu-miR-28	0.241251	0.215548	-0.245566	-0.479051	-0.122224	-0.203863	-0.167152	0.408255	0.106693	9	0.121707	-0.469002	-0.269736	0.0138592	0.469002
42945	mmu-miR-297c	0.364615	0.264255	-0.232519	-0.391246	0.329569	0.116683	0.608965	0.392572	0.0320803	9	0.282355	-0.343963	0.191046	0.468688	0.468688
42883	mmu-miR-883b-3p	-1.65726	-1.49013	-0.963221	-1.00989	-0.619189	-1.16686	-0.677692	-1.07303	-1.31935	9	-0.254344	0.332793	0.426325	0.443985	0.443985
31053	mmu-miR-674*	0.514533	0.456647	0.000754872	-0.277995	0.268111	0.246905	-0.482375	-0.0888173	0.128501	9	0.357089	-0.267121	0.129007	-0.414097	0.414097
19600	mmu-miR-17*	0.603742	0.264792	0.407422	0.217907	0.00252072	0.152632	-0.00324926	-0.0415235	0.066362	9	0.367905	0.246302	0.0112143	-0.0887484	0.367905
42738	mmu-miR-340-3p	0.593212	0.33974	0.232649	-0.0144532	-0.124403	-0.203048	-0.297874	-0.086531	0.173281	9	0.293195	-0.0641827	-0.337006	-0.365483	0.365483
42724	mmu-miR-34b-3p	0.0561704	0.192364	-0.402489	-0.4327	-0.203564	-0.43324	-0.312936	-0.257027	-0.19955	9	0.323817	-0.218045	-0.118852	-0.0854319	0.323817
42769	mmu-let-7b*	-0.0514071	-0.0474982	-0.233802	-0.393586	-0.078343	-0.151053	0.00534607	0.237704	-0.139984	9	0.0905313	-0.17371	0.0252857	0.261509	0.261509
42730	mmu-miR-423-3p	0.759655	0.677	1.24484	0.960694	1.10578	0.918591	1.02482	0.607149	0.862217	9	-0.14389	0.240552	0.149966	-0.046232	0.240552
42532	mmu-miR-22*	-0.201767	-0.119605	-0.0695593	-0.111469	0.0508022	-0.141416	-0.150742	0.226563	0.0446681	9	-0.205354	-0.135182	-0.0899749	-0.00675723	0.205354
17825	mmu-miR-338-5p	0.554135	0.358618	0.350534	0.147864	0.401326	0.336235	0.324989	0.503357	0.310068	9	0.146308	-0.0608694	0.0587122	0.104105	0.146308
