# Supplementary material for: miRNeye: a microRNA expression atlas of the mouse eye
Source: BMC Genomics. 2010 Dec 20;11:715. doi: 10.1186/1471-2164-11-715 (PMC3018480; doi:10.1186/1471-2164-11-715)
Supplement: Additional file 6 — Probes used for RNA in situ hybridization. The table summarizes information on probe sequence, miRBase accession number and hybridization (Thyb) temperatures. [file 1471-2164-11-715-S6.XLS]

## Sheet: Sheet1
miRNA	miRbase accession number	Probe sequence	Hyb Temp (°C)
mmu-let-7b	MIMAT0000522	AACCACACAACCTACTACCTCA	40
mmu-let-7d	MIMAT0000383	AACTATGCAACCTACTACCTCT	50
mmu-let-7e	MIMAT0000524	AACTATACAACCTCCTACCTCA	50
mmu-miR-1	MIMAT0000123	ATACATACTTCTTTACATTCCA	40
mmu-miR-100	MIMAT0000655	CACAAGTTCGGATCTACGGGTT	40
mmu-miR-101a	MIMAT0000133	TTCAGTTATCACAGTACTGTA	40
mmu-miR-101b	MIMAT0000616	TTCAGCTATCACAGTACTGTA	40
mmu-miR-106a	MIMAT0000385	CTACCTGCACTGTTAGCACTTTG	40
mmu-miR-106b	MIMAT0000386	ATCTGCACTGTCAGCACTTTA	40
mmu-miR-122	MIMAT0000246	CAAACACCATTGTCACACTCCA	40
mmu-miR-124a	MIMAT0000134	GGCATTCACCGCGTGCCTTA	40
mmu-miR-126-3p	MIMAT0000138	CGCATTATTACTCACGGTACGA	40
mmu-miR-126-5p	MIMAT0000137	CGCGTACCAAAAGTAATAATG	40
mmu-miR-127	MIMAT0000139	AGCCAAGCTCAGACGGATCCGA	40
mmu-miR-128	MIMAT0000140	AAAGAGACCGGTTCACTGTGA	40
mmu-miR-129-3p	MIMAT0000544	ATGCTTTTTGGGGTAAGGGCTT	40
mmu-miR-129-5p	MIMAT0000209	GCAAGCCCAGACCGCAAAAAG	40
mmu-miR-130a	MIMAT0000141	ATGCCCTTTTAACATTGCACTG	40
mmu-miR-130b	MIMAT0000387	ATGCCCTTTCATCATTGCACTG	40
mmu-miR-132	MIMAT0000144	AGTACATCATCTATACTGTA	40
mmu-miR-133a	MIMAT0000145	CAGCTGGTTGAAGGGGACCAAA	50
mmu-miR-135a	MIMAT0000147	TCACATAGGAATAAAAAGCCATA	40
mmu-miR-135b	MIMAT0000612	TCACATAGGAATGAAAAGCCATA	40
mmu-miR-136	MIMAT0000148	CCATCATCAAAACAAATGGAGT	40
mmu-miR-137	MIMAT0000149	CTACGCGTATTCTTAAGCAATAA	40
mmu-miR-138	MIMAT0000150	CGGCCTGATTCACAACACCAGCT	40
mmu-miR-140	MIMAT0000151	CTACCATAGGGTAAAACCACTG	40
mmu-miR-141	MIMAT0000153	CCATCTTTACCAGACAGTGTTA	40
mmu-miR-142-3p	MIMAT0000155	TCCATAAAGTAGGAAACACTACA	40
mmu-miR-142-5p	MIMAT0000154	AGTAGTGCTTTCTACTTTATG	40
mmu-miR-143	MIMAT0000247	GAGCTACAGTGCTTCATCTCA	40
mmu-miR-144	MIMAT0000156	AGTACATCATCTATACTGTA	40
mmu-miR-145	MIMAT0000157	AGGGATTCCTGGGAAAACTGGAC	40
mmu-miR-146a	MIMAT0000158	AACCCATGGAATTCAGTTCTCA	40
mmu-miR-146b	MIMAT0003475	AGCCTATGGAATTCAGTTCTCA	40
mmu-miR-148a	MIMAT0000516	ACAAAGTTCTGTAGTGCACTGA	40
mmu-miR-149	MIMAT0000159	GGGAGTGAAGACACGGAGCCAGA	40
mmu-miR-150	MIMAT0000160	CACTGGTACAAGGGTTGGGAGA	50
mmu-miR-152	MIMAT0000162	CCAAGTTCTGTCATGCACTGA	40
mmu-miR-153	MIMAT0000163	GATCACTTTTGTGACTATGCAA	40
mmu-miR-154	MIMAT0000164	CGAAGGCAACACGGATAACCTA	40
mmu-miR-15a	MIMAT0000526	CACAAACCATTATGTGCTGCTA	40
mmu-miR-15b	MIMAT0000124	TGTAAACCATGATGTGCTGCTA	40
mmu-miR-17	MIMAT0000649	CTACCTGCACTGTAAGCACTTTG	40
mmu-miR-181a	MIMAT0000210	ACTCACCGACAGCGTTGAATGTT	40
mmu-miR-181b	MIMAT0000673	ACCCACCGACAGCAATGAATGTT	40
mmu-miR-181c	MIMAT0000674	ACTCACCGACAGGTTGAATGTT	40
mmu-miR-181d	MIMAT0004324	ACCCACCGACAACAATGAATGTT	40
mmu-miR-182	MIMAT0000211	TGTGAGTTCTACCATTGCCAAA	40
mmu-miR-183	MIMAT0000212	AGTGAATTCTACCAGTGCCATA	40
mmu-miR-184	MIMAT0000213	ACCCTTATCAGTTCTCCGTCCA	40
mmu-miR-185	MIMAT0000214	TCAGGAACTGCCTTTCTCTCCA	40
mmu-miR-186	MIMAT0000215	AGCCCAAAAGGAGAATTCTTTG	40
mmu-miR-187	MIMAT0000216	CCGGCTGCAACACAAGACACGA	40
mmu-miR-188-5p	MIMAT0000217	CCCTCCACCATGCAAGGGATG	40
mmu-miR-190b	MIMAT0004852	AACCCAATATCAAACATATCA	40
mmu-miR-191	MIMAT0000221	CAGCTGCTTTTGGGATTCCGTTG	40
mmu-miR-192	MIMAT0000517	GGCTGTCAATTCATAGGTCAG	40
mmu-miR-193b	MIMAT0004859	AGCGGGACTTTGTGGGCCAGTT	40
mmu-miR-195	MIMAT0000225	GCCAATATTTCTGTGCTGCTA	40
mmu-miR-197	MIMAT0004860	GCTGGGTGGAGAAGGTGGTGAA	40
mmu-miR-199a-3p	MIMAT0000230	TAACCAATGTGCAGACTACTGT	40
mmu-miR-199a-5p	MIMAT0000229	GAACAGGTAGTCTGAACACTGGG	40
mmu-miR-199b	MIMAT0004667	TAACCAATGTGCAGACTACTGT	40
mmu-miR-19a	MIMAT0000651	TCAGTTTTGCATAGATTTGCACA	40
mmu-miR-200a	MIMAT0000519	ACATCGTTACCAGACAGTGTTA	40
mmu-miR-200b	MIMAT0000233	TCATCATTACCAGGCAGTATTA	40
mmu-miR-200c	MIMAT0000657	TCCATCATTACCCGGCAGTATTA	40
mmu-miR-203	MIMAT0000236	CTAGTGGTCCTAAACATTTCAC	40
mmu-miR-204	MIMAT0000237	AGGCATAGGATGACAAAGGGAA	40
mmu-miR-205	MIMAT0000238	CAGACTCCGGTGGAATGAAGGA	40
mmu-miR-207	MIMAT0000240	GAGGGAGGAGAGCCAGGAGAAGC	50
mmu-miR-20a	MIMAT0000529	CTACCTGCACTATAAGCACTTTA	40
mmu-miR-20b	MIMAT0003187	CTACCTGCACTATGAGCACTTTG	40
mmu-miR-21	MIMAT0000530	TCAACATCAGTCTGATAAGCTA	40
mmu-miR-210	MIMAT0000658	TCAGCCGCTGTCACACGCACAG	40
mmu-miR-212	MIMAT0000659	TGGCCGTGACTGGAGACTGTTA	40
mmu-miR-214	MIMAT0000661	ACTGCCTGTCTGTGCCTGCTGT	40
mmu-miR-218	MIMAT0000663	ACATGGTTAGATCAAGCACAA	40
mmu-miR-219	MIMAT0000664	AGAATTGCGTTTGGACAATCA	40
mmu-miR-221	MIMAT0000669	GAAACCCAGCAGACAATGTAGCT	40
mmu-miR-223	MIMAT0000665	TGGGGTATTTGACAAACTGACA	40
mmu-miR-23a	MIMAT0000532	GGAAATCCCTGGCAATGTGAT	40
mmu-miR-23b	MIMAT0000125	GGTAATCCCTGGCAATGTGAT	40
mmu-miR-24	MIMAT0000219	CTGTTCCTGCTGAACTGAGCCA	40
mmu-miR-27a	MIMAT0000537	GCGGAACTTAGCCACTGTGAA	40
mmu-miR-27b	MIMAT0000126	GCAGAACTTAGCCACTGTGAA	40
mmu-miR-290-5p	MIMAT0000366	AAAGTGCCCCCATAGTTTGAGT	40
mmu-miR-291a-3p	MIMAT0000368	GCACACAAAGTGGAAGCACTTT	40
mmu-miR-291a-5p	MIMAT0000367	AGAGAGGGCCTCCACTTTGATG	40
mmu-miR-294	MIMAT0000372	ACACACAAAAGGGAAGCACTTT	40
mmu-miR-296-5p	MIMAT0000374	ACAGGATTGAGGGGGGGCCCT	50
mmu-miR-297a	MIMAT0000375	ACATGCACATGCACACATACAT	40
mmu-miR-297b-3p	MIMAT0004827	TATGGGTATGTGTGTATGTATA	40
mmu-miR-29b	MIMAT0000127	AACACTGATTTCAAATGGTGCTA	40
mmu-miR-29c	MIMAT0000536	TAACCGATTTCAAATGGTGCTA	40
mmu-miR-300	MIMAT0000378	GAAGAGAGCTTGCCCTTGCATA	40
mmu-miR-301a	MIMAT0000379	GCTTTGACAATACTATTGCACTG	40
mmu-miR-302a	MIMAT0000380	TCACCAAAACATGGAAGCACTTA	40
mmu-miR-30a	MIMAT0000128	CTTCCAGTCGAGGATGTTTACA	40
mmu-miR-30b	MIMAT0000130	AGCTGAGTGTAGGATGTTTACA	40
mmu-miR-30c	MIMAT0000514	GCTGAGAGTGTAGGATGTTTACA	40
mmu-miR-30d	MIMAT0000515	CTTCCAGTCGGGGATGTTTACA	40
mmu-miR-31	MIMAT0000538	CAGCTATGCCAGCATCTTGCCT	40
mmu-miR-322	MIMAT0000548	TCCAAAACATGAATTGCTGCTG	40
mmu-miR-325	MIMAT0004640	TTGATAGGAGGTGCTCAATAAA	40
mmu-miR-328	MIMAT0000565	ACGGAAGGGCAGAGAGGGCCAG	50
mmu-miR-329	MIMAT0000567	AAAAAGGTTAGCTGGGTGTGTT	40
mmu-miR-33	MIMAT0000667	TGCAATGCAACTACAATGCAC	40
mmu-miR-331-3p	MIMAT0000571	TTCTAGGATAGGCCCAGGGGC	50
mmu-miR-335-5p	MIMAT0000766	ACATTTTTCGTTATTGCTCTTGA	40
mmu-miR-338-3p	MIMAT0000582	CAACAAAATCACTGATGCTGGA	40
mmu-miR-339-5p	MIMAT0000584	CGTGAGCTCCTGGAGGACAGGGA	50
mmu-miR-341	MIMAT0000588	ACCGACCGACCGATCGACCGA	50
mmu-miR-342-3p	MIMAT0000590	ACGGGTGCGATTTCTGTGTGAGA	40
mmu-miR-345-5p	MIMAT0000595	AAGCACTGGACTAGGGGTCAGC	50
mmu-miR-346	MIMAT0000597	AGAGGCAGGCACTCGGGCAGACA	50
mmu-miR-34b-5p	MIMAT0000382	ACAATCAGCTAATTACACTGCCT	40
mmu-miR-34c	MIMAT0000381	GCAATCAGCTAACTACACTGCCT	40
mmu-miR-350	MIMAT0000605	GAAAGTGTATGGGCTTTGTGAA	40
mmu-miR-351	MIMAT0000609	CAGGCTCAAAGGGCTCCTCAGGGA	50
mmu-miR-365	MIMAT0000711	ATAAGGATTTTTAGGGGCATTA	40
mmu-miR-367	MIMAT0003181	TCACCATTGCTAAAGTGCAATT	40
mmu-miR-369-3p	MIMAT0003186	AAAGATCAACCATGTATTATT	40
mmu-miR-375	MIMAT0000739	TCACGCGAGCCGAACGAACAAA	40
mmu-miR-377	MIMAT0000741	ACAAAAGTTGCCTTTGTGTGAT	40
mmu-miR-378	MIMAT0000742	CCTTCTGACTCCAAGTCCAGT	40
mmu-miR-379	MIMAT0000743	CCTACGTTCCATAGTCTACCA	40
mmu-miR-380-3p	MIMAT0000745	AAGATGTGGACCATACTACATA	40
mmu-miR-380-5p	MIMAT0000744	CGCATGTTCTATGGTCAACCAT	40
mmu-miR-381	MIMAT0000746	ACAGAGAGCTTGCCCTTGTATA	40
mmu-miR-382	MIMAT0004691	CGAATCCACCACGAACAACTTC	40
mmu-miR-383	MIMAT0000748	AGCCACAGTCACCTTCTGATCT	40
mmu-miR-384-3p	MIMAT0001076	ATTGTGAACAATTTCTAGGAAT	40
mmu-miR-384-5p	MIMAT0004745	ACATTGCCTAGGAATTGTTTACA	40
mmu-miR-409-3p	MIMAT0001090	AGGGGTTCACCGAGCAACATTC	40
mmu-miR-409-5p	MIMAT0004746	ATGCAAAGTTGCTCGGGTAACCT	40
mmu-miR-410	MIMAT0001091	ACAGGCCATCTGTGTTATATT	40
mmu-miR-411	MIMAT0004747	CGTACGCTATACGGTCTACTA	40
mmu-miR-412	MIMAT0001094	CGGCTAGTGGACCAGGTGAA	50
mmu-miR-421	MIMAT0004869	GCGCCCAATTAATGTCTGTTGAT	40
mmu-miR-423-5p	MIMAT0004825	AAAGTCTCGCTCTCTGCCCCTCA	40
mmu-miR-425	MIMAT0004750	TCAACGGGAGTGATCGTGTCATT	40
mmu-miR-429	MIMAT0001537	ACGGCATTACCAGACAGTATTA	40
mmu-miR-433	MIMAT0001420	ACACCGAGGAGCCCATCATGAT	40
mmu-miR-434-3p	MIMAT0001422	AGGAGTCGAGTGATGGTTCAAA	40
mmu-miR-434-5p	MIMAT0001421	TGGTTCAAACCATGAGTCGAGC	40
mmu-miR-455	MIMAT0003742	GTGTATATGCCCGTGGACTGC	40
mmu-miR-465a-3p	MIMAT0004217	TCTACTTAGAAAGGCCCTGATC	40
mmu-miR-465b-5p	MIMAT0004871	CAGATCAGCACCATTCTAAATA	40
mmu-miR-465c-5p	MIMAT0004873	CAGATCAGCGCCATTCTAAATA	50
mmu-miR-466d-3p	MIMAT0004931	CTATGTGTGCGTGTATGTATA	40
mmu-miR-466f-3p	MIMAT0004882	GTGTGTATGTGTGTGTGTATG	40
mmu-miR-467a	MIMAT0003409	CGCATATACATGCAGGCACTTA	40
mmu-miR-467e	MIMAT0005293	ACATATACATGCTCACACTTAT	40
mmu-miR-468	MIMAT0002109	CAGACACACGCACATCAGTCATA	40
mmu-miR-470	MIMAT0002111	ACTCACCAGTGCCAGTCCAAGAA	50
mmu-miR-484	MIMAT0003127	ATCGGGAGGGGACTGAGCCTGA	50
mmu-miR-490	MIMAT0003780	CAGCATGGAGTCCTCCAGGTTG	40
mmu-miR-494	MIMAT0003182	GAGGTTTCCCGTGTATGTTTCA	65
mmu-miR-495	MIMAT0003456	AAGAAGTGCACCATGTTTGTTT	40
mmu-miR-497	MIMAT0003453	TACAAACCACAGTGTGCTGCTG	40
mmu-miR-499	MIMAT0003482	AAACATCACTGCAAGTCTTAA	40
mmu-miR-500	MIMAT0003507	TGAACCCTTGCCCAGGTGCATT	50
mmu-miR-503	MIMAT0003188	CTGCAGTACTGTTCCCGCTGCTA	40
mmu-miR-541	MIMAT0003170	AGTGTGACCAACATCAGAATCCCTT	40
mmu-miR-542-3p	MIMAT0003172	TTTCAGTTATCAATCTGTCACA	40
mmu-miR-551b	MIMAT0003890	CTGAAACCAAGTATGGGTCGC	40
mmu-miR-574-5p	MIMAT0004893	ACACACTCACACACACACACTCA	50
mmu-miR-582-3p	MIMAT0005292	TTGGGTTCAGTTGTTCAACAGG	40
mmu-miR-582-5p	MIMAT0005291	AGTAACTGGTTGAACAACTGTA	40
mmu-miR-592	MIMAT0003730	ACATCATCGCATATTGACACAAT	40
mmu-miR-598	MIMAT0004942	TAACGATGACGACGATGACGTA	40
mmu-miR-615-3p	MIMAT0003783	AAGAGGGAGACCCAGGCTCGGA	50
mmu-miR-652	MIMAT0003711	CACAACCCTAGTGGCGCCATT	40
mmu-miR-665	MIMAT0003733	AGGGACCTCAGCCTCCTGGT	65
mmu-miR-667	MIMAT0003734	CTTGGGCTGGGTGGCAGGTGTCA	50
mmu-miR-668	MIMAT0003732	GGTAGTGGGCCGAGCCGAGTGACA	50
mmu-miR-669a	MIMAT0003477	ACATGAACATGCACACACAACT	40
mmu-miR-669c	MIMAT0003479	ACACACATCCACACACAACTAT	40
mmu-miR-673-3p	MIMAT0004824	GGTGCACAGAACTCAGCCCCGGA	50
mmu-miR-675-5p	MIMAT0003725	ACTGTGGGCCCTTTCCGCACCA	50
mmu-miR-676	MIMAT0003782	AGCTCAACAACCTCAGGACGG	40
mmu-miR-677	MIMAT0003451	TCAGAAGCTAATCATCACTGAA	40
mmu-miR-678	MIMAT0003452	CCTCCAGTCCTTGCACCGAGAC	40
mmu-miR-680	MIMAT0003457	CCCCCATGTCAGCAGATGCCC	50
mmu-miR-681	MIMAT0003458	AGCTGCCTGCCAGCGAGGCTG	50
mmu-miR-690	MIMAT0003469	TTTGGTTGTGAGCCTAGCCTTT	65
mmu-miR-691	MIMAT0003470	TTTTCTGCCTCTCTTCAGGAAT	50
mmu-miR-693-5p	MIMAT0003472	GAAAACTTTCGGATGTGGCTG	40
mmu-miR-695	MIMAT0003481	TTCAGTCACCTATGCCCAATCT	40
mmu-miR-696	MIMAT0003483	CCCACAGCAAGCACACGC	50
mmu-miR-705	MIMAT0003495	TGCCCACCCCACCTCCCACC	65
mmu-miR-706	MIMAT0003496	TTTTTTGAGACAGGGTTTCTCT	50
mmu-miR-708	MIMAT0004828	CCCAGCTAGATTGTAAGCTCCTT	40
mmu-miR-709	MIMAT0003499	TCCTCCTGCCTCTGCCTCC	65
mmu-miR-710	MIMAT0003500	CTCAACTCTCCCCAAGACTTGG	50
mmu-miR-711	MIMAT0003501	CTTACATCTCTCCCCGGGTCCC	65
mmu-miR-713	MIMAT0003504	GCTGTGTGCCTTCAGTGCA	40
mmu-miR-720	MIMAT0003484	TGGAGGCCCCAGCGAGAT	65
mmu-miR-742	MIMAT0004237	TTTACCCAGCATGGTGGCTTTC	40
mmu-miR-744	MIMAT0004187	TGCTGTTAGCCCTAGCCCCGCA	50
mmu-miR-762	MIMAT0003892	GCTCTGTCCCGGCCCCAGCCCC	65
mmu-miR-770-3p	MIMAT0003891	CCAGCTCCACGTCAGGCCCACG	40
mmu-miR-7a	MIMAT0000677	ACAACAAAATCACTAGTCTTCCA	40
mmu-miR-7b	MIMAT0000678	ACAACAAAATCACAAGTCTTCCA	40
mmu-miR-801	MIMAT0004212	GTCGATTCCGCACGCACAGCAATC	65
mmu-miR-804	MIMAT0004210	TCCAGGTGAGGAACAACTCACA	40
mmu-miR-872	MIMAT0004934	CCTGAACTAACAAGTAACCTT	40
mmu-miR-874	MIMAT0004853	TCGGTCCCTCGGGCCAGGGCAG	50
mmu-miR-875-3p	MIMAT0004938	CATAGCCTCAGTATTTTCAGG	40
mmu-miR-877	MIMAT0004861	CCCTGCGCCATCTCCTCTAC	40
mmu-miR-881	MIMAT0004846	TCTATTCAGAAAAGACACAGTT	40
mmu-miR-882	MIMAT0004847	ACTAATGCGCTAACTCTCTCCT	40
mmu-miR-883a-5p	MIMAT0004848	GTAACTGCTACTTCTCTCAGCA	40
mmu-miR-883b-5p	MIMAT0004850	TGACTGCTACCCATTCTCAGTA	40
mmu-miR-9	MIMAT0000142	CATACAGCTAGATAACCAAAGA	40
mmu-miR-92a	MIMAT0000539	CAGGCCGGGACAAGTGCAATA	50
mmu-miR-93	MIMAT0000540	CTACCTGCACGAACAGCACTTTG	40
mmu-miR-96	MIMAT0000541	AGCAAAAATGTGCTAGTGCCAAA	40
mmu-miR-99b	MIMAT0000132	CGCAAGGTCGGTTCTACGGGTG	40
